# Supplementary material for: Crystal structure of 4-methyl­sulfanyl-2-phenyl­quinazoline
Source: Acta Crystallogr Sect E Struct Rep Online. 2014 Jul 23;70(Pt 8):o919–20. doi: 10.1107/S1600536814015657 (PMC4158504; doi:10.1107/S1600536814015657)
Supplement: Supplementary file 1 [file e-70-0o919-sup1.cif]

##############################################################################
#                                                                            #
# This CIF contains the data in a paper accepted for publication in          #
# Acta Crystallographica Section E. It conforms to the requirements of       #
# Notes for Authors for Acta Crystallographica Section E, and has been       #
# peer reviewed under the auspices of the IUCr Commission on Journals.       #
#                                                                            #
# Full details of the Crystallographic Information File format               #
# are given in the paper "The Crystallographic Information File (CIF):       #
# a New Standard Archive File for Crystallography" by S. R. Hall, F. H.      #
# Allen and I. D. Brown [Acta Cryst. (1991), A47, 655-685].                  #
#                                                                            #
# The current version of the core CIF dictionary is obtainable from          #
# ftp://ftp.iucr.org/pub/cif_core.dic.                                       #
#                                                                            #
# Software is freely available for graphical display of the structure(s)     #
# in this CIF. For information consult the CIF software page                 #
# http://www.iucr.org/resources/cif/software.                                #
#                                                                            #
# This file may be used for bona fide research purposes within the           #
# scientific community so long as proper attribution is given to the journal # 
# article from which it was obtained.                                        #
#                                                                            #
##############################################################################
data_I
_audit_creation_method     SHELXL-2013
_database_code_depnum_ccdc_archive     'CCDC 1012164'
_chemical_name_systematic
;
4-Methylsulfanyl-2-phenylquinazoline
;
_chemical_name_common     ?
_chemical_formula_moiety     'C15 H12 N2 S'
_chemical_formula_sum     'C15 H12 N2 S'
_chemical_formula_weight     252.33
_chemical_melting_point     ?
_shelx_space_group_comment
;
The symmetry employed for this shelxl refinement is uniquely defined
by the following loop, which should always be used as a source of
symmetry information in preference to the above space-group names.
They are only intended as comments.
;
_space_group_crystal_system     monoclinic
_space_group_name_H-M_alt     'P 21/n'
_space_group_name_Hall     '-P 2yn'
loop_
    _symmetry_equiv_pos_as_xyz
    'x, y, z'
    '-x+1/2, y+1/2, -z+1/2'
    '-x, -y, -z'
    'x-1/2, -y-1/2, z-1/2'
_cell_length_a     10.1951(3)
_cell_length_b     7.3545(2)
_cell_length_c     16.5300(5)
_cell_angle_alpha     90
_cell_angle_beta     102.860(3)
_cell_angle_gamma     90
_cell_volume     1208.33(6)
_cell_formula_units_Z     4
_cell_measurement_reflns_used     2558
_cell_measurement_theta_min     3.045
_cell_measurement_theta_max     29.728
_cell_measurement_temperature     150(2)
_exptl_crystal_description     block
_exptl_crystal_colour     colourless
_exptl_crystal_size_max     0.230
_exptl_crystal_size_mid     0.180
_exptl_crystal_size_min     0.150
_exptl_crystal_density_diffrn     1.387
_exptl_crystal_density_meas     ?
_exptl_crystal_density_method     ?
_exptl_crystal_F_000     528
_exptl_absorpt_coefficient_mu     0.249
_exptl_absorpt_correction_type     multi-scan
_exptl_absorpt_process_details
;
(CrysAlis Pro; Agilent, 2013)
;
_shelx_estimated_absorpt_T_min     0.945
_shelx_estimated_absorpt_T_max     0.964
_exptl_absorpt_correction_T_min     0.84760
_exptl_absorpt_correction_T_max     1.00000
_exptl_special_details     ?
_diffrn_ambient_temperature     150(2)
_diffrn_radiation_type     MoK\a
_diffrn_radiation_wavelength     0.71073
_diffrn_radiation_source     'SuperNova (Mo) X-ray Source'
_diffrn_radiation_monochromator     'mirror'
_diffrn_measurement_device_type
                                   'Agilent SuperNova (Dual, Cu at zero, Atlas)'
_diffrn_measurement_method     '\w scans'
_diffrn_detector_area_resol_mean     ?
_diffrn_reflns_number     11140
_diffrn_reflns_av_R_equivalents     0.0303
_diffrn_reflns_theta_min     3.045
_diffrn_reflns_theta_max     29.728
_diffrn_reflns_theta_full     27.000
_diffrn_measured_fraction_theta_max     0.878
_diffrn_measured_fraction_theta_full     0.993
_diffrn_reflns_limit_h_min     -13
_diffrn_reflns_limit_h_max     12
_diffrn_reflns_limit_k_min     -9
_diffrn_reflns_limit_k_max     10
_diffrn_reflns_limit_l_min     -17
_diffrn_reflns_limit_l_max     22
_diffrn_standards_number     0
_diffrn_standards_interval_count     0
_diffrn_standards_decay_%     0
_refine_special_details     ?
_reflns_number_total     3025
_reflns_number_gt     2558
_reflns_threshold_expression     'I > 2\s(I)'
_refine_ls_structure_factor_coef     Fsqd
_refine_ls_matrix_type     full
_refine_ls_R_factor_all     0.0487
_refine_ls_R_factor_gt     0.0390
_refine_ls_wR_factor_gt     0.0901
_refine_ls_wR_factor_ref     0.0965
_refine_ls_goodness_of_fit_ref     1.080
_refine_ls_restrained_S_all     1.080
_refine_ls_number_reflns     3025
_refine_ls_number_parameters     164
_refine_ls_number_restraints     0
_refine_ls_hydrogen_treatment     constr
_refine_ls_weighting_scheme     calc
_refine_ls_weighting_details
              'w=1/[\s^2^(Fo^2^)+(0.0323P)^2^+0.6772P] where P=(Fo^2^+2Fc^2^)/3'
_atom_sites_solution_hydrogens     geom
_atom_sites_solution_primary     ?
_atom_sites_solution_secondary     ?
_refine_ls_shift/su_max     0.000
_refine_ls_shift/su_mean     0.000
_refine_diff_density_max     0.285
_refine_diff_density_min     -0.338
_refine_ls_extinction_method     none
_refine_ls_extinction_coef     .
loop_
    _atom_type_symbol
    _atom_type_description
    _atom_type_scat_dispersion_real
    _atom_type_scat_dispersion_imag
    _atom_type_scat_source
    'C' 'C' 0.0033 0.0016
                         'International Tables Vol C Tables 4.2.6.8 and 6.1.1.4'
    'H' 'H' 0.0000 0.0000
                         'International Tables Vol C Tables 4.2.6.8 and 6.1.1.4'
    'N' 'N' 0.0061 0.0033
                         'International Tables Vol C Tables 4.2.6.8 and 6.1.1.4'
    'S' 'S' 0.1246 0.1234
                         'International Tables Vol C Tables 4.2.6.8 and 6.1.1.4'
_computing_data_collection
;
CrysAlis Pro (Agilent, 2013)
;
_computing_cell_refinement
;
CrysAlis Pro (Agilent, 2013)
;
_computing_data_reduction
;
CrysAlis Pro (Agilent, 2013)
;
_computing_structure_solution     'SHELXTL (Sheldrick, 2008)'
_computing_structure_refinement     'SHELXTL (Sheldrick, 2008)'
_computing_molecular_graphics     'SHELXTL (Sheldrick, 2008)'
_computing_publication_material     'SHELXTL (Sheldrick, 2008)'
loop_
    _atom_site_type_symbol
    _atom_site_label
    _atom_site_fract_x
    _atom_site_fract_y
    _atom_site_fract_z
    _atom_site_U_iso_or_equiv
    _atom_site_adp_type
    _atom_site_calc_flag
    _atom_site_occupancy
    _atom_site_disorder_assembly
    _atom_site_disorder_group
    C C1 0.09137(15) 0.6738(2) -0.06125(9) 0.0182(3) Uani d 1 . .
    C C2 0.06916(15) 0.7676(2) 0.06700(9) 0.0189(3) Uani d 1 . .
    C C3 -0.07074(14) 0.8041(2) 0.03446(9) 0.0183(3) Uani d 1 . .
    C C4 -0.11800(15) 0.7663(2) -0.05066(9) 0.0196(3) Uani d 1 . .
    C C5 -0.16032(16) 0.8695(2) 0.08196(10) 0.0229(3) Uani d 1 . .
    H H5 -0.1285 0.8950 0.1393 0.027 Uiso calc 1 . .
    C C6 -0.29284(16) 0.8957(2) 0.04503(10) 0.0257(3) Uani d 1 . .
    H H6 -0.3531 0.9391 0.0770 0.031 Uiso calc 1 . .
    C C7 -0.34049(16) 0.8591(2) -0.03973(11) 0.0266(4) Uani d 1 . .
    H H7 -0.4328 0.8783 -0.0646 0.032 Uiso calc 1 . .
    C C8 -0.25564(15) 0.7960(2) -0.08710(10) 0.0246(3) Uani d 1 . .
    H H8 -0.2892 0.7723 -0.1445 0.030 Uiso calc 1 . .
    C C9 0.18424(15) 0.5989(2) -0.11089(9) 0.0188(3) Uani d 1 . .
    C C10 0.13360(15) 0.5219(2) -0.18889(9) 0.0213(3) Uani d 1 . .
    H H10 0.0394 0.5222 -0.2116 0.026 Uiso calc 1 . .
    C C11 0.22001(16) 0.4449(2) -0.23338(9) 0.0237(3) Uani d 1 . .
    H H11 0.1846 0.3913 -0.2860 0.028 Uiso calc 1 . .
    C C12 0.35767(16) 0.4460(2) -0.20139(10) 0.0253(3) Uani d 1 . .
    H H12 0.4166 0.3939 -0.2321 0.030 Uiso calc 1 . .
    C C13 0.40914(16) 0.5234(2) -0.12434(10) 0.0250(3) Uani d 1 . .
    H H13 0.5036 0.5249 -0.1025 0.030 Uiso calc 1 . .
    C C14 0.32309(15) 0.5986(2) -0.07900(9) 0.0225(3) Uani d 1 . .
    H H14 0.3589 0.6502 -0.0260 0.027 Uiso calc 1 . .
    C C15 0.30675(16) 0.7320(3) 0.18247(10) 0.0289(4) Uani d 1 . .
    H H15A 0.3070 0.6036 0.1666 0.043 Uiso calc 1 . .
    H H15B 0.3564 0.7464 0.2401 0.043 Uiso calc 1 . .
    H H15C 0.3498 0.8048 0.1460 0.043 Uiso calc 1 . .
    N N1 0.14809(12) 0.70406(17) 0.02073(8) 0.0191(3) Uani d 1 . .
    N N2 -0.03494(12) 0.70111(17) -0.09896(8) 0.0200(3) Uani d 1 . .
    S S1 0.13627(4) 0.80726(6) 0.17278(2) 0.02388(12) Uani d 1 . .
loop_
    _atom_site_aniso_label
    _atom_site_aniso_U_11
    _atom_site_aniso_U_22
    _atom_site_aniso_U_33
    _atom_site_aniso_U_12
    _atom_site_aniso_U_13
    _atom_site_aniso_U_23
    C1 0.0219(7) 0.0154(7) 0.0174(7) -0.0014(5) 0.0049(6) 0.0015(6)
    C2 0.0237(7) 0.0172(7) 0.0156(7) -0.0014(6) 0.0042(6) 0.0017(6)
    C3 0.0216(7) 0.0147(7) 0.0191(7) -0.0010(5) 0.0058(6) 0.0020(6)
    C4 0.0218(7) 0.0173(7) 0.0202(7) -0.0011(6) 0.0055(6) 0.0014(6)
    C5 0.0282(8) 0.0212(8) 0.0208(8) 0.0013(6) 0.0088(6) 0.0005(6)
    C6 0.0254(8) 0.0229(8) 0.0316(9) 0.0035(6) 0.0126(7) -0.0004(7)
    C7 0.0195(7) 0.0261(8) 0.0335(9) 0.0018(6) 0.0043(6) 0.0005(7)
    C8 0.0222(8) 0.0274(9) 0.0231(8) -0.0008(6) 0.0024(6) -0.0016(7)
    C9 0.0232(7) 0.0161(7) 0.0176(7) 0.0008(6) 0.0059(6) 0.0026(6)
    C10 0.0229(7) 0.0216(8) 0.0195(7) -0.0004(6) 0.0048(6) 0.0022(6)
    C11 0.0318(8) 0.0225(8) 0.0174(7) -0.0004(6) 0.0067(6) -0.0011(6)
    C12 0.0300(8) 0.0234(8) 0.0256(8) 0.0037(6) 0.0131(7) 0.0006(7)
    C13 0.0226(8) 0.0258(9) 0.0274(8) 0.0019(6) 0.0071(6) 0.0017(7)
    C14 0.0252(8) 0.0230(8) 0.0188(7) 0.0001(6) 0.0039(6) -0.0002(6)
    C15 0.0241(8) 0.0406(10) 0.0202(8) 0.0037(7) 0.0011(6) 0.0014(7)
    N1 0.0209(6) 0.0198(6) 0.0171(6) -0.0007(5) 0.0050(5) 0.0019(5)
    N2 0.0218(6) 0.0200(6) 0.0185(6) -0.0005(5) 0.0051(5) -0.0009(5)
    S1 0.0248(2) 0.0308(2) 0.0159(2) 0.00122(15) 0.00423(15) -0.00238(16)
_geom_special_details
;
All e.s.d.'s (except the e.s.d. in the dihedral angle between two l.s. planes)
are estimated using the full covariance matrix. The cell e.s.d.'s are taken
into account individually in the estimation of e.s.d.'s in distances, angles
and torsion angles; correlations between e.s.d.'s in cell parameters are only
used when they are defined by crystal symmetry. An approximate (isotropic)
treatment of cell e.s.d.'s is used for estimating e.s.d.'s involving l.s.
planes.
;
loop_
    _geom_bond_atom_site_label_1
    _geom_bond_atom_site_label_2
    _geom_bond_site_symmetry_2
    _geom_bond_distance
    _geom_bond_publ_flag
    C1 N2 . 1.3153(19) ?
    C1 N1 . 1.3680(19) ?
    C1 C9 . 1.4897(19) ?
    C2 N1 . 1.3134(18) ?
    C2 C3 . 1.433(2) ?
    C2 S1 . 1.7544(15) ?
    C3 C4 . 1.410(2) ?
    C3 C5 . 1.414(2) ?
    C4 N2 . 1.3730(18) ?
    C4 C8 . 1.415(2) ?
    C5 C6 . 1.367(2) ?
    C5 H5 . 0.9500 ?
    C6 C7 . 1.403(2) ?
    C6 H6 . 0.9500 ?
    C7 C8 . 1.370(2) ?
    C7 H7 . 0.9500 ?
    C8 H8 . 0.9500 ?
    C9 C14 . 1.396(2) ?
    C9 C10 . 1.398(2) ?
    C10 C11 . 1.388(2) ?
    C10 H10 . 0.9500 ?
    C11 C12 . 1.385(2) ?
    C11 H11 . 0.9500 ?
    C12 C13 . 1.387(2) ?
    C12 H12 . 0.9500 ?
    C13 C14 . 1.389(2) ?
    C13 H13 . 0.9500 ?
    C14 H14 . 0.9500 ?
    C15 S1 . 1.7970(16) ?
    C15 H15A . 0.9800 ?
    C15 H15B . 0.9800 ?
    C15 H15C . 0.9800 ?
loop_
    _geom_angle_atom_site_label_1
    _geom_angle_atom_site_label_2
    _geom_angle_atom_site_label_3
    _geom_angle_site_symmetry_1
    _geom_angle_site_symmetry_3
    _geom_angle
    _geom_angle_publ_flag
    N2 C1 N1 . . 126.73(13) ?
    N2 C1 C9 . . 118.08(13) ?
    N1 C1 C9 . . 115.18(13) ?
    N1 C2 C3 . . 122.39(13) ?
    N1 C2 S1 . . 119.07(11) ?
    C3 C2 S1 . . 118.54(11) ?
    C4 C3 C5 . . 120.11(14) ?
    C4 C3 C2 . . 115.34(13) ?
    C5 C3 C2 . . 124.53(14) ?
    N2 C4 C3 . . 122.09(13) ?
    N2 C4 C8 . . 119.20(14) ?
    C3 C4 C8 . . 118.71(13) ?
    C6 C5 C3 . . 119.75(15) ?
    C6 C5 H5 . . 120.1 ?
    C3 C5 H5 . . 120.1 ?
    C5 C6 C7 . . 120.47(14) ?
    C5 C6 H6 . . 119.8 ?
    C7 C6 H6 . . 119.8 ?
    C8 C7 C6 . . 120.88(15) ?
    C8 C7 H7 . . 119.6 ?
    C6 C7 H7 . . 119.6 ?
    C7 C8 C4 . . 120.08(15) ?
    C7 C8 H8 . . 120.0 ?
    C4 C8 H8 . . 120.0 ?
    C14 C9 C10 . . 118.88(13) ?
    C14 C9 C1 . . 120.52(13) ?
    C10 C9 C1 . . 120.56(13) ?
    C11 C10 C9 . . 120.43(14) ?
    C11 C10 H10 . . 119.8 ?
    C9 C10 H10 . . 119.8 ?
    C12 C11 C10 . . 120.27(15) ?
    C12 C11 H11 . . 119.9 ?
    C10 C11 H11 . . 119.9 ?
    C11 C12 C13 . . 119.80(14) ?
    C11 C12 H12 . . 120.1 ?
    C13 C12 H12 . . 120.1 ?
    C12 C13 C14 . . 120.23(15) ?
    C12 C13 H13 . . 119.9 ?
    C14 C13 H13 . . 119.9 ?
    C13 C14 C9 . . 120.38(14) ?
    C13 C14 H14 . . 119.8 ?
    C9 C14 H14 . . 119.8 ?
    S1 C15 H15A . . 109.5 ?
    S1 C15 H15B . . 109.5 ?
    H15A C15 H15B . . 109.5 ?
    S1 C15 H15C . . 109.5 ?
    H15A C15 H15C . . 109.5 ?
    H15B C15 H15C . . 109.5 ?
    C2 N1 C1 . . 117.13(13) ?
    C1 N2 C4 . . 116.31(13) ?
    C2 S1 C15 . . 101.10(7) ?
loop_
    _geom_hbond_atom_site_label_D
    _geom_hbond_atom_site_label_H
    _geom_hbond_atom_site_label_A
    _geom_hbond_site_symmetry_A
    _geom_hbond_distance_DH
    _geom_hbond_distance_HA
    _geom_hbond_distance_DA
    _geom_hbond_angle_DHA
    _geom_hbond_publ_flag
    C15 H15B N2 4_676 0.98 2.67 3.648(2) 173.4 no
_shelx_hkl_file
;
   0  -9   0 76.4396 93.6848   1
   0  -9   1 645.444 212.015   1
   0  -9  -1 902.355 271.070   1
   0  -9   2 489.884 184.361   1
   0  -9  -2 459.148 173.027   1
   0  -9   3 973.453 260.917   1
   0  -9   4 4021.33 515.105   1
   0  -9   5-45.8898 88.3053   1
   0  -9   6 4757.82 556.480   1
   0  -8   0 5597.35 548.268   1
   0  -8   1 311.261 121.223   1
   0  -8  -1 244.622 120.531   1
   0  -8  -2 2909.91 401.433   1
   0  -8   2 2436.60 366.205   1
   0  -8   3 654.553 199.369   1
   0  -8  -3 403.743 158.939   1
   0  -8   4 11.0855 73.9381   1
   0  -8   5 567.390 185.408   1
   0  -8   6 3996.55 479.210   1
   0  -8   7 569.805 206.880   1
   0  -8   8 119.841 92.9637   1
   0  -8   9 184.368 124.683   1
   0  -8  10 86.1742 113.414   1
   0  -8  11 35.7043 75.2438   1
   0  -7   0 830.896 206.240   1
   0  -7  -1 26.8461 55.3492   1
   0  -7   1-49.9641 75.1863   1
   0  -7  -2 125.131 53.5030   1
   0  -7   2 265.285 117.283   1
   0  -7   3 1343.92 246.404   1
   0  -7  -3 962.448 204.686   1
   0  -7   4 5326.46 497.433   1
   0  -7   5 188.716 101.201   1
   0  -7   6 527.437 189.557   1
   0  -7   7 626.781 192.334   1
   0  -7   8 2023.78 325.365   1
   0  -7   9 8127.21 678.750   1
   0  -7  10 112.603 92.9071   1
   0  -7  11 1.22452 70.8261   1
   0  -7  12 1011.76 247.715   1
   0  -7  13 60.0700 70.5464   1
   0  -7  14 3136.37 462.839   1
   0  -6   0 1426.47 241.986   1
   0  -6   1 1367.04 235.448   1
   0  -6  -1 1327.07 230.334   1
   0  -6  -2 350.290 132.076   1
   0  -6   2 267.904 113.616   1
   0  -6   3 493.385 158.877   1
   0  -6  -3 144.051 75.0837   1
   0  -6   4 330.795 111.373   1
   0  -6   5 12047.6 699.544   1
   0  -6   6 9454.59 633.552   1
   0  -6   7 6796.34 547.043   1
   0  -6   8 285.448 95.4081   3
   0  -6   8 72.9520 90.0029   1
   0  -6   9 500.864 124.257   3
   0  -6   9 1061.84 238.537   1
   0  -6  10 53.1873 37.5424   3
   0  -6  10 15.4288 64.1712   1
   0  -6  11 476.824 173.456   1
   0  -6  12 752.439 208.054   1
   0  -6  13 868.918 228.650   1
   0  -6  14 1223.42 277.878   1
   0  -6  15 6513.24 659.494   1
   0  -6  16-93.7832 178.250   1
   0  -5   0 153.089 89.0778   1
   0  -5   1 203.997 95.9552   1
   0  -5  -1 252.250 94.1049   1
   0  -5   2 340.526 111.853   1
   0  -5  -2 60.8643 57.7808   1
   0  -5  -3 11427.5 601.332   1
   0  -5   3 11828.3 615.021   1
   0  -5   4 66.7719 46.2024   1
   0  -5   5 289.195 115.883   1
   0  -5   5 128.518 66.5568   3
   0  -5   6 9220.77 470.951   3
   0  -5   6 9642.51 588.186   1
   0  -5   7 34.0688 41.7517   3
   0  -5   7 19.0437 42.9685   1
   0  -5   8 672.289 140.932   3
   0  -5   8 671.236 170.564   1
   0  -5   9 7710.41 477.529   3
   0  -5   9 8734.19 605.149   1
   0  -5  10 530.174 130.920   3
   0  -5  10 474.252 158.636   1
   0  -5  11 3724.25 353.868   3
   0  -5  11 3966.87 440.579   1
   0  -5  12 798.819 171.318   3
   0  -5  12 948.183 227.671   1
   0  -5  13 1714.26 260.289   3
   0  -5  13 1778.39 315.248   1
   0  -5  14 114.942 92.0726   1
   0  -5  15 5174.49 565.977   1
   0  -5  16 123.627 85.1550   1
   0  -5  17 1949.41 370.192   1
   0  -5  18 232.333 132.885   1
   0  -4   0 7649.95 425.127   1
   0  -4   1 26219.3 792.565   1
   0  -4  -1 25904.8 783.115   1
   0  -4  -2 11401.5 526.667   1
   0  -4   2 10547.2 509.749   1
   0  -4  -3 11100.9 524.698   1
   0  -4   3 10951.1 528.022   1
   0  -4   4 14.6728 36.9454   3
   0  -4   4 76.3724 67.9274   1
   0  -4   5 2211.87 254.185   1
   0  -4   5 1760.79 188.583   3
   0  -4   6 8777.73 513.018   1
   0  -4   6 9891.10 455.701   3
   0  -4   7 8817.54 536.990   1
   0  -4   7 9044.37 456.554   3
   0  -4   8 964.775 159.566   3
   0  -4   8 1273.15 218.032   1
   0  -4   9 2768.49 323.438   1
   0  -4   9 2829.03 282.088   3
   0  -4  10 561.832 160.185   1
   0  -4  10 828.244 156.557   3
   0  -4  11 9829.70 654.666   1
   0  -4  12 129.402 81.3638   1
   0  -4  13 3335.63 420.845   1
   0  -4  14 629.709 195.342   1
   0  -4  15 1802.59 333.272   1
   0  -4  16 3294.51 455.809   1
   0  -4  17 3845.32 509.655   1
   0  -4  18 40.6012 88.3425   1
   0  -4  19 2541.60 449.078   1
   0  -3   0 17.7095 35.6452   1
   0  -3   1 42523.6 873.464   1
   0  -3  -1 43677.9 872.928   1
   0  -3   2 12935.5 491.428   1
   0  -3  -2 13372.5 491.369   1
   0  -3   2 13600.5 426.506   3
   0  -3  -3 54123.4 1024.24   1
   0  -3   3 54622.1 1038.42   1
   0  -3   3 55354.4 877.800   3
   0  -3   4 6268.79 369.826   1
   0  -3   4 6172.90 306.523   3
   0  -3   5 20609.0 702.893   1
   0  -3   5 21405.4 598.682   3
   0  -3   6 319.144 109.409   1
   0  -3   6 140.897 53.9955   3
   0  -3   7 2256.61 254.841   1
   0  -3   8 13158.2 639.571   1
   0  -3   9 22140.7 874.522   1
   0  -3  10 3349.09 353.235   1
   0  -3  11 556.579 157.079   1
   0  -3  12 12624.6 754.104   1
   0  -3  13 1498.62 269.961   1
   0  -3  14-28.7072 94.7473   1
   0  -3  15 3953.59 472.478   1
   0  -3  16 266.811 127.138   1
   0  -3  17 1891.14 360.069   1
   0  -3  18 9931.54 845.763   1
   0  -3  19 3062.69 486.577   1
   0  -3  20 1129.22 316.576   1
   0  -2   0 184855. 1465.19   1
   0  -2  -1 49815.0 760.677   1
   0  -2   1 48077.8 767.175   1
   0  -2   2 120201. 1057.63   3
   0  -2  -2 120606. 1239.47   1
   0  -2   2 118251. 1257.89   1
   0  -2   3 163927. 1571.55   1
   0  -2   3 161573. 1311.61   3
   0  -2   4 140.948 59.0541   1
   0  -2   5 4119.96 286.591   1
   0  -2   6 6828.98 339.838   4
   0  -2   6 6932.53 395.368   1
   0  -2   7 132.755 63.9451   1
   0  -2   7 263.403 87.8147   4
   0  -2   8 43795.1 1130.58   1
   0  -2   9 13680.1 670.001   1
   0  -2  10 7743.23 530.649   1
   0  -2 -10 6990.50 452.389   2
   0  -2 -11 7996.79 505.404   2
   0  -2  11 8699.94 593.436   1
   0  -2  12 18682.6 901.868   1
   0  -2  13 4379.15 458.678   1
   0  -2  14 9868.77 723.506   1
   0  -2  15 3402.95 440.682   1
   0  -2  16 1116.81 273.763   1
   0  -2  17 589.757 213.938   1
   0  -2  18 3229.31 488.611   1
   0  -2  19 3731.37 531.950   1
   0  -2  20 2548.67 457.604   1
   0  -1   1 4739.14 151.416   3
   0  -1   2 5530.50 217.410   1
   0  -1   3 79741.8 954.297   1
   0  -1   4 183242. 1318.68   4
   0  -1   4 190750. 1463.34   2
   0  -1   4 181487. 1639.51   1
   0  -1   5 3.43717 36.8636   2
   0  -1   5 48.8208 39.7743   4
   0  -1   6 54846.6 930.638   2
   0  -1   6 55649.3 816.253   4
   0  -1  -6 53093.8 405.350   4
   0  -1  -7 4318.07 134.552   4
   0  -1   7 4044.97 268.865   2
   0  -1   7 4103.71 237.101   4
   0  -1  -8 73072.5 617.511   4
   0  -1   8 70921.6 1023.46   4
   0  -1   8 74391.5 1235.02   2
   0  -1   9 49307.2 1067.97   2
   0  -1  -9 50106.5 559.831   4
   0  -1 -10 7994.63 241.473   4
   0  -1  10 7951.79 456.604   2
   0  -1  11 221.785 95.0700   2
   0  -1 -11 129.010 39.3229   4
   0  -1 -11 175.010 80.2467   2
   0  -1 -12 5948.01 233.048   4
   0  -1  12 5635.65 424.070   2
   0  -1 -12 5973.52 439.960   2
   0  -1 -13 708.791 84.2455   4
   0  -1  13 687.406 168.477   2
   0  -1 -14 6270.38 253.904   4
   0  -1  14 5877.72 470.875   2
   0  -1 -15 4172.63 209.956   4
   0  -1  15 4858.32 450.041   2
   0  -1  16 2289.75 326.784   2
   0  -1 -16 2346.68 158.220   4
   0  -1  17 469.807 158.121   2
   0  -1  18 14214.5 867.460   2
   0  -1  19 358.909 155.745   2
   0  -1  20 119.034 125.086   2
   0  -1  20-36.7500 91.4219   1
   0  -1  21 114.031 83.3173   1
   0   0   3-26.6640 22.8555   2
   0   0   3 14.5055 14.2129   4
   0   0  -4 16642.8 289.953   4
   0   0   4 17470.0 296.697   4
   0   0   4 17540.4 406.431   2
   0   0   5 154.987 38.2421   4
   0   0  -5 179.846 41.8472   4
   0   0   5 183.248 61.8519   2
   0   0  -6 13191.4 318.619   4
   0   0   6 13871.2 325.746   4
   0   0   6 13058.9 437.072   2
   0   0  -7 1004.03 105.690   4
   0   0   7 1344.40 163.909   2
   0   0   7 891.498 97.5437   4
   0   0   8 153310. 1727.61   2
   0   0  -8 159466. 1272.84   4
   0   0   8 154962. 1253.42   4
   0   0  -9 16.9111 26.7292   4
   0   0   9 24.1974 38.1581   2
   0   0  10 164.963 75.4288   2
   0   0 -10 45.8835 39.0832   4
   0   0  11 97.4778 72.7985   2
   0   0 -11 56.2531 39.2585   4
   0   0 -11 46.1955 55.0650   2
   0   0 -12 5498.45 416.422   2
   0   0 -12 5429.56 292.394   4
   0   0  12 5337.76 405.768   2
   0   0 -13 112.828 57.7774   4
   0   0  13 73.8040 74.0651   2
   0   0  14 30275.9 1054.05   2
   0   0 -14 29919.0 732.322   4
   0   0 -15 9.83906 28.8596   4
   0   0  15 44.7245 62.5031   2
   0   0 -16 1067.57 146.852   4
   0   0  16 934.230 215.320   2
   0   0  17 22.1377 62.7370   2
   0   0  18 1052.06 238.474   2
   0   0  19-44.1393 62.1935   2
   0   0  20 8827.28 735.653   2
   0   1   1 4988.48 128.421   4
   0   1  -2 5520.75 196.723   4
   0   1   2 5361.39 198.758   2
   0   1  -3 78345.0 812.022   4
   0   1   3 79828.8 853.479   2
   0   1  -4 195037. 1365.42   4
   0   1   4 188922. 1457.84   2
   0   1   5 40.7897 42.3221   2
   0   1  -5-2.42612 24.7710   4
   0   1  -6 54300.1 822.639   4
   0   1   6 56604.3 935.468   2
   0   1   6 55182.6 412.230   4
   0   1  -7 4494.61 249.083   4
   0   1   7 4414.39 280.201   2
   0   1   7 4400.37 135.632   4
   0   1   8 63168.6 1139.31   2
   0   1  -8 72611.3 1044.71   4
   0   1   9 50203.3 1071.21   2
   0   1  -9 48491.1 896.930   4
   0   1 -10 8662.31 471.860   2
   0   1 -10 7630.49 372.001   4
   0   1  10 8049.72 453.780   2
   0   1 -11 121.578 43.4250   4
   0   1 -11 234.763 79.9846   2
   0   1  11 146.774 78.4856   2
   0   1  12 6396.75 444.771   2
   0   1 -12 6332.87 363.413   4
   0   1 -12 5165.67 404.775   2
   0   1  13 605.961 152.245   2
   0   1 -13 723.323 129.032   4
   0   1  14 6270.09 483.164   2
   0   1 -14 6264.69 388.686   4
   0   1  15 4889.42 447.997   2
   0   1 -15 4490.33 341.363   4
   0   1 -16 2516.35 266.454   4
   0   1  16 2955.42 367.110   2
   0   1  17 530.123 170.580   2
   0   1 -17 485.268 120.046   4
   0   1  18 13952.9 850.945   2
   0   1  19 220.434 123.427   2
   0   1  20 10.9588 70.5788   2
   0   2   0 194142. 1328.28   4
   0   2   1 48674.3 622.935   4
   0   2  -1 48598.6 712.377   4
   0   2  -2 120293. 1190.13   4
   0   2   2 123237. 905.783   4
   0   2  -2 121838. 1087.41   3
   0   2  -3 159886. 1447.16   4
   0   2   3 164610. 952.066   4
   0   2  -4 292.550 70.6261   4
   0   2   4 346.668 82.0417   2
   0   2   4 205.398 32.5058   4
   0   2   5 4149.41 265.230   2
   0   2   5 4087.16 109.575   4
   0   2  -5 4159.28 254.842   4
   0   2  -6 6657.31 339.302   4
   0   2   6 7270.35 368.191   2
   0   2  -7 68.6798 36.5041   4
   0   2   7 129.809 74.4972   2
   0   2  -8 41559.6 915.524   4
   0   2   8 42161.1 978.021   2
   0   2  -9 14097.7 557.241   4
   0   2  -9 15124.2 615.262   2
   0   2   9 14836.2 607.886   2
   0   2  10 7993.43 471.745   2
   0   2 -10 7086.66 441.993   2
   0   2 -10 7572.56 419.561   4
   0   2 -11 8272.26 499.080   2
   0   2 -11 8300.33 455.128   4
   0   2  11 8607.49 507.622   2
   0   2 -12 19134.8 792.371   2
   0   2  12 19865.6 811.206   2
   0   2 -12 18496.5 702.033   4
   0   2  13 5011.67 423.129   2
   0   2 -13 4763.96 368.595   4
   0   2 -14 9404.83 530.203   4
   0   2  14 9427.16 606.292   2
   0   2 -15 2723.10 291.600   4
   0   2  15 3186.59 366.910   2
   0   2  16 876.914 200.912   2
   0   2 -16 932.649 175.934   4
   0   2  17 598.409 195.495   2
   0   2  18 3511.73 436.583   2
   0   2  19 4105.64 482.277   2
   0   2  20 2933.92 431.407   2
   0   3   0 28.9115 38.2623   4
   0   3   0 65.0911 39.3842   3
   0   3  -1 40607.9 769.816   3
   0   3  -1 42485.9 811.094   4
   0   3   1 42553.0 733.044   4
   0   3  -2 13635.3 476.702   4
   0   3   2 12717.0 382.213   4
   0   3  -2 12933.6 436.692   3
   0   3  -3 56443.5 1016.28   4
   0   3   3 53270.8 737.726   4
   0   3   4 6403.37 239.011   4
   0   3  -4 6640.41 359.313   4
   0   3   5 21575.2 396.577   4
   0   3   5 20280.4 658.641   2
   0   3  -5 21510.4 669.363   4
   0   3  -6 208.721 74.8986   4
   0   3   6 192.471 75.6069   2
   0   3   6 179.149 34.0627   4
   0   3  -7 1934.53 216.173   4
   0   3   7 1837.13 216.687   2
   0   3   7 1783.21 81.9034   4
   0   3  -8 13057.3 581.865   2
   0   3  -8 13034.2 579.418   4
   0   3   8 13908.5 615.456   2
   0   3  -9 19092.8 728.887   2
   0   3  -9 20534.3 748.776   4
   0   3   9 20453.3 771.629   2
   0   3 -10 3907.43 345.570   2
   0   3 -10 3528.11 319.617   4
   0   3  10 3561.49 334.652   2
   0   3 -11 601.478 138.855   4
   0   3  11 755.806 171.107   2
   0   3 -11 595.357 143.825   2
   0   3 -12 11065.1 601.252   4
   0   3  12 11437.1 645.888   2
   0   3  13 1521.43 249.437   2
   0   3  14 170.706 99.9416   2
   0   3  15 4400.79 445.374   2
   0   3  16 455.118 158.129   2
   0   3  17 1320.71 265.388   2
   0   3  18 9684.06 737.872   2
   0   3  19 2963.87 430.073   2
   0   4   0 8036.23 402.672   3
   0   4   0 8101.25 391.945   4
   0   4  -1 24485.9 702.908   3
   0   4   1 24175.0 658.193   4
   0   4  -1 24558.0 712.866   4
   0   4  -2 10848.1 464.861   3
   0   4   2 11016.3 427.199   4
   0   4  -2 11095.9 495.342   4
   0   4   3 11111.0 408.319   4
   0   4  -3 11058.6 472.556   3
   0   4  -3 11022.9 510.867   4
   0   4  -4-6.09441 52.2285   1
   0   4  -4-7.96364 30.5184   4
   0   4   4 35.2524 28.4015   4
   0   4  -5 1721.61 240.607   1
   0   4  -5 2112.41 237.582   4
   0   4   5 2095.68 160.996   4
   0   4  -6 9610.42 519.155   4
   0   4  -6 10257.2 599.567   1
   0   4   6 8440.99 490.421   2
   0   4   6 9676.73 321.442   4
   0   4  -7 8933.16 582.447   1
   0   4   7 9637.88 534.390   2
   0   4  -7 9056.11 517.227   4
   0   4   7 8542.16 271.072   4
   0   4   7 9826.98 551.031   1
   0   4  -8 743.826 156.078   4
   0   4   8 1073.29 80.7704   4
   0   4   8 1342.59 213.683   1
   0   4  -8 941.336 170.148   2
   0   4  -8 995.820 210.084   1
   0   4   8 1206.97 197.650   2
   0   4   9 3047.96 332.069   1
   0   4  -9 3105.55 318.584   4
   0   4  -9 3210.82 327.831   2
   0   4   9 2971.77 316.542   2
   0   4  10 613.005 160.409   2
   0   4  11 9287.02 594.937   2
   0   4  12 195.796 109.264   2
   0   4  13 3275.47 375.218   2
   0   4  14 819.045 204.698   2
   0   4  15 1444.12 274.420   2
   0   4  16 4097.70 467.570   2
   0   4  17 3391.46 436.834   2
   0   4  18-93.0879 93.7837   2
   0   5   0 131.833 79.6971   1
   0   5   0 51.9300 35.1342   4
   0   5   1 254.517 85.6898   4
   0   5  -1 207.193 94.5583   1
   0   5   1 221.410 84.1175   1
   0   5  -1 250.751 91.6436   4
   0   5  -2 193.218 90.8613   1
   0   5  -2 281.158 95.6618   4
   0   5   2 203.934 74.7942   1
   0   5   2 214.138 73.8272   4
   0   5   3 11729.7 489.430   4
   0   5  -3 11030.2 569.684   4
   0   5  -3 12454.9 670.712   1
   0   5  -3 12009.6 549.405   3
   0   5   3 12005.2 632.502   1
   0   5  -4-37.5426 74.1030   1
   0   5   4-3.05208 29.0974   4
   0   5  -4-16.6739 41.1751   4
   0   5   4 11.7968 44.6061   1
   0   5  -5 156.321 80.9574   1
   0   5  -5 124.336 70.3414   4
   0   5   5 173.267 65.4194   4
   0   5   5 139.354 77.9269   1
   0   5   6 9378.58 582.726   1
   0   5  -6 8834.74 614.616   1
   0   5   6 8898.76 550.532   2
   0   5   6 9576.29 387.195   4
   0   5  -6 9032.08 557.505   4
   0   5  -7 53.1981 76.5272   1
   0   5   7 101.949 95.6646   2
   0   5   7 31.6008 24.6572   4
   0   5   8 481.967 137.976   2
   0   5   8 656.568 85.7007   4
   0   5   9 8051.21 246.210   4
   0   5   9 8684.35 586.166   2
   0   5  10 557.668 147.347   2
   0   5  11 4073.41 421.717   2
   0   5  12 955.611 218.133   2
   0   5  13 1979.92 320.903   2
   0   5  14 139.190 106.484   2
   0   5  15 4494.89 495.647   2
   0   5  16-9.37784 75.8753   2
   0   5  17 2274.73 379.267   2
   0   6   0 1104.39 196.472   4
   0   6   0 1756.30 259.885   3
   0   6  -1 1187.38 193.051   3
   0   6   1 1365.24 217.135   3
   0   6   1 1498.57 211.502   4
   0   6  -1 1195.53 202.870   4
   0   6   2 288.873 107.119   3
   0   6   2 242.607 85.0294   4
   0   6  -2 311.554 103.141   3
   0   6  -2 127.678 58.9077   4
   0   6   3 202.111 83.1200   4
   0   6   4 528.717 124.982   4
   0   6   5 11023.4 501.225   4
   0   6   6 8529.52 422.643   4
   0   6   7 7825.39 578.736   2
   0   6   7 7402.17 372.338   4
   0   6   8 166.002 57.7473   4
   0   6   8 62.4112 69.0809   2
   0   6   9 1042.76 228.219   2
   0   6   9 575.585 87.6319   4
   0   6  10 109.527 100.052   2
   0   6  11 351.261 142.693   2
   0   6  12 700.129 195.628   2
   0   6  13 973.684 245.115   2
   0   6  14 1397.90 291.728   2
   0   6  15 5854.17 598.221   2
   0   7   0 1117.45 235.831   3
   0   7  -1 36.6449 43.0640   3
   0   7   1 15.4769 55.4670   3
   0   7   2 316.589 119.376   3
   0   7  -2 282.580 124.841   3
   0   7   2 209.308 78.6304   4
   0   7  -3 1040.31 199.276   3
   0   7   3 1405.73 246.044   3
   0   7   3 1469.01 216.948   4
   0   7   4 4415.12 370.713   4
   0   7   4 3957.51 420.887   3
   0   7   5 91.5475 70.7732   4
   0   7   6 206.858 78.2509   4
   0   7   7 619.213 198.800   2
   0   7   8 2284.35 350.674   2
   0   7   9 7933.08 651.138   2
   0   7  10 365.992 152.329   2
   0   7  11 104.367 108.395   2
   0   7  12 957.952 245.098   2
   0   7  13 56.1318 102.639   2
   0   8   0 5724.34 524.449   3
   0   8  -1 319.136 131.055   3
   0   8   1 295.634 114.527   3
   0   8   2 1773.75 293.077   3
   0   8  -2 2477.35 338.607   3
   0   8   3 810.790 215.604   3
   0   8   4 38.1200 51.8945   3
   0   8   5 543.542 177.543   3
   0   8   6 3529.15 451.311   3
   0   8   7 483.378 181.833   2
   0   8   8 184.106 149.148   2
   0   8   9-290.887 143.004   2
   0   8  10 2.61417 87.6860   2
   0   9   0 26.6019 73.4232   3
   0   9   1 177.478 92.8067   3
   0   9  -1 841.635 217.489   3
   0   9   2 188.259 110.918   3
   0   9  -2 395.593 154.543   3
   0   9   3 996.955 243.109   3
   0   9   4 3746.35 478.757   3
   0   9   5-16.5823 90.0126   3
   0   9   6 3676.54 492.173   3
   0   9   7 4472.57 553.314   3
   0   9   8 14647.2 1017.67   3
   0  10   3-52.6245 122.256   3
   0  10   4 1969.07 371.470   3
   0  10   5 36.6671 109.707   3
  -1  -9   8 2524.40 413.887   1
  -1  -9   7 5383.06 596.713   1
  -1  -9   6 5357.62 583.179   1
  -1  -9   5 499.104 196.276   1
  -1  -9   4 818.371 229.257   1
  -1  -9   3 1083.93 248.023   1
   1  -9  -3 900.175 243.133   1
  -1  -9   2 927.814 234.576   1
   1  -9  -2 581.851 196.557   1
   1  -9  -1 457.666 183.896   1
  -1  -9   1 394.061 162.855   1
  -1  -9   0 109.293 107.741   1
   1  -9   0 425.686 176.912   1
  -1  -9  -1 3352.50 464.294   1
   1  -9   1 3712.60 489.424   1
   1  -9   2 842.622 240.087   1
   1  -9   3 2047.19 372.290   1
   1  -9   4 797.620 247.417   1
   1  -9   5 58.8417 111.066   1
  -1  -8  12 123.819 113.319   1
  -1  -8  11 67.6146 76.4329   1
  -1  -8  10 80.2636 82.0696   1
  -1  -8   9 3514.59 459.336   1
  -1  -8   8 59.6436 90.7397   1
  -1  -8   7 2152.18 351.182   1
  -1  -8   6 6124.01 584.852   1
  -1  -8   5 1022.77 233.786   1
  -1  -8   4 73.3519 69.2214   1
   1  -8  -4-41.9217 69.9508   1
  -1  -8   3 318.223 141.267   1
   1  -8  -3 420.817 150.344   1
   1  -8  -2 3084.63 412.585   1
  -1  -8   2 2946.01 395.979   1
  -1  -8   1 5990.73 554.153   1
   1  -8  -1 5613.25 560.978   1
  -1  -8   0 1886.23 317.808   1
   1  -8   0 2007.84 334.813   1
   1  -8   1 634.969 210.981   1
  -1  -8  -1 328.802 149.164   1
  -1  -8  -2 288.486 137.413   1
   1  -8   2 380.061 176.752   1
   1  -8   3 2592.44 387.889   1
   1  -8   4 538.354 176.434   1
   1  -8   5 6023.77 588.855   1
   1  -8   6 373.174 183.602   1
   1  -8   7 356.792 163.262   1
   1  -8   8 1038.50 262.928   1
   1  -8   9-10.7785 87.4927   1
   1  -8  10-44.7541 77.1261   1
  -1  -7  15 921.623 253.587   1
  -1  -7  14 218.968 103.099   1
  -1  -7  13 3826.21 503.326   1
  -1  -7  12 1863.39 336.239   1
  -1  -7  11 493.520 181.986   1
  -1  -7  10 10857.5 767.810   1
  -1  -7   9 24781.2 1139.28   1
  -1  -7   8 25217.2 1128.80   1
  -1  -7   7 112.793 79.7505   1
  -1  -7   6 1263.15 245.065   1
  -1  -7   5 9991.73 670.899   1
  -1  -7   4 225.124 115.504   1
   1  -7  -4 215.786 124.928   1
   1  -7  -3 104.187 94.8923   1
  -1  -7   3 116.432 92.6653   1
  -1  -7   2 1211.39 235.584   1
   1  -7  -2 1762.88 290.609   1
  -1  -7   1-94.9886 84.1052   1
   1  -7  -1 205.065 96.6202   1
   1  -7   0 2810.15 360.152   1
  -1  -7   0 3051.92 368.494   1
  -1  -7  -1 2856.94 355.006   1
   1  -7   1 2190.07 334.483   1
  -1  -7  -2 3699.42 410.104   1
   1  -7   2 4131.22 437.450   1
   1  -7   3 460.740 168.345   1
   1  -7   4 1708.48 291.095   1
   1  -7   5-68.5110 67.2280   1
   1  -7   6 2697.53 379.433   1
   1  -7   7 5330.45 539.445   1
   1  -7   8 804.292 229.250   1
   1  -7   9 519.345 185.364   1
   1  -7  10 482.273 196.407   1
   1  -7  11 404.892 171.791   1
   1  -7  12 564.084 224.720   1
   1  -7  13 481.148 185.385   1
  -1  -6  17 1950.74 360.973   1
  -1  -6  16 453.432 189.137   1
  -1  -6  15-51.0850 111.965   1
  -1  -6  14 811.141 226.100   1
  -1  -6  13 2472.79 374.867   1
  -1  -6  12-21.2756 67.0387   1
  -1  -6  11 3535.43 421.644   1
  -1  -6  10 4065.86 326.415   3
  -1  -6  10 4797.97 480.005   1
  -1  -6   9 1416.70 259.393   1
  -1  -6   8 2724.71 344.001   1
  -1  -6   7 892.043 203.506   1
  -1  -6   6 4094.69 414.550   1
  -1  -6   5 1624.31 250.176   1
   1  -6  -4 1118.46 215.772   1
  -1  -6   4 772.135 173.054   1
   1  -6  -3 1771.34 262.315   1
  -1  -6   3 1487.82 239.394   1
   1  -6  -2 16824.2 803.512   1
  -1  -6   2 15983.3 755.943   1
   1  -6  -1 4901.85 432.353   1
  -1  -6   1 5024.02 423.277   1
  -1  -6   0 8299.26 543.640   1
   1  -6   0 8436.32 573.760   1
   1  -6   1 345.096 113.265   1
  -1  -6  -1 116.421 86.5135   1
  -1  -6  -2 416.325 125.524   1
   1  -6   2 391.218 136.831   1
   1  -6   3 2298.35 307.148   1
   1  -6   4 6519.26 521.575   1
   1  -6   5 4446.88 441.277   1
   1  -6   6 961.965 176.585   3
   1  -6   6 912.848 198.636   1
   1  -6   7-269.483 122.064   1
   1  -6   7-15.1329 48.2169   3
   1  -6   8 1820.21 310.853   1
   1  -6   8 1687.66 244.799   3
   1  -6   9 2095.14 276.685   3
   1  -6   9 2369.58 352.043   1
   1  -6  10 11186.6 781.653   1
   1  -6  10 8818.40 582.294   3
   1  -6  11 2576.91 383.800   1
   1  -6  12 5604.43 581.396   1
   1  -6  13 1750.80 345.878   1
   1  -6  14 169.048 117.999   1
   1  -6  15 1327.48 332.209   1
  -1  -5  19 4920.50 607.627   1
  -1  -5  18 4851.90 580.399   1
  -1  -5  17 2413.73 395.396   1
  -1  -5  16 1332.21 296.959   1
  -1  -5  15 68.9138 92.0853   1
  -1  -5  14 6126.62 575.697   1
  -1  -5  13 7.19282 50.4341   1
  -1  -5  12 1782.56 301.751   1
  -1  -5  12 1671.91 224.614   3
  -1  -5  11 3757.57 322.891   3
  -1  -5  11 4364.64 441.061   1
  -1  -5  10 40350.5 1284.33   1
  -1  -5  10 40962.3 1008.55   3
  -1  -5   9 1353.17 177.790   3
  -1  -5   9 1618.27 251.286   1
  -1  -5   8 127.850 65.5334   3
  -1  -5   8 13.4332 61.3117   1
  -1  -5   7 7810.28 394.271   3
  -1  -5   7 8947.82 564.599   1
  -1  -5   6 17338.6 763.358   1
  -1  -5   5 1907.73 250.020   1
  -1  -5   4 6542.68 449.203   1
   1  -5  -4 6897.22 476.211   1
   1  -5  -3-8.89260 39.8738   1
  -1  -5   3 203.863 88.4497   1
  -1  -5   2 4613.71 370.352   1
   1  -5  -2 4650.28 383.666   1
  -1  -5   1 6276.73 424.651   1
   1  -5  -1 5106.98 399.177   1
   1  -5   0 3452.60 329.696   1
  -1  -5   0 3502.07 314.520   1
   1  -5   1 225.429 84.9048   1
  -1  -5  -1 121.915 76.5098   1
  -1  -5  -2 13766.7 643.234   1
   1  -5   2 14416.2 691.636   1
   1  -5   3 2111.23 272.630   1
   1  -5   4 2603.04 264.481   3
   1  -5   4 2599.06 307.436   1
   1  -5   5 420.330 114.539   3
   1  -5   5 462.190 129.279   1
   1  -5   6 2591.80 316.567   1
   1  -5   6 3218.03 305.333   3
   1  -5   7 2445.85 277.935   3
   1  -5   7 2287.04 307.672   1
   1  -5   8 6377.04 457.931   3
   1  -5   8 6864.60 547.003   1
   1  -5   9 2.83518 48.3592   3
   1  -5   9 27.9074 92.0876   1
   1  -5  10 2861.08 379.699   1
   1  -5  10 2599.23 312.874   3
   1  -5  11 147.846 108.181   1
   1  -5  11-57.2110 87.3323   3
   1  -5  12 239.135 99.0281   3
   1  -5  12 144.419 67.2953   1
   1  -5  13 3980.94 495.697   1
   1  -5  14 2726.21 415.844   1
   1  -5  15 550.473 207.029   1
   1  -5  16 4370.06 565.615   1
   1  -5  17 125.101 127.970   1
  -1  -4  20 1575.02 350.286   1
  -1  -4  19 813.412 256.776   1
  -1  -4  18 1667.32 345.657   1
  -1  -4  17 137.570 138.568   1
  -1  -4  16 13949.2 905.632   1
  -1  -4  15 227.923 145.859   1
  -1  -4  14 10261.7 722.677   1
  -1  -4  13 521.509 170.255   1
  -1  -4  12 4083.76 420.820   1
  -1  -4  11 3250.52 358.130   1
  -1  -4  10 8653.15 569.554   1
  -1  -4  10 9081.02 472.092   3
  -1  -4   9 18637.4 768.887   4
  -1  -4   9 19350.0 649.054   3
  -1  -4   9 20101.3 831.380   1
  -1  -4   8 5486.54 414.685   1
  -1  -4   8 5397.61 403.365   4
  -1  -4   8 5733.95 337.092   3
  -1  -4   7 3626.49 320.038   4
  -1  -4   7 3941.22 338.662   1
  -1  -4   7 3975.02 263.875   3
  -1  -4   6 7691.89 347.062   3
  -1  -4   6 7610.61 454.944   1
  -1  -4   5 21660.0 751.918   1
  -1  -4   5 21061.0 552.661   3
   1  -4  -4 57299.1 1231.37   1
  -1  -4   4 57139.1 1185.94   1
  -1  -4   3 59849.5 1183.31   1
   1  -4  -3 60833.0 1234.63   1
   1  -4  -2 63039.4 1249.39   1
  -1  -4   2 69922.4 1258.95   1
   1  -4  -1 37531.1 968.633   1
  -1  -4   1 37966.2 926.378   1
  -1  -4   0 466.897 105.780   1
  -1  -4   0 531.734 103.900   4
   1  -4   0 280.008 93.2276   1
  -1  -4  -1-17.3458 37.0807   1
   1  -4   1 168.434 84.8209   1
  -1  -4  -2 11829.2 529.659   1
   1  -4   2 12218.1 575.176   1
   1  -4   3 8772.76 439.630   3
   1  -4   3 8547.92 493.444   1
   1  -4   4 12211.8 533.496   3
   1  -4   4 12374.3 600.039   1
   1  -4   5 561.189 121.887   3
   1  -4   5 362.891 116.929   1
   1  -4   6 9921.41 510.753   3
   1  -4   6 9836.44 580.022   1
   1  -4   7 3860.71 335.160   3
   1  -4   7 3961.20 381.025   1
   1  -4   8 453.672 116.259   3
   1  -4   8 379.013 128.039   1
   1  -4   9-25.3535 38.3040   3
   1  -4   9 14.2452 57.7473   1
   1  -4  10 8431.24 550.054   3
   1  -4  10 7832.57 590.313   1
   1  -4  11 1095.58 239.514   1
   1  -4  12 4024.09 457.689   1
   1  -4  13 1267.47 280.698   1
   1  -4  14 350.812 143.507   1
   1  -4  15 187.357 120.028   1
   1  -4  16 2111.16 375.553   1
   1  -4  17 24.7604 112.692   1
   1  -4  18 7692.69 766.748   1
  -1  -3  21 12.9476 113.264   1
  -1  -3  20 237.799 132.932   1
  -1  -3  19 5784.22 638.574   1
  -1  -3  18 101.888 135.722   1
  -1  -3  17 909.979 247.659   1
  -1  -3  16 5594.18 563.106   1
  -1  -3  15 466.637 149.966   1
  -1  -3  14 376.510 166.565   1
  -1  -3  13 546.884 169.934   1
  -1  -3  12 3745.11 343.668   4
  -1  -3  12 3532.37 381.151   1
  -1  -3  11 808.982 182.240   1
  -1  -3  11 461.404 114.219   4
  -1  -3  10 29028.8 990.835   1
  -1  -3  10 28516.9 887.475   4
  -1  -3   9 6636.19 420.318   4
  -1  -3   9 6658.45 453.504   1
  -1  -3   8 3732.94 322.699   1
  -1  -3   8 3795.30 306.497   4
  -1  -3   7 19318.1 664.881   4
  -1  -3   7 16868.8 661.757   1
  -1  -3   6 11472.0 513.025   1
  -1  -3   6 10397.4 377.560   3
  -1  -3   5 66203.8 874.758   3
  -1  -3   5 64692.5 1157.07   1
  -1  -3   4 4768.56 299.520   1
   1  -3  -4 4770.55 313.500   1
  -1  -3   4 4766.84 220.590   3
   1  -3  -3 1635.39 179.488   1
  -1  -3   3 1831.66 186.969   1
  -1  -3   2 4095.01 263.910   1
   1  -3  -2 4383.48 286.677   1
   1  -3  -1 129.659 63.4087   1
  -1  -3   1 72.3824 50.4896   1
  -1  -3   0 147.146 58.4348   1
  -1  -3   0 240.206 68.4923   4
   1  -3   0 268.563 76.0616   1
  -1  -3  -1 5823.24 317.619   1
  -1  -3  -1 6079.56 271.562   4
   1  -3   1 5995.30 347.295   1
   1  -3   1 6117.21 322.827   3
   1  -3   2 34345.9 845.732   1
  -1  -3  -2 35154.6 615.409   4
   1  -3   2 35037.8 776.125   3
   1  -3   3 9171.95 453.884   1
   1  -3   3 9404.07 415.807   3
   1  -3   4 367.517 115.505   1
   1  -3   4 311.684 87.6701   3
   1  -3   5 42284.0 1059.97   1
   1  -3   5 40845.8 941.392   3
   1  -3   6 22192.5 807.855   1
   1  -3   6 21271.6 710.232   3
   1  -3   7 9319.51 546.922   1
   1  -3   8 28518.5 995.103   1
   1  -3   9 4736.30 425.141   1
   1  -3  10 9989.34 641.181   1
   1  -3  11 32.6913 60.5163   1
   1  -3  12 10165.6 704.498   1
   1  -3  13 545.042 173.606   1
   1  -3  14 5882.54 578.435   1
   1  -3  15 1737.87 336.995   1
   1  -3  16 6088.28 632.849   1
   1  -3  17 2236.16 402.674   1
   1  -3  18 73.0144 113.439   1
   1  -3  19 21.1356 92.1559   1
  -1  -2  21 7865.76 796.550   1
  -1  -2  20 878.552 269.609   1
  -1  -2  19 2681.52 435.805   1
  -1  -2  18 3634.79 494.798   1
  -1  -2  17 2883.48 423.853   1
  -1  -2  16 4906.32 533.276   1
  -1  -2  15 7302.09 614.605   1
  -1  -2  14 356.390 146.922   1
  -1  -2  13 6645.50 541.315   1
  -1  -2  13 7684.83 461.099   4
  -1  -2  12 286.057 99.7049   4
   1  -2 -12 286.175 93.6457   2
  -1  -2  12 316.788 131.122   1
  -1  -2  11 35.6409 67.9386   1
   1  -2 -11 19.4213 49.7474   2
  -1  -2  11 98.8867 58.6839   4
   1  -2 -10 9482.68 510.588   2
  -1  -2  10 9232.04 546.031   1
  -1  -2  10 8865.37 446.703   4
   1  -2  -9 28589.6 842.500   2
  -1  -2   9 27325.1 758.230   4
  -1  -2   9 29796.1 927.410   1
  -1  -2   8 1395.93 189.961   1
  -1  -2   8 1619.76 181.913   4
  -1  -2   7 7825.38 417.712   1
  -1  -2   7 7596.42 372.679   4
  -1  -2   6 10411.9 418.167   4
  -1  -2   6 10230.3 443.558   1
  -1  -2   5 5836.05 312.562   1
  -1  -2   4 3685.93 230.535   1
  -1  -2   3 15905.3 309.041   3
  -1  -2   3 15440.9 440.451   1
   1  -2  -3 16583.2 471.397   1
  -1  -2   2 506168. 2389.97   1
   1  -2  -2 522279. 2580.03   1
   1  -2  -1 831261. 3244.74   1
  -1  -2   1 849715. 2990.38   1
  -1  -2   0 128712. 1176.99   1
   1  -2   0 129841. 1308.52   1
   1  -2   0 129129. 1261.20   3
   1  -2   1 8962.25 355.568   1
  -1  -2  -1 8552.44 313.460   1
   1  -2   1 8910.10 339.483   3
  -1  -2  -1 8591.84 257.521   4
  -1  -2  -2 36010.5 478.584   4
   1  -2   2 36982.5 766.372   1
   1  -2   2 36564.8 714.252   3
  -1  -2  -3 2179.48 103.891   4
   1  -2   3 2244.87 200.716   1
   1  -2   3 2157.03 183.098   3
   1  -2   4 2039.10 204.417   1
   1  -2   5 5032.36 343.245   1
   1  -2   6 59943.0 1253.06   1
   1  -2   7 32408.6 974.992   1
   1  -2   8 1641.04 233.011   1
   1  -2   9 119.950 76.7528   1
  -1  -2 -10 5557.16 413.461   2
   1  -2  10 6625.98 519.803   1
   1  -2  11 136.273 85.2782   1
  -1  -2 -11 269.409 112.728   2
   1  -2  12 7190.23 594.059   1
   1  -2  13 11045.3 760.365   1
   1  -2  14 98.4664 106.049   1
   1  -2  15 596.876 196.400   1
   1  -2  16 2037.66 373.605   1
   1  -2  17 541.248 208.571   1
   1  -2  18 2348.13 422.531   1
   1  -2  19 534.964 217.074   1
  -1  -1  21 607.951 212.465   2
  -1  -1  21 345.212 206.212   1
  -1  -1  20 1386.24 333.614   1
  -1  -1  20 2204.63 361.742   2
  -1  -1  19 9010.99 707.070   2
  -1  -1  18 1591.16 292.032   2
  -1  -1  17 8717.58 639.581   2
   1  -1 -16 1383.47 138.559   4
  -1  -1  16 1794.55 278.531   2
  -1  -1  15 2538.03 313.522   2
   1  -1 -15 2368.42 179.208   4
   1  -1 -14 64.6875 36.1503   4
  -1  -1  14 94.7274 95.5513   2
  -1  -1  13 8493.48 523.682   2
   1  -1 -13 7619.73 301.898   4
  -1  -1  13 8008.59 425.571   4
   1  -1 -13 7300.89 494.583   2
  -1  -1  12 1786.38 227.215   2
   1  -1 -12 1806.18 237.577   2
  -1  -1  12 1882.68 199.071   4
   1  -1 -12 1796.77 144.767   4
   1  -1 -11 38932.1 1031.64   2
   1  -1 -11 39299.3 632.850   4
  -1  -1  11 39425.7 1025.28   2
  -1  -1  11 38636.7 871.216   4
  -1  -1  10 91.1930 50.9854   4
   1  -1 -10 72.6667 52.7617   2
  -1  -1  10 210.124 75.6139   2
   1  -1 -10 153.154 43.4217   4
   1  -1  -9 19375.1 404.217   4
  -1  -1   9 18051.4 550.274   4
   1  -1  -8 7683.42 240.973   4
  -1  -1   8 7925.67 383.160   2
  -1  -1   8 7168.48 334.447   4
  -1  -1   7 5312.43 291.500   2
  -1  -1   7 5245.08 268.927   4
   1  -1  -7 4929.57 182.255   4
  -1  -1   6 5063.24 253.972   4
  -1  -1   6 4741.12 253.826   2
  -1  -1   5 41574.6 693.415   4
  -1  -1   5 39475.1 764.802   1
  -1  -1   5 41580.7 684.009   2
  -1  -1   4 62480.8 835.534   1
  -1  -1   3 96537.4 876.667   1
  -1  -1   2 57661.4 584.788   1
   1  -1  -2 58465.0 641.910   1
  -1  -1   1 2696.22 114.253   1
   1  -1   0 4236.96 184.863   3
  -1  -1   0 4015.01 146.802   1
   1  -1   1 5995.70 234.020   1
   1  -1   1 5737.51 229.812   3
   1  -1   2 107530. 1125.14   1
   1  -1   3 61255.7 957.428   1
   1  -1   4 2772.01 224.222   1
   1  -1   4 2975.56 200.990   2
   1  -1   5 37025.5 756.362   2
   1  -1   6-4.92530 34.8994   2
  -1  -1  -7 102115. 617.971   4
   1  -1   7 108104. 1469.84   2
   1  -1   8 9649.06 469.697   2
  -1  -1  -8 9241.18 209.176   4
  -1  -1  -9 912.815 73.4799   4
   1  -1   9 729.397 142.609   2
   1  -1  10 95.6578 60.3579   2
  -1  -1 -10 112.477 30.6488   4
   1  -1  11 10813.0 580.830   2
  -1  -1 -11 10942.7 287.195   4
  -1  -1 -11 11630.7 604.477   2
  -1  -1 -12 1.65655 13.1446   4
   1  -1  12-41.7242 63.3222   2
   1  -1  13 6461.63 490.358   2
  -1  -1 -13 6149.67 232.692   4
  -1  -1 -14 293.954 52.7617   4
   1  -1  14 325.595 128.434   2
   1  -1  15 54.3900 77.9781   2
  -1  -1 -15-18.1995 21.0974   4
   1  -1  16 1221.24 239.451   2
   1  -1  17 18263.5 976.662   2
   1  -1  18 2546.00 378.251   2
   1  -1  19 571.745 192.147   2
   1  -1  20 1650.49 399.016   1
  -1   0  21 4725.11 542.693   2
  -1   0  20 93.0728 63.4949   2
  -1   0  19 4723.69 499.958   2
  -1   0  18 99.9346 104.191   2
   1   0 -17 1298.61 173.161   4
  -1   0  17 1075.73 222.724   2
   1   0 -16-5.27296 37.2276   4
  -1   0  16-51.8716 71.6704   2
  -1   0  15 13511.9 714.068   2
   1   0 -15 12841.7 514.269   4
  -1   0  14 76.0495 76.6674   2
   1   0 -14 28.9016 53.4485   4
  -1   0  13 30082.2 721.259   4
   1   0 -13 28057.0 712.100   4
   1   0 -13 29211.3 969.091   2
  -1   0  13 27943.8 940.862   2
  -1   0  12 24.1386 28.5366   4
   1   0 -12 39.6559 54.3607   2
   1   0 -12-4.79668 27.4783   4
  -1   0  12 7.76566 13.6307   5
  -1   0  12-21.7286 46.1666   2
  -1   0  11 288.981 44.8523   5
   1   0 -11 281.422 97.0726   2
   1   0 -11 302.964 75.0437   4
  -1   0  11 181.291 83.9323   2
  -1   0  11 304.572 74.6375   4
  -1   0  10-12.3915 15.4950   5
  -1   0  10-3.03189 28.4099   4
   1   0 -10 21.8862 28.0830   4
  -1   0  10 73.3527 54.2522   2
  -1   0   9 17981.2 605.291   2
   1   0  -9 17583.1 476.163   4
  -1   0   9 16290.4 456.111   4
  -1   0   9 16930.1 336.589   5
   1   0  -8 49.2680 56.0676   2
  -1   0   8-46.2994 46.6452   2
  -1   0   8-27.9021 31.3468   4
   1   0  -8-2.11243 26.1220   4
  -1   0   7 42038.2 788.633   2
  -1   0   7 42139.9 658.138   4
   1   0  -7 43514.5 668.116   4
  -1   0   6-19.4762 28.1627   2
  -1   0   6-3.05579 21.7854   4
   1   0  -6 24.7508 22.8239   4
  -1   0   5 34244.7 583.417   2
  -1   0   5 33775.6 514.051   4
   1   0  -5 34393.7 520.832   4
  -1   0   4 38.3892 30.1348   4
   1   0  -4-21.0883 19.7473   4
  -1   0   4-3.60871 19.3075   2
  -1   0   3 348.793 45.8347   2
  -1   0   3 346.591 43.4225   5
   1   0  -3 291.382 43.6310   4
  -1   0   2 18.9287 12.7142   2
   1   0   2 19.0668 21.1760   2
   1   0   3 324.761 67.5333   2
   1   0   4 18.1658 37.0844   2
  -1   0  -5 42821.9 541.366   4
   1   0   5 43838.4 772.457   2
  -1   0  -6 3.07202 19.1652   4
   1   0   6 148.229 75.8119   2
   1   0   7 134643. 1591.68   2
  -1   0  -7 134446. 1113.27   4
  -1   0  -8 35.9197 30.0229   4
   1   0   8 85.7132 62.7867   2
   1   0   9 28048.6 823.661   2
  -1   0  -9 26027.9 550.737   4
   1   0  10-6.58025 9.87523   5
  -1   0 -10-25.9711 30.9199   4
   1   0  10 31.7878 46.7846   2
   1   0  11 31190.3 960.189   2
  -1   0 -11 29401.4 643.481   4
  -1   0 -11 30897.7 963.487   2
   1   0  12 9.23260 39.4303   2
  -1   0 -12-20.1850 36.0983   4
  -1   0 -12-59.9466 39.8889   2
   1   0  13 21922.3 889.717   2
  -1   0 -13 21168.4 587.164   4
   1   0  14-82.4577 96.9254   2
  -1   0 -14 76.2241 44.9166   4
   1   0  15 3308.50 379.031   2
  -1   0 -15 3107.57 239.583   4
  -1   0 -16 48.0072 55.2641   4
   1   0  16 112.732 70.5272   2
   1   0  17 10661.6 736.731   2
   1   0  18-8.84894 68.6112   2
   1   0  19 2386.60 376.686   2
  -1   1  21 199.343 128.552   2
  -1   1  20 943.673 235.186   2
  -1   1  19 8642.98 677.222   2
  -1   1  18 1698.13 296.718   2
  -1   1  17 7434.94 585.967   2
   1   1 -17 8596.53 503.874   4
   1   1 -16 1311.94 192.231   4
  -1   1  16 1364.64 124.914   5
  -1   1  16 1640.32 265.618   2
   1   1 -15 2436.99 256.406   4
  -1   1  15 2423.01 304.458   2
   1   1 -14 35.1719 60.4239   4
  -1   1  14 98.5705 50.6265   2
  -1   1  13 7929.70 505.744   2
   1   1 -13 7330.77 411.678   4
  -1   1  13 7773.60 308.789   4
   1   1 -13 8254.10 513.984   2
  -1   1  12 1714.93 142.244   4
  -1   1  12 2031.02 243.549   2
   1   1 -12 1964.97 242.657   2
   1   1 -12 1635.37 189.309   4
  -1   1  11 40318.9 645.340   4
  -1   1  11 40288.7 1032.91   2
   1   1 -11 38797.5 1008.01   2
   1   1 -11 38287.3 879.321   4
   1   1 -10 244.761 85.8496   2
   1   1 -10 115.994 50.4864   4
  -1   1  10 150.142 41.3577   4
  -1   1  10 86.9195 46.2186   2
  -1   1   9 19010.3 631.907   2
  -1   1   9 19533.9 410.261   4
   1   1  -9 19331.7 575.421   4
  -1   1   8 7409.17 240.531   4
  -1   1   8 7622.97 377.973   2
   1   1  -8 7378.50 340.346   4
   1   1  -8 8013.87 378.720   2
  -1   1   7 4890.37 283.378   2
   1   1  -7 5042.81 280.344   2
   1   1  -7 4803.96 262.589   4
  -1   1   7 4956.31 188.663   4
  -1   1   6 5142.97 180.870   4
   1   1  -6 5087.58 151.429   5
   1   1  -6 5079.05 256.178   4
  -1   1   6 5369.61 277.168   2
   1   1  -5 42350.4 462.205   5
  -1   1   5 43226.0 722.122   2
  -1   1   5 41379.0 486.673   4
   1   1  -5 41229.4 692.576   4
  -1   1   4 63155.9 564.872   4
  -1   1   4 63487.9 797.467   2
   1   1  -4 63596.9 800.204   4
   1   1  -3 96364.8 925.265   4
  -1   1   3 96797.3 892.717   2
   1   1  -2 58858.7 667.557   4
   1   1  -1 2584.32 129.645   4
   1   1   0 4015.42 145.065   4
   1   1   1 5963.66 156.547   4
   1   1   1 5827.41 195.939   2
   1   1   2 106694. 937.959   2
   1   1   2 109723. 559.989   4
   1   1   3 61111.8 796.465   2
   1   1   4 3101.32 197.034   2
  -1   1  -4 3141.09 124.787   5
  -1   1  -5 37885.2 662.438   4
   1   1   5 35521.2 725.884   2
  -1   1  -5 37551.5 403.573   5
  -1   1  -6 15.4487 34.4300   4
   1   1   6-38.6269 43.0944   2
   1   1   7 107259. 1442.60   2
  -1   1  -7 105806. 1227.82   4
   1   1   8 9729.25 462.390   2
  -1   1  -8 9146.97 379.860   4
   1   1   9 826.728 146.131   2
  -1   1  -9 820.820 116.529   4
   1   1  10 212.787 91.7039   2
  -1   1 -10 152.229 57.7856   4
  -1   1 -11 10414.2 454.183   4
  -1   1 -11 11234.3 585.768   2
   1   1  11 11683.9 592.442   2
   1   1  12 37.3929 74.2674   2
  -1   1 -12-34.1477 42.8715   2
  -1   1 -12 11.5882 47.9126   4
   1   1  13 6510.88 486.493   2
  -1   1 -13 5929.45 367.573   4
  -1   1 -14 272.028 83.8373   4
   1   1  14 532.460 152.120   2
   1   1  15 80.8887 90.1953   2
  -1   1 -15 0.52187 31.3055   4
  -1   1 -16 1091.89 170.473   4
   1   1  16 1321.66 251.737   2
   1   1  17 17687.3 943.867   2
   1   1  18 2491.39 372.629   2
   1   1  19 482.312 182.584   2
  -1   2  20 650.323 194.519   2
  -1   2  19 2808.67 399.337   2
  -1   2  18 3061.29 395.129   2
  -1   2  17 2851.28 375.626   2
  -1   2  16 5170.93 471.505   2
  -1   2  15 7876.02 564.488   2
   1   2 -15 7260.65 484.212   4
   1   2 -14 440.394 127.692   4
  -1   2  14 368.888 125.013   2
   1   2 -13 7436.12 459.912   4
  -1   2  13 7115.37 491.889   2
   1   2 -13 6535.21 466.707   2
  -1   2  12 326.754 46.4274   4
  -1   2  12 376.164 131.449   2
   1   2 -12 511.745 132.147   2
   1   2 -12 343.850 103.928   4
  -1   2  11 41.2982 59.6314   2
   1   2 -11 45.2891 42.8706   4
   1   2 -11 33.5678 31.7795   2
  -1   2  11 6.25081 10.2083   4
  -1   2  10 9575.47 498.172   2
   1   2 -10 9236.58 481.727   2
  -1   2  10 9245.22 234.008   4
   1   2 -10 9000.42 461.159   4
  -1   2   9 28176.9 406.746   4
  -1   2   9 29215.9 830.568   2
   1   2  -9 28476.6 796.966   4
  -1   2   8 1751.15 102.660   4
   1   2  -8 1733.83 108.421   5
   1   2  -8 1592.20 182.745   4
  -1   2   8 1501.03 187.157   2
   1   2  -7 7718.90 376.164   2
  -1   2   7 8032.14 397.471   2
  -1   2   7 7720.88 213.741   4
   1   2  -7 7876.00 387.019   4
   1   2  -6 9951.53 418.069   4
   1   2  -6 10811.4 419.582   2
  -1   2   6 10864.8 438.091   2
  -1   2   6 10361.6 245.469   4
  -1   2   5 5643.74 297.704   2
   1   2  -5 5525.81 319.272   1
   1   2  -5 5490.66 296.496   4
   1   2  -4 3630.66 238.942   1
   1   2  -4 3762.37 235.912   4
   1   2  -3 16364.6 462.148   4
   1   2  -2 521785. 1726.68   3
   1   2  -2 520409. 2467.63   4
   1   2  -1 865188. 2983.36   4
   1   2   0 129394. 1089.50   4
   1   2   1 8812.82 260.052   4
   1   2   2 36994.0 484.296   4
   1   2   3 2162.08 105.066   4
  -1   2  -3 2426.13 185.759   4
   1   2   3 2426.90 185.039   2
  -1   2  -4 2043.06 177.845   4
   1   2   4 1978.78 178.435   2
   1   2   4 2001.79 83.6292   4
  -1   2  -5 5508.88 301.407   4
   1   2   5 5495.78 315.015   2
  -1   2  -6 63029.1 1055.53   4
   1   2   6 62178.8 1110.09   2
  -1   2  -7 32268.7 782.277   4
   1   2   7 33779.5 863.903   2
   1   2   8 1356.95 188.868   2
  -1   2  -8 1543.03 180.043   4
  -1   2  -8 1333.02 80.1133   5
  -1   2  -9 39.5063 39.3127   4
   1   2   9 89.9846 63.7241   2
  -1   2 -10 6066.37 376.432   4
  -1   2 -10 6864.87 453.068   2
   1   2  10 6632.09 437.050   2
  -1   2 -11 196.768 77.1770   4
   1   2  11 81.8180 71.1398   2
  -1   2 -11 262.233 96.3752   2
   1   2  12 7654.49 517.757   2
  -1   2 -12 7952.42 460.777   4
  -1   2 -13 11173.8 564.795   4
   1   2  13 11737.0 663.208   2
   1   2  14 144.297 112.095   2
  -1   2 -14 63.1093 46.2967   4
  -1   2 -15 548.460 125.101   4
   1   2  15 478.780 142.408   2
   1   2  16 1497.32 272.986   2
   1   2  17 278.061 123.501   2
   1   2  18 2189.33 355.544   2
   1   2  19 1006.70 251.261   2
  -1   3  19 5492.17 563.265   2
  -1   3  18 190.193 124.284   2
  -1   3  17 367.828 137.366   2
  -1   3  16 5390.74 499.047   2
  -1   3  15 392.637 134.972   2
  -1   3  14 606.833 159.640   2
  -1   3  13 544.449 150.659   2
   1   3 -12 3497.43 336.233   4
  -1   3  12 3949.24 367.541   2
   1   3 -12 3677.25 353.323   2
   1   3 -11 446.925 52.7559   5
   1   3 -11 335.431 102.785   4
  -1   3  11 606.232 143.466   2
   1   3 -11 461.350 125.786   2
   1   3 -10 27951.9 900.255   4
  -1   3  10 29421.1 941.406   2
  -1   3  10 28980.1 956.863   1
  -1   3  10 27430.8 328.082   4
   1   3 -10 28080.2 890.631   2
  -1   3   9 6781.16 196.023   4
   1   3  -9 6393.88 409.337   2
  -1   3   9 6943.54 440.113   2
   1   3  -9 6309.64 415.762   4
  -1   3   9 6982.20 452.144   1
  -1   3   8 3991.54 161.004   4
  -1   3   8 4307.14 339.042   1
   1   3  -8 3916.27 306.512   2
  -1   3   8 3925.59 320.586   2
   1   3  -8 4124.21 323.909   4
  -1   3   7 18860.1 672.339   2
  -1   3   7 19127.5 685.776   1
   1   3  -7 20128.9 696.667   4
  -1   3   6 10700.4 492.144   2
   1   3  -6 11179.9 500.872   4
   1   3  -6 11012.8 537.351   1
   1   3  -5 66508.9 1183.27   4
   1   3  -5 63681.7 1209.62   1
   1   3  -4 4402.91 308.811   1
   1   3  -4 4862.02 309.735   4
   1   3  -3 1400.64 164.544   4
   1   3  -3 1440.39 170.388   1
   1   3  -3 1487.94 129.351   3
   1   3  -2 4279.25 215.288   3
   1   3  -2 3920.11 267.590   1
   1   3  -2 4159.51 265.116   4
   1   3  -1 46.6760 37.3994   3
   1   3  -1 63.7870 38.3048   4
   1   3   0 137.737 55.2215   4
  -1   3   0 256.738 73.4423   3
  -1   3  -1 6184.45 340.742   3
  -1   3  -1 6187.43 319.594   4
   1   3   1 6196.04 278.024   4
   1   3   2 36505.5 635.432   4
  -1   3  -2 35343.8 794.942   4
  -1   3  -2 35810.1 826.589   3
  -1   3  -3 9252.14 422.230   4
   1   3   3 9222.22 295.931   4
   1   3   4 120.406 68.9754   2
  -1   3  -4 226.816 77.2130   4
   1   3   4 344.778 51.7231   4
   1   3   5 41181.7 503.484   4
   1   3   5 40345.9 941.516   2
  -1   3  -5 40177.9 928.096   4
   1   3   6 20285.2 277.527   4
   1   3   6 22146.4 724.044   2
  -1   3  -6 22742.9 719.363   4
  -1   3  -7 8618.46 456.305   4
   1   3   7 9331.29 495.099   2
   1   3   8 31463.2 939.577   2
  -1   3  -8 29522.5 875.856   4
  -1   3  -9 5324.87 383.005   4
   1   3   9 5361.85 405.362   2
  -1   3  -9 5974.47 427.930   2
  -1   3 -10 10430.0 548.326   4
   1   3  10 9781.65 566.024   2
  -1   3 -10 8949.28 244.541   5
  -1   3 -10 10047.6 573.806   2
  -1   3 -11 152.503 86.8846   4
   1   3  11 62.3435 107.167   2
   1   3  12 9074.50 587.662   2
  -1   3 -12 8950.44 540.554   4
   1   3  13 608.846 164.179   2
   1   3  14 5247.62 482.548   2
   1   3  15 1606.73 276.571   2
   1   3  16 5574.52 533.056   2
   1   3  17 2939.58 407.841   2
   1   3  18 94.8749 100.960   2
  -1   4  18 1892.56 337.275   2
  -1   4  17-28.4613 55.7197   2
  -1   4  16 13379.1 824.632   2
  -1   4  15 4.80770 84.1758   2
  -1   4  14 10113.8 671.773   2
   1   4 -13 145.530 27.0671   5
  -1   4  13 294.220 110.462   2
  -1   4  12 4332.09 412.961   2
  -1   4  11 2911.51 332.350   2
   1   4 -10 9119.14 549.301   2
  -1   4  10 8789.92 220.760   4
  -1   4  10 9357.06 572.597   2
  -1   4  10 9434.36 232.552   4
  -1   4   9 17986.1 767.811   2
  -1   4   9 19257.1 399.524   4
   1   4  -9 18605.6 762.005   2
  -1   4   9 20217.2 831.583   1
   1   4  -9 19817.4 815.591   4
   1   4  -8 6067.56 439.400   4
   1   4  -8 5621.07 407.051   2
  -1   4   8 5196.80 401.650   2
   1   4  -8 5572.97 465.022   1
  -1   4   8 5947.15 437.691   1
  -1   4   8 6254.38 251.707   4
   1   4  -7 3629.09 361.975   1
  -1   4   7 4064.73 350.565   1
   1   4  -7 3736.23 334.634   4
  -1   4   7 4049.48 343.740   2
  -1   4   7 4280.79 222.756   4
   1   4  -6 8152.20 508.605   1
  -1   4   6 7699.69 471.540   1
   1   4  -6 6817.50 441.499   4
  -1   4   6 7325.59 310.103   4
   1   4  -5 20248.5 731.706   4
  -1   4   5 21333.6 554.176   4
   1   4  -4 57540.3 1202.91   4
  -1   4   4 57542.7 945.524   4
   1   4  -3 61051.0 1197.68   4
   1   4  -3 60798.5 972.188   3
  -1   4   3 62501.0 1018.04   4
   1   4  -2 65926.8 1198.95   4
  -1   4   2 62698.4 1062.68   4
   1   4  -2 65276.5 1025.10   3
   1   4  -1 36434.3 861.833   4
   1   4  -1 36807.2 784.322   3
  -1   4   1 38147.0 857.162   4
   1   4   0 418.102 93.5929   4
  -1   4   0 391.406 102.966   4
  -1   4   0 202.578 77.0781   3
  -1   4  -1 17.2896 48.5969   4
   1   4   1 66.5903 40.2763   4
  -1   4  -1 54.6883 44.7812   3
  -1   4  -2 12150.7 541.424   3
  -1   4  -2 11823.9 520.542   4
   1   4   2 11889.7 436.057   4
  -1   4  -3 9149.78 471.949   4
   1   4   3 8906.31 357.904   4
   1   4   4 11951.6 390.055   4
  -1   4  -4 11649.9 542.421   4
  -1   4  -5 359.745 106.922   4
   1   4   5 497.101 75.7147   4
   1   4   5 531.179 125.174   2
  -1   4  -6 10230.7 626.503   1
   1   4   6 10171.5 299.591   4
   1   4   6 10443.1 548.070   2
  -1   4  -6 9959.25 530.726   4
   1   4   7 3911.86 154.770   4
  -1   4  -7 4045.48 412.687   1
  -1   4  -7 3913.15 345.226   4
   1   4   7 4205.81 359.862   2
   1   4   7 3870.20 351.361   1
   1   4   8 419.845 128.027   1
  -1   4  -8 507.375 139.602   2
   1   4   8 306.941 109.814   2
  -1   4  -8 297.194 100.616   4
   1   4   9 153.643 101.459   2
  -1   4  -9-12.7717 64.2708   4
   1   4  10 8285.39 557.382   2
   1   4  11 1235.35 214.981   2
   1   4  12 4478.90 435.280   2
  -1   4 -12 3945.85 161.932   5
   1   4  13 1119.93 238.526   2
   1   4  14 754.972 192.948   2
   1   4  15 303.878 120.343   2
   1   4  16 2593.23 379.696   2
   1   4  17 134.609 119.462   2
  -1   5  17 2563.06 393.732   2
  -1   5  16 1426.89 297.302   2
  -1   5  15-113.341 118.839   2
  -1   5  14 6020.14 547.436   2
  -1   5  13 32.5973 59.6197   2
  -1   5  12 1415.92 254.890   2
  -1   5  11 3793.76 407.257   2
  -1   5  11 3307.52 122.791   4
  -1   5  10 39575.3 610.211   4
  -1   5  10 39699.7 1269.68   2
  -1   5   9 1548.94 138.512   4
  -1   5   9 1578.00 247.032   2
   1   5  -8 108.315 82.3906   1
  -1   5   8 60.8983 40.4186   4
  -1   5   8 108.157 81.0757   2
  -1   5   7 8188.69 537.056   2
   1   5  -7 7475.68 561.488   1
  -1   5   7 8169.13 362.990   4
   1   5  -6 17317.2 821.558   1
  -1   5   6 16630.9 778.497   1
  -1   5   6 17063.2 551.521   4
   1   5  -6 16379.4 750.473   4
   1   5  -5 1721.38 238.312   4
  -1   5   5 2035.79 270.858   1
   1   5  -5 1971.91 275.018   1
  -1   5   5 1557.88 176.915   4
   1   5  -4 6498.86 450.740   4
  -1   5   4 6807.32 488.770   1
  -1   5   4 6657.49 368.027   4
   1   5  -4 6449.56 474.487   1
  -1   5   3 89.8882 67.9451   3
  -1   5   3 74.7085 58.2458   1
   1   5  -3 95.1731 64.9401   1
  -1   5   3 213.076 72.4110   4
   1   5  -3 151.198 80.0081   4
   1   5  -3 31.8875 46.0750   3
   1   5  -2 4816.89 321.781   3
  -1   5   2 4620.77 378.238   3
   1   5  -2 4645.63 390.619   1
  -1   5   2 4332.85 385.243   1
   1   5  -2 4959.51 366.712   4
  -1   5   2 4956.33 339.866   4
  -1   5   1 5597.48 372.321   4
   1   5  -1 5183.84 339.007   3
  -1   5   1 4918.08 386.512   3
   1   5  -1 4998.21 403.543   1
   1   5  -1 5763.59 386.471   4
  -1   5   0 3428.43 343.822   1
   1   5   0 2945.70 263.016   3
   1   5   0 3173.77 279.046   4
  -1   5   0 3240.68 291.207   4
   1   5   0 3027.79 313.471   1
   1   5   1 102.696 56.5695   4
  -1   5  -1 135.152 67.9350   4
  -1   5  -1-17.4414 34.3792   1
  -1   5  -2 14425.7 735.974   1
  -1   5  -2 14333.7 638.512   4
   1   5   2 14386.4 688.608   1
   1   5   2 13235.0 529.576   4
   1   5   3 2701.33 301.533   1
   1   5   3 2629.71 229.114   4
  -1   5  -3 2294.94 305.901   1
  -1   5  -3 2226.08 263.664   4
   1   5   4 2630.62 300.804   1
   1   5   4 2400.13 208.834   4
  -1   5  -4 2995.86 356.819   1
  -1   5  -4 2444.29 279.089   4
   1   5   5 487.176 90.4259   4
  -1   5  -5 422.322 135.550   1
   1   5   5 670.184 160.544   1
   1   5   5 610.308 152.507   2
  -1   5  -5 474.515 136.343   4
   1   5   6 2660.53 311.645   2
  -1   5  -6 2883.60 364.991   1
   1   5   6 2447.05 185.563   4
   1   5   7 2507.43 169.079   4
   1   5   7 2779.59 319.361   2
   1   5   8 6347.49 226.187   4
   1   5   8 6466.14 499.307   2
   1   5   9-95.0595 64.5651   2
   1   5  10 2312.50 313.470   2
   1   5  11 106.949 85.7364   2
   1   5  12 366.262 148.053   2
   1   5  13 3986.45 453.615   2
   1   5  14 2670.01 372.263   2
   1   5  15 624.302 201.550   2
   1   5  16 4147.64 501.427   2
  -1   6  15 22.8316 60.1164   2
  -1   6  14 1081.43 250.789   2
  -1   6  13 2890.65 395.730   2
  -1   6  12 75.4370 75.8431   2
  -1   6  11 3105.65 393.563   2
  -1   6  10 4615.08 466.937   2
  -1   6   9 744.745 190.283   2
  -1   6   9 1324.04 150.286   4
  -1   6   8 2660.12 226.324   4
  -1   6   8 2760.58 346.988   2
  -1   6   7 818.668 134.901   4
  -1   6   7 1019.76 207.925   2
  -1   6   6 4057.40 304.735   4
  -1   6   5 1562.76 192.683   4
  -1   6   4 918.581 163.995   4
  -1   6   4 797.537 180.235   3
  -1   6   3 1737.56 267.459   3
  -1   6   3 1365.34 195.477   4
  -1   6   2 17317.8 804.454   3
   1   6  -2 16662.0 743.652   4
  -1   6   2 16431.0 687.377   4
   1   6  -1 4226.99 370.475   4
  -1   6   1 4599.98 411.234   3
  -1   6   1 4924.46 387.021   4
  -1   6   0 8241.61 509.893   4
   1   6   0 7753.71 486.396   4
  -1   6   0 8572.81 557.391   3
  -1   6  -1 185.556 81.8081   4
  -1   6  -1 317.849 107.540   3
   1   6   1 352.731 104.252   4
   1   6   1 508.107 133.498   3
  -1   6  -2 384.393 130.932   3
   1   6   2 316.920 94.8068   4
   1   6   3 2385.21 244.091   4
  -1   6  -3 2160.79 280.286   3
   1   6   4 6093.06 381.281   4
   1   6   5 4620.10 315.230   4
   1   6   6 558.546 103.586   4
   1   6   6 794.590 198.477   2
   1   6   7 58.1021 76.4409   2
   1   6   7 40.9586 42.4562   4
   1   6   8 1424.90 137.897   4
   1   6   8 1276.05 239.587   2
   1   6   9 1803.90 294.742   2
   1   6  10 9785.04 694.363   2
   1   6  11 1941.97 317.770   2
   1   6  12 6107.48 573.659   2
   1   6  13 1759.03 316.492   2
   1   6  14 35.9973 99.8243   2
  -1   7  13 3205.56 449.609   2
  -1   7  12 1669.49 333.474   2
  -1   7  11 611.825 195.790   2
  -1   7  10 11506.7 794.058   2
  -1   7   9 26121.7 1183.18   2
  -1   7   8 23454.6 1103.32   2
  -1   7   6 772.396 154.926   4
  -1   7   5 8957.92 661.188   3
  -1   7   5 8011.58 491.780   4
  -1   7   4 306.979 107.118   4
  -1   7   4 191.008 110.143   3
  -1   7   3 13.8638 61.5906   3
   1   7  -3-1.30677 55.0165   3
  -1   7   3-54.2965 57.0100   4
   1   7  -2 1445.60 219.076   3
  -1   7   2 1586.22 266.694   3
   1   7  -1 224.579 101.754   3
  -1   7   1-8.03430 56.1046   3
  -1   7   0 2677.44 346.378   3
   1   7   0 2060.74 274.500   3
  -1   7  -1 2612.05 335.716   3
   1   7   1 3281.39 354.781   3
   1   7   2 3468.30 364.198   3
   1   7   2 3562.31 343.566   4
  -1   7  -2 3808.06 405.445   3
   1   7   3 339.717 123.705   3
   1   7   3 350.489 102.088   4
   1   7   4 1984.12 243.395   4
   1   7   5 172.424 79.8295   4
   1   7   6 2487.86 351.697   2
   1   7   7 5916.60 549.309   2
   1   7   8 636.552 178.517   2
   1   7   9 769.318 209.045   2
   1   7  10 318.036 130.784   2
   1   7  11 259.416 126.923   2
   1   7  12 383.583 152.067   2
  -1   8  10 227.542 143.909   2
  -1   8   9 3017.78 437.255   2
  -1   8   8-32.3176 107.308   3
  -1   8   8 59.1283 107.678   2
  -1   8   7 1389.86 298.835   2
  -1   8   7 1466.91 310.325   3
  -1   8   6 7072.15 644.924   3
  -1   8   5 1593.45 308.167   3
  -1   8   4 80.6641 84.1693   3
   1   8  -3 394.146 151.293   3
  -1   8   3 291.235 102.749   3
  -1   8   2 2710.67 388.113   3
   1   8  -2 2453.01 314.960   3
   1   8  -1 5745.25 488.209   3
  -1   8   1 6803.75 600.290   3
   1   8   0 1949.09 286.819   3
  -1   8   0 2042.88 323.246   3
   1   8   1 583.800 166.620   3
  -1   8  -1 508.525 173.596   3
   1   8   2 11.1525 49.6819   3
  -1   8  -2 133.771 118.484   3
   1   8   3 1718.92 283.649   3
   1   8   4 173.921 78.9744   3
   1   8   5 6671.30 591.050   3
   1   8   6 410.908 158.457   2
   1   8   7 673.643 225.477   2
   1   8   8 822.045 243.088   2
   1   8   9 109.797 77.5184   2
  -1   9   8 2378.67 423.939   3
  -1   9   7 5971.82 655.540   3
  -1   9   6 5630.24 618.328   3
  -1   9   5 769.014 223.215   3
  -1   9   4 712.114 223.010   3
  -1   9   3 1052.85 261.509   3
  -1   9   2 552.272 196.919   3
   1   9  -1 246.701 122.626   3
  -1   9   1 266.325 145.670   3
  -1   9   0 336.145 145.460   3
   1   9   0 166.590 94.8573   3
  -1   9  -1 2971.29 417.963   3
   1   9   1 3143.55 396.974   3
   1   9   2 1015.46 239.023   3
   1   9   3 1720.96 300.321   3
   1   9   4 481.943 163.503   3
   1   9   5 63.4826 108.706   3
   1   9   6-59.9305 110.881   3
   1   9   7 8320.50 737.804   3
  -1  10   4 181.520 125.139   3
  -1  10   3 3799.95 517.523   3
  -1  10   2 967.919 269.914   3
  -1  10   1 2995.16 453.561   3
  -2  -9   9 722.000 222.026   1
  -2  -9   8 68.0372 80.2030   1
  -2  -9   7 704.111 234.987   1
  -2  -9   6 2593.30 393.479   1
  -2  -9   5 226.252 120.695   1
  -2  -9   4 1435.09 292.023   1
  -2  -9   3 362.009 159.026   1
   2  -9  -3 69.1662 131.223   1
  -2  -9   2 819.414 224.052   1
   2  -9  -2 591.792 205.180   1
  -2  -9   1 229.344 141.644   1
   2  -9  -1 152.514 94.2209   1
   2  -9   0 3438.12 482.195   1
   2  -9   1 152.285 122.578   1
   2  -9   2-12.0576 91.9242   1
  -2  -8  13 181.290 151.546   1
  -2  -8  12 3131.36 443.847   1
  -2  -8  11 4222.12 499.409   1
  -2  -8  10 2477.63 390.237   1
  -2  -8   9 528.289 175.162   1
  -2  -8   8-73.3339 102.023   1
  -2  -8   7 4849.58 510.683   1
  -2  -8   6-22.2389 77.9135   1
  -2  -8   5 208.536 128.187   1
   2  -8  -5 304.226 141.023   1
   2  -8  -4 13143.2 866.374   1
  -2  -8   4 11855.1 779.325   1
   2  -8  -3 2460.15 373.165   1
  -2  -8   3 2252.46 342.749   1
   2  -8  -2 9712.62 733.065   1
  -2  -8   2 10367.5 728.393   1
  -2  -8   1 111.457 106.093   1
   2  -8  -1-40.4226 78.2718   1
   2  -8   0 32.6693 107.458   1
  -2  -8   0 254.256 117.909   1
   2  -8   1 205.705 146.307   1
   2  -8   2 215.575 143.265   1
   2  -8   3 2193.02 357.927   1
   2  -8   4 8301.87 701.812   1
   2  -8   5 99.0575 89.4560   1
   2  -8   6 1.27829 79.6678   1
   2  -8   7 2783.54 429.668   1
   2  -8   8 455.794 197.389   1
   2  -8   9 5284.35 616.262   1
  -2  -7  16 469.122 186.410   1
  -2  -7  15 1187.58 276.044   1
  -2  -7  14-1.22565 100.522   1
  -2  -7  13 163.072 106.458   1
  -2  -7  12 4286.88 485.423   1
  -2  -7  11 11277.3 772.740   1
  -2  -7  10 49.6243 55.2924   1
  -2  -7   9 543.140 175.007   1
  -2  -7   8 28425.8 1158.31   1
  -2  -7   7 19.3727 67.1263   1
  -2  -7   6 1632.52 277.415   1
   2  -7  -5 404.474 151.760   1
  -2  -7   5 293.161 117.434   1
   2  -7  -4-34.9589 89.2940   1
  -2  -7   4 165.741 105.922   1
   2  -7  -3 2604.12 359.177   1
  -2  -7   3 2237.15 308.249   1
  -2  -7   2 150.360 84.0406   1
   2  -7  -2 36.1245 89.4568   1
   2  -7  -1 4986.62 485.589   1
  -2  -7   1 4651.82 442.716   1
  -2  -7   0 10796.3 675.673   1
   2  -7   0 10223.2 699.910   1
   2  -7   1 335.635 141.215   1
  -2  -7  -1 410.333 141.285   1
   2  -7   2 6663.81 573.558   1
   2  -7   3 118.384 72.5538   1
   2  -7   4 48.0411 105.723   1
   2  -7   5 2990.52 404.289   1
   2  -7   6 9369.16 723.311   1
   2  -7   7 1083.36 257.533   1
   2  -7   8 7585.57 677.479   1
   2  -7   9-23.9661 61.1507   1
   2  -7  10 171.080 123.244   1
   2  -7  11 526.316 184.578   1
   2  -7  12 5990.43 654.639   1
  -2  -6  18 177.976 102.305   1
  -2  -6  17 7051.24 665.713   1
  -2  -6  16 2102.71 350.329   1
  -2  -6  15 3582.68 456.035   1
  -2  -6  14 1112.95 245.751   1
  -2  -6  13 1122.98 248.512   1
  -2  -6  12 2051.35 319.713   1
  -2  -6  11 5805.67 520.393   1
  -2  -6  10 375.847 146.479   1
  -2  -6   9 288.818 124.471   1
  -2  -6   8 657.870 174.177   1
  -2  -6   7 4644.97 425.144   1
  -2  -6   6 19507.4 849.874   1
  -2  -6   6 19293.2 862.463   4
  -2  -6   5 21434.3 886.926   4
  -2  -6   5 21305.4 874.867   1
   2  -6  -5 22204.3 956.672   1
  -2  -6   4 20881.5 858.082   1
   2  -6  -4 19630.2 892.104   1
   2  -6  -3 63325.6 1582.11   1
  -2  -6   3 62749.1 1477.07   1
  -2  -6   2 210.535 97.6285   1
   2  -6  -2 72.7695 69.8987   1
   2  -6  -1 12997.0 719.293   1
  -2  -6   1 12076.2 647.249   1
   2  -6   0 5313.97 462.263   1
  -2  -6   0 5531.36 441.020   1
  -2  -6  -1 4832.22 418.543   1
   2  -6   1 5694.22 480.787   1
   2  -6   2 185.436 119.826   1
   2  -6   3 3477.05 388.573   1
   2  -6   4 14850.8 813.209   1
   2  -6   5 173.740 114.148   1
   2  -6   5 27.8112 38.0179   3
   2  -6   6 7189.83 588.864   1
   2  -6   6 6177.91 481.675   3
   2  -6   7 671.540 164.209   3
   2  -6   7 602.193 180.647   1
   2  -6   8 110.248 93.3390   1
   2  -6   9 1393.04 274.070   1
   2  -6  10-110.047 119.996   1
   2  -6  11 8996.72 749.021   1
   2  -6  12 6369.19 635.420   1
   2  -6  13 6065.99 644.117   1
   2  -6  14 5154.48 619.565   1
  -2  -5  19 1213.51 275.849   1
  -2  -5  18 2969.38 444.433   1
  -2  -5  17-6.12600 69.8176   1
  -2  -5  16 1373.13 277.305   1
  -2  -5  15 760.103 199.315   1
  -2  -5  14 2922.18 382.527   1
  -2  -5  13-79.5214 87.1817   1
  -2  -5  12 1222.87 232.040   1
  -2  -5  12 1384.71 259.018   4
  -2  -5  12 1032.09 162.721   3
  -2  -5  11 56106.0 1499.12   1
  -2  -5  11 54215.5 1046.96   3
  -2  -5  11 55751.8 1519.03   4
  -2  -5  10 20568.6 610.890   3
  -2  -5  10 22843.1 930.083   1
  -2  -5  10 20590.8 905.465   4
  -2  -5   9 47359.7 1312.77   1
  -2  -5   9 48531.8 875.423   3
  -2  -5   9 48742.6 1347.66   4
  -2  -5   8 103.057 67.4223   1
  -2  -5   8 232.167 106.480   4
  -2  -5   7 23908.6 880.264   1
  -2  -5   7 22896.2 884.396   4
  -2  -5   6 178.934 94.6860   4
  -2  -5   6 145.587 80.5387   1
   2  -5  -5 4256.51 385.179   1
  -2  -5   5 4193.21 359.662   4
  -2  -5   5 4432.74 364.480   1
  -2  -5   4 3983.70 337.768   1
   2  -5  -4 3798.77 354.550   1
  -2  -5   4 3924.88 340.381   4
  -2  -5   3 3602.02 314.588   1
  -2  -5   3 3516.44 314.913   4
   2  -5  -3 3626.59 347.517   1
   2  -5  -2 1633.75 230.581   1
  -2  -5   2 1156.24 182.193   1
  -2  -5   2 1264.39 187.524   4
  -2  -5   1 6649.74 430.145   1
   2  -5  -1 7499.87 497.792   1
  -2  -5   1 6568.82 406.839   4
  -2  -5   0 1875.32 213.789   4
  -2  -5   0 2199.31 249.809   1
   2  -5   0 1610.35 229.484   1
   2  -5   1 24357.8 912.733   1
  -2  -5  -1 25355.4 852.763   1
   2  -5   2 1166.52 202.538   1
   2  -5   3 13916.7 656.767   3
   2  -5   3 14886.6 733.175   1
   2  -5   4 3184.62 350.425   1
   2  -5   4 3178.54 318.655   3
   2  -5   5 27287.3 945.834   3
   2  -5   5 27468.8 1038.40   1
   2  -5   6 1205.66 208.894   3
   2  -5   6 1258.91 229.585   1
   2  -5   7 10519.5 619.593   3
   2  -5   7 10842.1 689.294   1
   2  -5   8 65.5521 66.2346   3
   2  -5   8 29.0588 83.2241   1
   2  -5   9 6823.38 578.259   1
   2  -5   9 6787.42 523.509   3
   2  -5  10 756.591 208.368   1
   2  -5  11 5807.33 572.580   1
   2  -5  12 148.864 139.303   1
   2  -5  13 3577.77 485.589   1
   2  -5  14 1883.12 362.572   1
   2  -5  15 3299.62 491.896   1
   2  -5  16 389.224 205.674   1
  -2  -4  21 626.928 235.209   1
  -2  -4  20 1930.50 365.055   1
  -2  -4  19 2071.80 383.511   1
  -2  -4  18 334.834 153.706   1
  -2  -4  17 4409.57 508.878   1
  -2  -4  16 943.876 233.481   1
  -2  -4  15 4072.22 450.588   1
  -2  -4  14 341.265 117.896   1
  -2  -4  14 358.424 126.546   4
  -2  -4  13 3738.64 393.789   1
  -2  -4  13 3595.19 378.575   4
  -2  -4  12 3286.43 350.891   4
  -2  -4  12 2786.77 331.276   1
  -2  -4  11 16722.6 598.872   3
  -2  -4  11 17256.4 796.930   1
  -2  -4  11 17357.4 781.241   4
  -2  -4  10 75.5013 81.0581   4
  -2  -4  10 34.8982 45.6466   3
  -2  -4  10 85.7927 67.7127   1
  -2  -4   9 636.543 104.490   3
  -2  -4   9 388.720 111.925   1
  -2  -4   9 484.998 126.732   4
  -2  -4   8 89.8248 42.9139   3
  -2  -4   8 48.3630 50.4856   1
  -2  -4   8-41.6810 47.7723   4
  -2  -4   7 47.7299 47.4580   1
  -2  -4   7 48.9992 33.6460   3
  -2  -4   6 7871.51 443.829   1
   2  -4  -5 615.668 136.103   1
  -2  -4   5 412.438 101.396   1
  -2  -4   4 13283.2 546.009   1
   2  -4  -4 13795.1 605.213   1
   2  -4  -3 256204. 2576.37   1
  -2  -4   3 264710. 2385.85   1
  -2  -4   2 54331.1 1081.50   1
   2  -4  -2 53951.4 1188.33   1
  -2  -4   1 4160.18 297.587   1
   2  -4  -1 4614.77 347.599   1
  -2  -4   0 13991.5 555.092   1
  -2  -4   0 13496.1 501.807   4
   2  -4   0 13958.1 615.055   1
   2  -4   1 21.8182 28.7336   3
  -2  -4  -1-4.11482 36.6723   4
   2  -4   1 34.7322 46.8564   1
  -2  -4  -1 7.72648 34.9506   1
  -2  -4  -2 188.665 53.9029   4
   2  -4   2 245.271 84.7712   3
   2  -4   2 358.553 115.038   1
   2  -4   3 5702.14 390.099   3
  -2  -4  -3 5514.70 282.594   4
   2  -4   3 5752.84 415.706   1
  -2  -4  -4 34951.4 668.870   4
   2  -4   4 36342.3 1007.04   3
   2  -4   4 34372.7 1045.41   1
   2  -4   5 27274.8 904.574   3
   2  -4   5 28866.3 991.399   1
   2  -4   6 4761.77 392.200   3
   2  -4   6 4288.97 398.923   1
   2  -4   7 159.526 81.4031   3
   2  -4   7 164.277 85.6394   1
   2  -4   8 455.461 166.954   1
   2  -4   8 656.813 166.145   3
   2  -4   9 11301.0 718.141   1
   2  -4   9 11013.0 654.598   3
   2  -4  10 1068.66 207.349   3
   2  -4  10 1091.77 237.144   1
   2  -4  11 26789.0 1177.00   1
   2  -4  12 39.1953 112.360   1
   2  -4  13 128.295 100.375   1
   2  -4  14 468.103 177.847   1
   2  -4  15 1877.81 370.559   1
   2  -4  16 135.621 150.527   1
   2  -4  17 2813.15 472.443   1
  -2  -3  21 1015.04 273.974   1
  -2  -3  20 7395.93 715.101   1
  -2  -3  19 11653.3 880.327   1
  -2  -3  18 167.453 128.464   1
  -2  -3  17 1409.97 278.057   1
  -2  -3  16-68.0514 67.7248   1
  -2  -3  15 3973.65 431.145   1
  -2  -3  15 4062.65 388.275   4
  -2  -3  14 2703.96 344.990   1
  -2  -3  14 2743.61 311.592   4
  -2  -3  13 1756.67 270.013   1
  -2  -3  13 1535.55 225.721   4
  -2  -3  12 56149.1 1332.29   4
  -2  -3  12 57386.5 1449.72   1
  -2  -3  11 20739.0 827.488   1
  -2  -3  11 20693.3 791.621   4
  -2  -3  10 1464.83 209.313   4
  -2  -3  10 1719.12 229.596   1
  -2  -3   9 3176.87 297.624   1
  -2  -3   9 3478.58 307.991   4
  -2  -3   8 11.6574 47.6983   4
  -2  -3   8 14.3035 45.1605   1
  -2  -3   7 20351.7 467.908   3
  -2  -3   7 20146.1 665.174   1
  -2  -3   6 4942.15 200.385   3
  -2  -3   6 4585.45 300.503   1
  -2  -3   5 16973.3 550.900   1
  -2  -3   5 15828.7 310.410   3
   2  -3  -4 13909.1 530.533   1
  -2  -3   4 14729.6 497.514   1
  -2  -3   3 113.532 57.9812   1
   2  -3  -3 1.17183 41.3647   1
   2  -3  -2 432.140 105.992   1
  -2  -3   2 329.819 73.2943   1
   2  -3  -1 1857.24 197.476   1
  -2  -3   1 1774.18 170.602   4
  -2  -3   1 1793.96 164.825   1
   2  -3   0 21.8192 48.4887   1
  -2  -3   0 27.7693 45.1952   1
  -2  -3   0 61.1739 42.5340   4
   2  -3   1 28484.6 773.756   3
  -2  -3  -1 27344.6 593.520   4
   2  -3   1 28655.1 791.538   1
   2  -3   2 63.5671 43.3737   3
  -2  -3  -2 51.5286 39.5131   4
   2  -3   2-5.92954 41.1368   1
  -2  -3  -3 5337.22 231.508   4
   2  -3   3 5158.08 347.251   3
   2  -3   3 5020.07 359.021   1
   2  -3   4 19.5358 50.8680   1
  -2  -3  -4 50.3382 31.6739   4
   2  -3   4 2.47749 43.2995   3
   2  -3   5 47497.6 1124.34   3
   2  -3   5 48141.2 1192.83   1
  -2  -3  -5 47642.7 566.362   4
   2  -3   6 6276.64 428.467   3
   2  -3   6 6311.40 455.617   1
   2  -3   7 491.927 144.244   1
   2  -3   8-26.1280 56.6159   1
   2  -3   9 4157.12 417.442   1
   2  -3  10-8.18460 79.3319   1
   2  -3  11 5742.96 534.156   1
   2  -3  12 2554.45 368.704   1
   2  -3  13 1222.77 268.536   1
   2  -3  14 1579.15 312.581   1
   2  -3  15 13876.7 955.357   1
   2  -3  16 189.502 159.030   1
   2  -3  17 1111.91 298.165   1
   2  -3  18 153.958 145.109   1
  -2  -2  22-130.142 130.661   1
  -2  -2  21 273.308 164.580   1
  -2  -2  20 3120.47 467.587   1
  -2  -2  19-43.7976 89.0544   1
  -2  -2  18 6113.39 612.361   1
  -2  -2  17 4958.01 531.960   1
  -2  -2  16 8059.07 518.574   4
  -2  -2  16 8492.28 665.838   1
  -2  -2  15 9905.97 685.985   1
  -2  -2  15 9707.38 557.359   4
  -2  -2  14 6060.06 509.293   1
  -2  -2  14 6185.49 433.824   4
  -2  -2  13 14.9124 48.6431   4
  -2  -2  13 49.3738 53.8965   1
   2  -2 -13-15.2920 59.1654   2
  -2  -2  12 917.764 160.523   4
  -2  -2  12 623.549 145.951   1
   2  -2 -12 734.309 160.356   2
  -2  -2  11 253.403 84.6707   4
   2  -2 -11 476.954 110.099   2
  -2  -2  11 298.359 104.195   1
  -2  -2  10 21314.9 780.605   1
  -2  -2  10 20727.6 701.249   4
  -2  -2   9 21814.2 737.941   1
  -2  -2   9 22493.5 707.113   4
  -2  -2   8 7976.38 407.861   4
  -2  -2   8 7932.82 415.176   1
  -2  -2   7 2131.31 205.994   4
  -2  -2   7 2153.00 201.995   1
  -2  -2   6 1867.03 173.249   1
  -2  -2   5 30.2778 26.4160   1
   2  -2  -4 28.1439 37.7415   1
  -2  -2   4 47.5686 35.1752   1
  -2  -2   3 1793.07 136.136   1
   2  -2  -3 1818.08 162.858   1
  -2  -2   2 32418.7 555.624   1
   2  -2  -2 31700.0 657.195   1
   2  -2  -1 2454.16 186.171   1
  -2  -2   1 2124.22 144.699   1
   2  -2  -1 2117.97 187.510   3
   2  -2   0 4819.64 275.337   3
   2  -2   0 4666.53 263.104   1
   2  -2   1 4233.55 267.743   3
  -2  -2  -1 4088.86 197.894   4
   2  -2   1 4362.25 262.306   1
  -2  -2  -2 2332.72 139.602   4
   2  -2   2 2513.15 215.019   1
   2  -2   2 2056.00 194.782   3
   2  -2   3 17559.5 593.233   3
  -2  -2  -3 17351.8 346.192   4
   2  -2   3 18106.4 611.392   1
  -2  -2  -4 13002.5 275.068   4
  -2  -2  -4 13333.3 477.024   2
   2  -2   4 12657.3 541.854   1
   2  -2   5 6289.41 409.613   1
  -2  -2  -5 5973.62 164.027   4
   2  -2   6 41134.3 1099.65   1
   2  -2   7 887.418 170.490   1
   2  -2   8 6234.47 477.209   1
  -2  -2  -8 6644.68 423.440   2
   2  -2   9 9094.13 605.286   1
  -2  -2  -9 8364.33 495.865   2
   2  -2  10 4768.52 459.479   1
  -2  -2 -10 4768.24 396.878   2
   2  -2  11 3900.72 439.315   1
   2  -2  12 6430.76 579.837   1
   2  -2  13 671.718 212.885   1
   2  -2  14 2750.18 405.345   1
   2  -2  15 4239.07 524.734   1
   2  -2  16 4685.82 571.560   1
   2  -2  17 2633.69 454.908   1
   2  -2  18 1204.20 307.663   1
   2  -2  19 1013.50 309.815   1
  -2  -1  22-47.0991 82.7629   1
  -2  -1  21 110.548 127.736   1
  -2  -1  21-81.8424 103.911   2
  -2  -1  20 5723.10 649.137   1
  -2  -1  20 5381.96 548.106   2
  -2  -1  19 1159.98 252.967   2
  -2  -1  18 9489.86 675.381   2
  -2  -1  17 353.367 107.631   4
  -2  -1  17 102.723 64.2195   2
  -2  -1  16 111.000 101.997   2
  -2  -1  16 81.3118 60.9888   4
  -2  -1  15 8863.09 569.232   2
  -2  -1  15 9516.78 502.173   4
   2  -1 -14 3511.73 235.874   4
  -2  -1  14 3534.81 343.464   2
  -2  -1  14 3801.69 311.682   4
   2  -1 -13 6000.62 298.923   4
  -2  -1  13 6067.74 429.737   2
  -2  -1  13 5507.46 362.016   4
   2  -1 -13 5939.94 434.877   2
   2  -1 -12 11812.1 585.153   2
  -2  -1  12 13814.6 611.981   2
   2  -1 -12 12578.4 420.433   4
  -2  -1  12 12371.9 525.475   4
  -2  -1  11 4336.58 302.002   4
   2  -1 -11 3745.63 309.764   2
  -2  -1  11 4371.45 326.979   2
   2  -1 -11 4111.31 234.847   4
   2  -1 -10 1816.08 151.179   4
  -2  -1  10 2110.55 216.535   2
  -2  -1  10 2078.77 206.127   4
  -2  -1   9 148.235 59.3471   4
  -2  -1   9 118.120 50.4647   2
   2  -1  -8 8672.01 393.737   2
  -2  -1   8 9139.65 388.072   2
  -2  -1   8 9358.87 401.460   4
  -2  -1   7 5713.33 284.021   2
   2  -1  -7 5731.98 295.714   2
  -2  -1   7 5780.78 302.984   4
   2  -1  -6 56876.2 865.810   2
  -2  -1   6 56245.3 811.460   2
  -2  -1   6 59467.2 930.500   4
  -2  -1   5 423.814 70.5394   1
  -2  -1   4 12569.6 305.916   1
  -2  -1   3 37006.9 423.700   1
   2  -1  -3 36094.4 541.150   1
   2  -1  -2 1313.98 102.511   1
  -2  -1   2 1308.62 70.4976   1
   2  -1  -1 1393.19 129.272   3
   2  -1  -1 1356.85 109.562   1
   2  -1   0 57915.9 837.982   3
   2  -1   0 56710.6 745.966   1
   2  -1   1 12906.8 415.447   3
  -2  -1  -1 13452.8 317.861   2
   2  -1   1 13111.2 391.493   1
  -2  -1  -2 4609.16 169.980   4
  -2  -1  -2 4866.46 217.517   2
   2  -1   2 5044.79 273.999   1
   2  -1   3 9477.09 413.947   1
  -2  -1  -3 9023.30 228.459   4
  -2  -1  -3 9001.30 325.467   2
   2  -1   4 20428.5 562.908   2
   2  -1   4 19556.6 651.321   1
   2  -1   5 18908.3 580.118   2
   2  -1   6 29389.7 767.581   2
   2  -1   7 7538.60 414.583   2
  -2  -1  -8 13502.6 296.050   4
   2  -1   8 13273.5 574.108   2
   2  -1   9 7128.56 446.319   2
  -2  -1  -9 7254.74 225.077   4
   2  -1  10 58.1002 59.6460   2
  -2  -1 -10 16.2335 17.1220   4
  -2  -1 -10 91.3910 57.8304   2
  -2  -1 -11 2973.65 158.181   4
   2  -1  11 3349.66 337.626   2
  -2  -1 -11 3180.87 323.671   2
   2  -1  12 1126.32 211.543   2
  -2  -1 -12 1138.54 100.903   4
  -2  -1 -13 456.843 65.5042   4
   2  -1  13 376.532 122.522   2
   2  -1  14 4732.69 455.911   2
  -2  -1 -14 4255.77 194.704   4
   2  -1  15 4421.88 456.756   2
  -2  -1 -15 4461.79 192.563   4
   2  -1  16 5520.67 539.802   2
   2  -1  17 2567.54 377.553   2
   2  -1  18 3408.03 446.679   2
   2  -1  19 4263.52 536.682   2
   2  -1  19 3306.63 543.885   1
  -2   0  21 1.19409 61.6112   2
  -2   0  20 13071.7 848.653   2
  -2   0  19-91.7205 87.2848   2
  -2   0  18 5770.30 522.581   2
  -2   0  17 46.5919 45.6329   4
   2   0 -17-19.7390 31.9818   4
  -2   0  17 91.3767 85.2247   2
  -2   0  16 751.527 173.587   2
  -2   0  16 701.236 129.015   4
   2   0 -16 849.058 143.291   4
  -2   0  15-39.6383 46.6810   2
   2   0 -15-43.0808 48.2045   4
  -2   0  15-24.9828 33.9905   4
  -2   0  14 7931.70 403.423   4
   2   0 -14 7594.01 397.310   4
  -2   0  14 7216.73 246.625   5
  -2   0  14 7621.58 500.117   2
   2   0 -14 7299.61 496.168   2
   2   0 -13-17.0169 56.3236   2
  -2   0  13 13.6216 42.8004   2
  -2   0  13 23.7790 27.8458   5
  -2   0  13 20.7092 37.9478   4
   2   0 -13 16.4415 45.8824   4
  -2   0  12 201.399 48.1927   5
   2   0 -12 353.457 102.444   2
  -2   0  12 154.945 61.4220   4
   2   0 -12 387.894 90.1848   4
  -2   0  12 418.278 111.896   2
   2   0 -11 31.8775 38.5271   2
  -2   0  11-30.1035 24.6507   5
  -2   0  11 2.36486 36.8342   2
   2   0 -11 4.21996 22.6571   4
  -2   0  11 26.9446 43.9712   4
  -2   0  10 8666.53 302.449   5
  -2   0  10 8997.58 436.153   2
  -2   0  10 8006.38 361.891   4
   2   0 -10 8302.86 365.422   4
   2   0  -9-24.7426 28.8605   2
  -2   0   9-6.54788 32.4685   2
  -2   0   9 16.3564 24.1151   5
   2   0  -9 31.2316 26.4354   4
  -2   0   9-2.09295 29.6059   4
  -2   0   8 26128.1 523.560   5
   2   0  -8 25988.2 637.016   2
  -2   0   8 24984.7 588.133   4
  -2   0   8 24149.2 615.756   2
   2   0  -8 25688.4 593.709   4
   2   0  -7 36.6735 34.9085   2
   2   0  -7 60.2626 43.8095   4
  -2   0   7-17.4728 24.8187   5
  -2   0   7 1.77574 41.1116   4
  -2   0   7-18.2399 25.3093   2
  -2   0   6 931.588 96.7256   5
  -2   0   6 948.315 107.755   4
   2   0  -6 998.521 104.085   2
   2   0  -6 887.473 100.359   4
  -2   0   6 730.881 88.9626   2
   2   0  -5 14.9840 25.9654   4
  -2   0   5 5.54751 17.0507   2
  -2   0   5 51.8513 30.1593   4
  -2   0   5-1.91889 26.4372   5
   2   0  -5-16.7629 23.0519   2
   2   0  -4 22971.4 367.981   2
   2   0  -4 22238.4 456.033   4
  -2   0   4 21974.4 463.528   4
  -2   0   4 22823.6 367.690   2
  -2   0   4 22822.5 461.872   5
  -2   0   3 5.17329 11.4701   2
   2   0  -3 9.24744 13.5656   2
   2   0  -3 13.1313 24.9854   4
   2   0  -3 13.6198 24.6770   5
   2   0  -2 95232.8 855.799   4
  -2   0   2 94127.5 812.848   3
   2   0  -2 92359.0 795.218   3
   2   0  -2 92829.6 919.270   5
   2   0  -1-7.49239 26.3290   5
   2   0  -1-3.25168 20.1149   3
   2   0   0 113099. 1008.74   5
  -2   0   0 112298. 660.602   2
   2   0   0 114607. 668.034   2
   2   0   1 4.16122 19.9417   2
  -2   0  -1 17.9204 23.7952   2
   2   0   1-15.5631 30.2446   5
  -2   0  -2 8359.04 263.630   2
   2   0   2 7543.14 262.762   5
   2   0   2 7844.62 258.406   2
   2   0   3 2.58856 25.0976   2
   2   0   3-14.7738 24.6339   5
   2   0   4 815.028 89.2161   5
   2   0   4 815.058 107.580   2
   2   0   5-20.6933 21.1362   5
   2   0   5-15.3299 36.5328   2
   2   0   6 3797.99 195.386   5
   2   0   6 3607.14 260.530   2
   2   0   7-34.0039 29.7483   5
   2   0   7 12.8968 43.0137   2
   2   0   8 1689.54 205.113   2
  -2   0  -8 1570.27 135.037   4
   2   0   8 1649.08 129.883   5
   2   0   9 10.3936 18.1417   5
  -2   0  -9-41.9060 36.4487   4
   2   0  10 4298.78 354.978   2
  -2   0 -10 4394.77 362.618   2
  -2   0 -10 4327.29 244.072   4
   2   0  10 4507.23 208.863   5
  -2   0 -11 1.21537 28.5203   4
   2   0  11 11.6467 19.8620   5
  -2   0 -11 53.3437 54.3054   2
   2   0  11 56.7536 67.4374   2
   2   0  12 8446.33 261.993   5
   2   0  12 9585.60 579.296   2
  -2   0 -12 8537.50 368.423   4
   2   0  13-0.77599 46.7601   2
  -2   0 -13 54.6507 41.1722   4
  -2   0 -14 334.220 76.8232   4
   2   0  14 350.952 150.573   2
   2   0  15-43.2358 93.2777   2
  -2   0 -15 53.2302 43.4997   4
   2   0  16 2206.72 331.899   2
   2   0  17-94.2967 98.1850   2
   2   0  18 1056.71 256.632   2
   2   0  19-82.1225 111.325   2
  -2   1  21 41.6021 97.8564   2
  -2   1  20 5124.99 533.071   2
  -2   1  19 549.489 174.156   2
  -2   1  18 10929.8 716.772   2
  -2   1  17 372.931 71.0597   5
  -2   1  17 529.638 154.894   2
   2   1 -17 428.212 120.359   4
  -2   1  16 52.8891 31.6891   4
  -2   1  16 15.5665 26.7507   5
   2   1 -16 46.6466 55.6696   4
  -2   1  15 10071.6 603.972   2
   2   1 -15 9216.96 508.232   4
  -2   1  15 9331.57 383.234   5
  -2   1  15 9829.53 404.638   4
   2   1 -14 3481.99 342.249   2
  -2   1  14 3985.23 362.584   2
  -2   1  14 4288.47 261.476   4
   2   1 -14 3511.93 307.992   4
   2   1 -13 6120.65 390.307   4
   2   1 -13 5901.42 421.468   2
  -2   1  13 5736.68 297.928   4
  -2   1  13 6933.10 456.464   2
  -2   1  12 12693.1 431.221   4
   2   1 -12 13210.0 553.191   4
   2   1 -12 13368.2 599.580   2
  -2   1  12 14136.4 622.514   2
   2   1 -11 4287.54 307.517   4
  -2   1  11 4784.26 341.718   2
   2   1 -11 4493.66 330.121   2
  -2   1  11 4459.17 250.649   4
   2   1 -10 1974.29 204.135   4
  -2   1  10 2105.44 166.530   4
  -2   1  10 2159.92 220.299   2
  -2   1   9 69.3301 55.6032   2
   2   1  -9 110.321 45.5364   2
  -2   1   9 108.501 42.9973   4
   2   1  -9 48.4099 27.5174   4
  -2   1   8 8842.94 317.048   4
   2   1  -8 9099.99 397.453   4
   2   1  -8 8788.52 371.944   2
  -2   1   8 9392.66 405.491   2
  -2   1   7 6093.59 301.193   2
  -2   1   7 5698.31 247.877   4
   2   1  -7 6159.01 233.869   5
   2   1  -7 6541.79 296.123   2
   2   1  -7 6253.29 317.241   4
   2   1  -6 59174.3 738.896   5
   2   1  -6 57484.6 803.003   2
  -2   1   6 58191.0 750.422   4
  -2   1   6 57484.5 859.651   2
   2   1  -6 58039.2 920.510   4
   2   1  -5 395.387 77.4079   4
  -2   1   5 419.019 69.4745   2
   2   1  -5 397.128 63.1000   2
   2   1  -5 470.256 71.4317   5
  -2   1   5 448.772 63.9727   4
  -2   1   4 11941.0 330.136   2
  -2   1   4 11881.4 329.867   1
   2   1  -4 12072.2 382.505   4
   2   1  -4 11088.2 333.908   5
   2   1  -4 12288.3 290.414   2
   2   1  -3 37924.9 459.501   1
  -2   1   3 35956.5 544.248   1
   2   1  -3 37817.5 642.338   4
   2   1  -2 1247.56 72.4172   1
   2   1  -2 1237.29 112.671   4
  -2   1   2 1297.75 102.865   1
   2   1  -1 1376.21 111.962   4
   2   1  -1 1337.60 78.6069   1
  -2   1   1 1391.72 111.812   1
   2   1   0 57041.6 563.103   2
   2   1   0 58605.3 666.360   4
   2   1   1 12868.2 293.535   4
   2   1   1 13124.4 312.651   2
   2   1   2 4279.13 200.178   2
  -2   1  -3 9369.84 297.177   5
   2   1   3 9496.21 334.400   2
  -2   1  -4 21027.9 439.934   5
   2   1   4 20111.0 532.313   2
  -2   1  -5 18667.0 407.682   5
   2   1   5 19340.9 560.743   2
   2   1   6 30965.5 761.295   2
   2   1   7 7446.49 399.321   2
  -2   1  -7 7819.96 346.408   4
   2   1   8 13574.1 572.049   2
  -2   1  -8 12027.1 445.747   4
   2   1   9 6753.62 425.992   2
  -2   1  -9 6997.61 350.983   4
  -2   1 -10 173.425 84.3084   2
  -2   1 -10 122.707 38.3931   4
   2   1  10 156.322 82.0424   2
  -2   1 -11 2578.64 293.767   2
  -2   1 -11 2737.08 237.036   4
   2   1  11 2730.73 298.085   2
  -2   1 -12 1045.40 152.448   4
   2   1  12 981.462 186.874   2
  -2   1 -13 190.680 65.7820   4
   2   1  13 202.246 99.1878   2
  -2   1 -14 3912.70 313.724   4
   2   1  14 4274.84 252.314   5
   2   1  14 3781.40 403.366   2
  -2   1 -15 5215.57 369.916   4
   2   1  15 4974.63 483.336   2
   2   1  16 5731.62 535.052   2
  -2   1 -16 4819.62 362.634   4
   2   1  17 1768.21 316.334   2
   2   1  18 3662.17 463.961   2
   2   1  19 3358.62 457.261   2
  -2   2  21 168.397 112.387   2
  -2   2  20 2916.79 405.412   2
  -2   2  19-106.592 111.202   2
  -2   2  18 7470.56 601.287   2
  -2   2  17 4116.38 430.155   2
  -2   2  16 8259.42 583.521   2
  -2   2  16 8240.26 301.154   4
  -2   2  15 10799.5 640.870   2
  -2   2  15 10663.1 344.436   4
   2   2 -15 10782.1 601.573   4
   2   2 -14 6245.44 446.745   4
  -2   2  14 6050.50 262.472   4
  -2   2  14 6651.63 482.791   2
   2   2 -13-47.9035 58.8204   2
  -2   2  13 97.0453 71.2211   2
   2   2 -13 161.122 70.8158   4
  -2   2  13 28.8531 21.4658   4
   2   2 -12 765.862 145.871   4
  -2   2  12 1288.13 198.466   2
  -2   2  12 865.895 99.0505   4
   2   2 -12 818.942 154.493   2
   2   2 -11 391.598 104.978   4
  -2   2  11 445.447 114.666   2
   2   2 -11 382.014 105.949   2
  -2   2  11 341.280 63.6872   4
  -2   2  10 20471.5 471.660   4
   2   2 -10 21369.4 726.243   4
   2   2 -10 20694.9 420.134   5
  -2   2  10 20714.6 710.051   2
  -2   2   9 22275.1 486.290   4
  -2   2   9 21464.5 693.822   2
   2   2  -9 22244.1 464.697   5
   2   2  -9 21587.7 701.659   4
  -2   2   8 7564.43 275.838   4
  -2   2   8 6059.44 358.442   2
   2   2  -8 8008.82 292.841   5
   2   2  -8 8094.88 414.440   4
   2   2  -8 8001.76 383.799   2
   2   2  -7 2485.59 199.355   2
  -2   2   7 2295.68 149.666   4
  -2   2   7 2804.47 228.703   2
   2   2  -7 2415.17 220.532   4
  -2   2   7 2336.76 214.261   1
   2   2  -6 2018.97 170.967   2
  -2   2   6 2135.83 192.595   1
   2   2  -6 1838.90 185.794   4
  -2   2   6 2127.66 187.833   2
  -2   2   5 22.7141 34.5590   2
   2   2  -5 56.7456 35.8844   1
   2   2  -5 110.629 51.8859   4
  -2   2   5-14.4133 38.5586   1
  -2   2   4 28.6156 44.4953   1
   2   2  -4 29.3975 31.6179   4
   2   2  -4-3.80922 28.4583   1
  -2   2   3 2003.22 171.240   1
   2   2  -3 1740.67 141.313   1
   2   2  -3 2051.21 170.372   4
  -2   2   2 31990.3 672.421   1
   2   2  -2 32159.2 644.951   4
   2   2  -2 31462.8 573.162   1
   2   2  -1 1956.32 142.773   1
   2   2  -1 2331.08 167.342   4
   2   2   0 4961.53 233.383   1
   2   2   0 4977.42 231.130   4
   2   2   1 4260.42 202.744   4
   2   2   2 2443.33 179.922   2
   2   2   2 2632.78 147.449   4
   2   2   3 17465.4 510.619   2
   2   2   3 17106.2 343.829   4
   2   2   4 12914.5 467.689   2
   2   2   5 6307.89 348.874   2
  -2   2  -6 42000.5 669.730   5
   2   2   6 41674.8 936.885   2
  -2   2  -6 41414.9 884.153   4
   2   2   7 1132.54 168.404   2
  -2   2  -7 1253.64 112.416   5
  -2   2  -7 1087.29 153.497   4
   2   2   8 6486.72 411.780   2
  -2   2  -8 6275.82 233.932   5
  -2   2  -8 6034.21 362.271   4
   2   2   9 9239.92 515.810   2
  -2   2  -9 8628.41 445.874   4
  -2   2  -9 9714.21 530.442   2
   2   2  10 5128.35 398.691   2
  -2   2 -10 4417.77 329.629   4
  -2   2 -10 5377.96 415.650   2
  -2   2 -11 4663.49 345.908   4
   2   2  11 4150.45 377.259   2
  -2   2 -12 6206.19 415.013   4
   2   2  12 6490.26 492.874   2
   2   2  13 421.806 143.182   2
  -2   2 -13 642.996 138.204   4
   2   2  14 2280.25 322.391   2
  -2   2 -14 2055.63 252.673   4
   2   2  15 4095.35 444.848   2
  -2   2 -15 3746.29 351.594   4
   2   2  16 4438.51 478.880   2
   2   2  17 3557.28 446.414   2
   2   2  18 940.061 242.477   2
  -2   3  20 7697.95 673.381   2
  -2   3  19 12280.4 822.599   2
  -2   3  18 20.6951 65.6905   2
  -2   3  17 1702.66 284.884   2
  -2   3  16 177.949 83.7915   2
  -2   3  15 4529.17 435.062   2
  -2   3  14 2292.84 298.040   2
  -2   3  14 2702.87 129.596   4
  -2   3  13 2002.56 269.982   2
  -2   3  13 1850.81 120.811   4
  -2   3  12 57915.3 1418.34   1
  -2   3  12 55676.3 708.450   4
   2   3 -12 56113.6 1364.25   4
  -2   3  12 57291.5 1378.36   2
   2   3 -12 55379.6 1313.76   2
   2   3 -12 54666.5 682.273   5
  -2   3  11 21274.6 832.309   1
   2   3 -11 21154.7 485.791   5
  -2   3  11 20783.1 799.873   2
   2   3 -11 19529.2 746.662   2
   2   3 -11 20816.7 811.557   4
  -2   3  11 21495.8 460.130   4
  -2   3  10 1578.01 219.570   1
   2   3 -10 1435.38 197.754   2
  -2   3  10 1342.02 118.278   4
   2   3 -10 1362.18 136.716   5
  -2   3  10 1695.89 225.669   2
   2   3 -10 1294.46 195.740   4
   2   3  -9 3256.89 305.305   4
  -2   3   9 3585.36 308.430   2
  -2   3   9 2934.68 287.742   1
  -2   3   9 2946.51 178.292   4
   2   3  -9 3052.20 276.686   2
  -2   3   8-17.9086 42.7088   2
  -2   3   8 10.3696 34.9565   1
   2   3  -8-13.2138 46.1241   4
   2   3  -7 18820.9 695.388   1
   2   3  -7 19151.0 683.559   4
  -2   3   7 20953.5 711.534   1
  -2   3   7 19932.5 679.552   2
   2   3  -6 5100.97 339.861   1
  -2   3   6 4798.42 332.811   1
  -2   3   6 4912.86 327.821   2
   2   3  -6 4453.62 321.301   4
   2   3  -5 16157.0 577.222   1
  -2   3   5 15842.2 588.555   1
   2   3  -5 16606.1 598.393   4
  -2   3   4 13754.3 537.761   1
   2   3  -4 14312.8 521.256   1
   2   3  -4 13945.1 525.659   4
   2   3  -3 102.891 47.5822   4
   2   3  -3 100.345 30.4835   3
   2   3  -3 95.0015 50.5053   1
  -2   3   3 112.799 56.1654   1
   2   3  -2 327.923 50.6012   3
   2   3  -2 433.234 93.5276   1
   2   3  -2 279.375 71.6428   4
   2   3  -1 1502.18 160.105   1
   2   3  -1 1325.96 144.436   4
   2   3   0 52.4482 35.5672   4
   2   3   0-21.7765 30.0601   1
   2   3   1 28301.6 607.545   4
   2   3   1 28103.3 712.305   1
  -2   3  -2 25.3179 48.5041   3
   2   3   2 31.8284 29.4390   4
   2   3   3 5515.44 239.236   4
   2   3   3 5632.44 332.618   2
   2   3   4 35.8278 58.7790   2
   2   3   4 36.4853 25.8679   4
  -2   3  -5 47329.9 1041.90   4
   2   3   5 47177.8 1044.21   2
   2   3   5 46944.2 559.891   4
   2   3   6 6455.75 399.888   2
  -2   3  -6 6475.96 395.515   4
  -2   3  -7 396.938 108.245   4
   2   3   7 494.689 124.181   2
  -2   3  -8 146.350 72.7011   4
  -2   3  -8 229.057 101.607   2
   2   3   8 69.7718 38.1116   2
  -2   3  -9 3115.95 320.428   2
  -2   3  -9 3533.31 203.089   5
   2   3   9 3171.87 317.742   2
  -2   3  -9 3541.32 322.065   4
   2   3  10 199.380 87.2965   2
  -2   3 -10 148.778 41.0924   5
  -2   3 -10 157.116 68.9245   4
   2   3  11 4842.09 425.521   2
  -2   3 -11 4587.76 384.420   4
   2   3  12 3088.19 353.450   2
   2   3  13 853.770 204.570   2
   2   3  14 1832.11 301.381   2
   2   3  15 12957.8 797.960   2
   2   3  16 324.920 163.184   2
   2   3  17 1164.14 259.028   2
   2   3  18 8.72408 91.8907   2
  -2   4  19 1466.51 293.472   2
  -2   4  18 9.01292 110.373   2
  -2   4  17 4694.06 500.147   2
  -2   4  16 760.538 199.786   2
  -2   4  15 4636.53 461.846   2
  -2   4  14 256.462 126.649   2
  -2   4  13 3605.57 134.058   4
  -2   4  13 3493.94 131.446   4
  -2   4  13 3741.14 391.618   2
   2   4 -13 3580.39 204.948   5
   2   4 -12 3078.06 215.956   5
  -2   4  12 3231.23 164.852   4
  -2   4  12 3209.34 353.788   2
  -2   4  11 18070.9 806.922   2
   2   4 -11 17136.6 749.600   2
  -2   4  11 17292.2 415.783   4
  -2   4  10 31.0237 30.0490   4
  -2   4  10 99.6309 90.4493   2
   2   4 -10 4.96483 52.9412   2
   2   4  -9 490.402 135.655   4
   2   4  -9 740.191 154.142   2
  -2   4   9 459.338 129.843   2
  -2   4   9 629.912 147.010   1
   2   4  -8 17.3471 58.3520   4
  -2   4   8 135.558 83.3997   2
  -2   4   8 168.168 75.2230   1
   2   4  -8-12.6338 81.3333   1
   2   4  -8 74.7617 68.0816   2
  -2   4   7 86.4902 31.8065   1
  -2   4   7-7.49375 57.5538   2
   2   4  -7 84.4073 59.5480   4
   2   4  -6 7313.69 457.594   4
  -2   4   6 6907.85 448.066   1
   2   4  -5 463.198 119.963   4
  -2   4   5 654.155 138.204   1
  -2   4   4 14273.1 631.563   1
   2   4  -4 13586.0 588.395   4
   2   4  -3 257221. 1715.65   3
   2   4  -3 253580. 2446.88   4
   2   4  -2 54071.9 830.886   3
   2   4  -2 57242.8 1123.74   4
   2   4  -1 4295.20 296.646   4
   2   4   0 14037.8 517.329   4
   2   4   1 58.1302 44.2530   4
   2   4   2 224.853 63.9188   4
   2   4   3 5242.30 370.096   1
  -2   4  -3 5848.84 391.657   4
   2   4   3 5845.59 293.481   4
   2   4   4 36153.1 998.228   1
  -2   4  -4 34486.9 968.168   4
   2   4   4 35565.6 970.012   2
   2   4   4 35188.8 681.287   4
   2   4   5 29099.0 903.104   2
   2   4   5 29121.7 924.377   1
   2   4   5 28459.6 565.521   4
  -2   4  -5 27041.5 883.569   4
  -2   4  -6 4180.34 426.775   1
   2   4   6 4674.89 199.882   4
   2   4   6 4662.96 380.541   1
   2   4   6 4601.12 368.929   2
  -2   4  -6 4592.16 367.820   4
  -2   4  -7 183.453 81.5692   4
   2   4   7 190.543 73.7328   2
   2   4   7 218.265 36.2328   4
   2   4   7 333.159 114.459   1
  -2   4  -7 148.161 78.0575   2
  -2   4  -7 239.330 123.734   1
   2   4   8 683.990 156.035   2
  -2   4  -8 412.524 123.942   4
   2   4   9 11889.9 653.185   2
   2   4  10 755.133 170.929   2
   2   4  11 27322.2 1059.50   2
  -2   4 -11 28785.6 610.767   5
   2   4  12-7.10922 61.0499   2
  -2   4 -12 45.9500 21.6415   5
   2   4  13 25.6764 49.9194   2
   2   4  14 504.866 169.815   2
   2   4  15 1886.37 323.068   2
   2   4  16 101.751 98.1938   2
   2   4  17 2470.45 389.536   2
  -2   5  17 363.907 166.712   2
  -2   5  16 1902.83 326.382   2
  -2   5  15 951.617 234.843   2
  -2   5  14 2866.94 374.454   2
  -2   5  13-24.4344 96.0221   2
  -2   5  12 1055.25 221.572   2
  -2   5  12 930.160 96.1696   4
  -2   5  11 53935.2 813.996   4
  -2   5  11 52468.9 787.724   4
  -2   5  11 54803.0 1513.60   2
  -2   5  10 21580.1 930.734   2
  -2   5  10 20819.8 554.151   4
   2   5  -9 47318.1 1451.92   1
   2   5  -9 44843.7 1246.45   2
  -2   5   9 50441.3 1379.68   2
  -2   5   9 48082.2 884.753   4
  -2   5   8 79.2817 62.0483   2
   2   5  -8 61.6120 86.9859   1
   2   5  -7 22711.8 938.718   1
   2   5  -6 13.8583 46.2007   1
  -2   5   6-41.1522 84.9259   1
   2   5  -6 104.131 67.1421   4
  -2   5   5 4075.81 386.292   1
   2   5  -5 3818.53 361.765   1
   2   5  -5 4122.80 368.758   4
   2   5  -4 3810.13 352.214   1
   2   5  -4 4318.70 364.346   4
  -2   5   4 3601.63 358.457   3
  -2   5   4 4083.48 385.437   1
  -2   5   3 3339.79 345.256   3
   2   5  -3 3274.22 234.941   3
  -2   5   3 3666.24 362.665   1
   2   5  -3 3647.82 329.650   4
   2   5  -3 3273.59 323.327   1
   2   5  -2 1554.46 209.761   4
  -2   5   2 1252.15 207.086   3
   2   5  -2 1181.97 146.509   3
   2   5  -2 1500.15 220.895   1
  -2   5   2 1266.77 208.390   1
   2   5  -1 7023.12 367.064   3
  -2   5   1 7361.76 448.778   4
   2   5  -1 6771.73 461.901   1
  -2   5   1 7368.81 514.201   1
  -2   5   1 6988.65 485.974   3
   2   5  -1 6935.78 428.409   4
   2   5   0 1909.87 214.684   4
   2   5   0 1915.17 246.556   1
  -2   5   0 2000.89 262.771   3
  -2   5   0 1722.59 253.830   1
  -2   5   0 1961.29 234.780   4
  -2   5  -1 23459.5 949.902   1
   2   5   1 23492.3 860.391   1
  -2   5  -1 25128.9 924.284   3
   2   5   1 23351.2 728.347   4
  -2   5  -1 24439.6 846.701   4
   2   5   2 1169.90 159.348   4
  -2   5  -2 972.749 201.629   1
  -2   5  -2 1223.81 194.291   4
  -2   5  -2 1174.53 198.311   3
   2   5   2 1011.98 180.661   1
   2   5   3 13949.7 681.329   1
  -2   5  -3 13485.2 755.270   1
   2   5   3 15103.3 541.692   4
  -2   5  -3 14499.7 678.353   4
  -2   5  -4 2798.11 348.310   1
   2   5   4 3317.01 340.993   1
   2   5   4 3084.95 316.246   2
   2   5   4 2752.22 223.224   4
  -2   5  -4 2950.43 314.998   4
   2   5   5 27825.6 993.409   1
   2   5   5 27517.0 662.315   4
   2   5   5 28241.8 973.908   2
   2   5   6 1128.49 123.951   4
   2   5   6 1163.67 208.464   2
   2   5   7 9944.90 606.520   2
   2   5   7 9646.22 316.116   4
   2   5   8 13.9080 13.1570   4
   2   5   8 49.8539 57.8320   2
   2   5   9 6972.73 538.561   2
   2   5  10 936.532 199.163   2
   2   5  11 6058.30 529.496   2
   2   5  12 10.8773 56.8534   2
  -2   5 -12-35.9434 31.8573   5
   2   5  13 3514.41 434.934   2
   2   5  14 1192.68 263.740   2
   2   5  15 2848.61 417.217   2
  -2   6  16 2501.07 392.113   2
  -2   6  15 3291.70 444.230   2
  -2   6  14 1517.26 305.009   2
  -2   6  13 1587.67 295.925   2
  -2   6  12 2122.22 333.461   2
  -2   6  11 5560.21 522.544   2
  -2   6  10 467.990 183.440   2
  -2   6   9 491.415 157.266   2
  -2   6   9 195.993 73.7299   4
  -2   6   8 632.184 173.396   2
  -2   6   8 588.711 117.889   4
  -2   6   7 4953.49 344.067   4
  -2   6   6 19202.6 694.662   4
  -2   6   5 21774.8 985.319   3
  -2   6   5 20665.0 744.579   4
   2   6  -5 19448.1 915.537   1
  -2   6   4 20225.1 928.600   3
  -2   6   4 19263.2 741.222   4
   2   6  -4 18844.2 895.775   1
  -2   6   3 64813.7 1640.22   3
   2   6  -3 62922.6 1171.64   3
   2   6  -3 63696.8 1610.36   1
  -2   6   3 63112.8 1367.82   4
  -2   6   2 37.0906 66.5920   3
   2   6  -2 17.5512 86.2954   1
   2   6  -2 202.103 89.6388   4
   2   6  -2 109.153 65.9809   3
  -2   6   2 80.7271 72.7445   4
  -2   6   1 12364.6 635.444   4
   2   6  -1 12951.7 713.947   1
   2   6  -1 11841.1 616.964   4
  -2   6   1 13026.0 731.359   3
  -2   6   0 5484.73 467.817   3
  -2   6   0 5278.86 424.093   4
   2   6   0 5028.99 388.783   4
  -2   6  -1 5119.26 455.695   3
   2   6   1 5264.72 387.499   4
   2   6   2 111.239 44.0157   4
  -2   6  -2 19.7281 47.3975   3
   2   6   3 3247.58 285.909   4
   2   6   4 15442.2 594.587   4
   2   6   5 39.0308 89.6787   2
   2   6   5 23.6225 40.5205   4
   2   6   6 6750.57 350.883   4
   2   6   6 6300.14 517.657   2
   2   6   7 616.773 166.915   2
   2   6   7 565.331 95.0276   4
   2   6   8 37.6856 78.2539   2
   2   6   9 1291.07 254.107   2
   2   6  10-13.2087 84.6158   2
   2   6  11 9968.55 723.618   2
   2   6  12 5685.48 568.309   2
   2   6  13 6402.09 615.342   2
   2   6  14 5487.67 581.797   2
  -2   7  13 116.983 52.2558   2
  -2   7  12 3761.75 480.943   2
  -2   7  11 11448.1 805.961   2
  -2   7  10 62.5616 92.2977   2
  -2   7   9 499.236 178.064   2
  -2   7   8 30512.8 1250.05   2
  -2   7   7 91.4514 73.3384   4
  -2   7   7 36.7854 53.0634   3
  -2   7   6 1542.45 213.155   4
  -2   7   6 1871.52 318.546   3
  -2   7   5 442.329 130.303   4
  -2   7   5 384.099 157.164   3
  -2   7   4-94.3472 96.3095   3
  -2   7   3 2243.67 356.423   3
  -2   7   2 56.3302 64.6891   3
  -2   7   1 5436.31 516.747   3
   2   7  -1 4512.72 373.954   3
   2   7   0 10507.9 585.567   3
  -2   7   0 10139.1 697.098   3
   2   7   1 232.670 104.927   3
  -2   7  -1 240.371 131.725   3
  -2   7  -2 7064.92 580.339   3
   2   7   2 6891.97 472.103   4
   2   7   2 6270.17 483.054   3
   2   7   3 181.140 94.9246   4
   2   7   4 79.4401 62.8723   4
   2   7   5 2519.85 349.324   2
   2   7   5 2217.61 244.542   4
   2   7   6 9442.31 682.341   2
   2   7   7 1056.20 247.270   2
   2   7   8 5545.77 543.462   2
   2   7   9-18.9597 90.2294   2
   2   7  10 55.9828 94.3553   2
   2   7  11 866.911 226.615   2
   2   7  12 5806.72 601.624   2
  -2   8  10 2630.04 421.493   2
  -2   8  10 2142.64 397.257   3
  -2   8   9 733.018 217.700   2
  -2   8   9 351.993 170.245   3
  -2   8   8-29.4272 95.2300   3
  -2   8   8-58.3494 117.876   2
  -2   8   7 4132.06 515.919   3
  -2   8   6-160.209 147.082   3
  -2   8   5 211.367 116.001   3
  -2   8   4 13319.1 884.789   3
   2   8  -3 2155.76 268.024   3
  -2   8   3 2178.69 365.154   3
  -2   8   2 9877.06 749.707   3
   2   8  -2 9622.10 579.663   3
  -2   8   1-42.5207 98.3623   3
   2   8  -1 75.3505 67.5541   3
  -2   8   0 128.693 89.0021   3
   2   8   0 15.0930 45.9887   3
   2   8   1 113.118 91.5795   3
  -2   8  -1-117.205 122.575   3
  -2   8  -2 484.432 168.218   3
   2   8   2 289.323 128.262   3
   2   8   3 1982.44 301.422   3
   2   8   5-135.892 98.4980   2
   2   8   6 7.02192 71.6973   2
   2   8   7 3246.52 445.918   2
   2   8   8 331.795 153.367   2
   2   8   9 5154.14 573.981   2
  -2   9   8-18.4224 78.3437   3
  -2   9   7 373.889 157.482   3
  -2   9   6 2804.74 451.846   3
  -2   9   5 270.599 146.981   3
  -2   9   4 2239.67 392.857   3
  -2   9   3 329.385 182.583   3
  -2   9   2 514.791 191.360   3
  -2   9   1 297.644 136.038   3
  -2   9   0 3186.46 459.168   3
   2   9   1-9.76823 65.9189   3
  -2   9  -1-55.6441 81.4959   3
   2   9   2-10.2147 67.5809   3
   2   9   3 129.183 97.5180   3
   2   9   4 565.632 184.324   3
   2   9   4 874.572 248.231   2
   2   9   5 84.7363 84.8504   3
   2   9   6 605.629 193.014   3
  -2  10   3 280.374 158.307   3
  -2  10   2 151.670 89.7921   3
  -2  10   1-457.758 194.079   3
  -2  10   0 113.335 108.836   3
  -3  -9  10 233.253 124.057   1
  -3  -9   9 4916.48 553.633   1
  -3  -9   8 139.173 83.3952   1
  -3  -9   7 1749.38 324.319   1
  -3  -9   6 2064.90 348.240   1
  -3  -9   5 141.512 74.1015   1
  -3  -9   4-108.168 78.9498   1
  -3  -9   3 530.744 186.692   1
  -3  -9   2 121.458 115.938   1
  -3  -8  13 2119.68 359.323   1
  -3  -8  12 81.4010 89.3109   1
  -3  -8  11 121.970 123.350   1
  -3  -8  10-147.783 120.618   1
  -3  -8   9 2185.93 354.079   1
  -3  -8   8 1102.82 246.589   1
  -3  -8   7 3031.44 393.948   1
  -3  -8   6 8415.51 650.321   1
   3  -8  -5 19000.2 1056.96   1
  -3  -8   5 18038.0 946.310   1
   3  -8  -4 10135.0 771.716   1
  -3  -8   4 10448.4 716.492   1
  -3  -8   3 1513.07 273.283   1
   3  -8  -3 1814.91 328.864   1
  -3  -8   2 683.115 199.271   1
   3  -8  -2 705.605 205.817   1
  -3  -8   1-32.0394 79.1288   1
   3  -8  -1 31.2131 58.8680   1
   3  -8   0 7080.48 643.532   1
   3  -8   1 2609.45 407.752   1
   3  -8   2 596.307 198.846   1
   3  -8   3 5179.26 563.584   1
   3  -8   4 214.776 134.984   1
   3  -8   5 48.1916 88.0310   1
   3  -8   6 600.482 207.803   1
   3  -8   7 228.208 137.726   1
  -3  -7  16 634.119 212.610   1
  -3  -7  15 2715.77 403.504   1
  -3  -7  14 383.656 162.714   1
  -3  -7  13 3823.80 454.043   1
  -3  -7  12 323.943 146.017   1
  -3  -7  11 527.085 174.518   1
  -3  -7  10 3975.82 444.447   1
  -3  -7   9 243.520 104.535   1
  -3  -7   8 11661.1 718.430   1
  -3  -7   7 1055.96 209.040   1
   3  -7  -6 781.796 204.057   1
  -3  -7   6 1074.02 209.455   1
   3  -7  -5 773.072 199.778   1
  -3  -7   5 524.285 150.041   1
   3  -7  -4 159.247 85.3939   1
  -3  -7   4 244.343 100.145   1
  -3  -7   3 2025.78 289.530   1
   3  -7  -3 2484.01 346.885   1
  -3  -7   2 1294.88 234.072   1
   3  -7  -2 1001.35 229.178   1
  -3  -7   1 8330.22 593.049   1
   3  -7  -1 8943.18 659.277   1
   3  -7   0 2995.49 391.132   1
   3  -7   1 195.934 104.572   1
   3  -7   2 3219.23 409.473   1
   3  -7   3 6699.43 599.694   1
   3  -7   4 3811.66 455.161   1
   3  -7   5 1592.52 309.173   1
   3  -7   6 4112.39 493.693   1
   3  -7   7 1483.66 299.820   1
   3  -7   8 1619.37 325.092   1
   3  -7   9 2322.03 401.987   1
   3  -7  10 1840.12 361.604   1
   3  -7  11 391.656 169.572   1
  -3  -6  18 1517.89 313.215   1
  -3  -6  17 225.284 123.172   1
  -3  -6  16 1179.93 260.410   1
  -3  -6  15 185.450 109.118   1
  -3  -6  14 491.454 167.970   1
  -3  -6  13 2168.98 339.657   4
  -3  -6  13 1988.13 319.171   1
  -3  -6  12 11756.7 772.181   4
  -3  -6  12 10592.7 688.384   1
  -3  -6  11 3970.79 420.736   1
  -3  -6  11 3739.90 432.471   4
  -3  -6  10 2859.46 368.794   4
  -3  -6  10 2532.43 326.416   1
  -3  -6   9 3285.08 362.420   1
  -3  -6   9 3859.98 418.878   4
  -3  -6   8 789.314 184.435   1
  -3  -6   8 324.184 138.942   4
  -3  -6   7 454.850 137.895   1
  -3  -6   7 779.224 185.208   4
  -3  -6   6 3622.95 384.746   4
   3  -6  -6 3784.77 407.740   1
  -3  -6   6 3639.84 362.613   1
   3  -6  -5 27409.4 1071.51   1
  -3  -6   5 27251.9 960.841   1
  -3  -6   5 26205.3 990.022   4
   3  -6  -4 55484.6 1512.27   1
  -3  -6   4 53269.6 1380.62   4
  -3  -6   4 54885.8 1351.54   1
  -3  -6   3 4430.58 393.785   1
   3  -6  -3 4401.29 439.683   1
  -3  -6   2 682.531 149.806   4
  -3  -6   2 811.392 170.968   1
   3  -6  -2 522.233 154.965   1
  -3  -6   1 3587.50 352.243   1
   3  -6  -1 3564.14 388.971   1
  -3  -6   1 3632.95 337.567   4
  -3  -6   0 653.031 152.107   4
   3  -6   0 874.489 201.129   1
   3  -6   1 34.4408 48.7200   1
  -3  -6  -1-76.8429 56.2488   4
  -3  -6  -2 2129.42 239.171   4
   3  -6   2 2105.09 311.621   1
   3  -6   3 22706.2 1015.02   1
   3  -6   4 7652.08 601.802   1
   3  -6   5 1342.07 256.012   1
   3  -6   6 357.360 149.104   1
   3  -6   7 825.913 220.103   1
   3  -6   8 7979.96 671.593   1
   3  -6   9 6212.09 612.838   1
   3  -6  10 21197.0 1138.22   1
   3  -6  11 5400.73 599.840   1
   3  -6  12 4821.00 585.897   1
   3  -6  13 6628.71 701.705   1
  -3  -5  19 684.933 210.960   1
  -3  -5  18 761.727 212.642   1
  -3  -5  17 211.681 116.248   1
  -3  -5  16 1712.26 303.405   1
  -3  -5  15 337.882 137.250   1
  -3  -5  15 212.231 111.544   4
  -3  -5  14 5606.97 504.413   1
  -3  -5  14 5491.32 519.357   4
  -3  -5  13 261.921 120.000   1
  -3  -5  13 224.760 124.300   4
  -3  -5  12 1498.78 244.778   1
  -3  -5  12 1232.82 236.399   4
  -3  -5  11 155.764 46.7962   4
  -3  -5  11 387.988 69.7809   3
  -3  -5  11 390.742 127.881   1
  -3  -5  10 4944.49 414.858   1
  -3  -5  10 4589.28 433.982   4
  -3  -5   9 14080.7 733.490   4
  -3  -5   9 14337.5 690.845   1
  -3  -5   8 1850.26 268.388   4
  -3  -5   8 2009.47 256.186   1
  -3  -5   7 7752.75 521.061   4
  -3  -5   7 8690.07 511.739   1
  -3  -5   6 4618.43 392.463   4
  -3  -5   6 4746.86 365.913   1
   3  -5  -6 4660.84 409.789   1
   3  -5  -5 1060.71 195.697   1
  -3  -5   5 1182.06 198.665   4
  -3  -5   5 1010.60 170.596   1
   3  -5  -4 747.956 168.102   1
  -3  -5   4 501.997 123.835   1
  -3  -5   4 811.789 172.487   4
  -3  -5   3 2526.90 259.881   1
   3  -5  -3 3464.64 344.274   1
  -3  -5   3 2748.83 284.726   4
  -3  -5   2 18453.3 696.796   1
   3  -5  -2 18490.2 789.180   1
  -3  -5   2 18336.1 709.515   4
  -3  -5   1 7850.80 459.340   1
   3  -5  -1 8047.21 526.232   1
  -3  -5   1 7938.56 454.727   4
   3  -5   0 7417.39 508.390   1
  -3  -5   0 7230.27 417.553   4
   3  -5   1 8095.32 544.269   1
   3  -5   2 141.743 80.7217   3
   3  -5   2 148.590 96.1609   1
   3  -5   3 820.672 179.903   1
   3  -5   3 964.069 183.930   3
   3  -5   4 29804.5 1042.26   3
   3  -5   4 31646.4 1130.77   1
  -3  -5  -4 31204.3 753.619   4
   3  -5   5 238.273 91.1594   3
   3  -5   5 215.795 106.241   1
   3  -5   6 2649.60 329.649   3
   3  -5   6 2329.46 325.281   1
   3  -5   7 7079.97 546.392   3
   3  -5   7 7791.72 608.137   1
   3  -5   8 49.8923 80.0517   1
   3  -5   9-2.15791 66.2399   1
   3  -5  10 8362.55 692.015   1
   3  -5  11 342.483 125.383   1
   3  -5  12 45.2463 75.5642   1
   3  -5  13 581.649 198.449   1
   3  -5  14 19383.1 1191.55   1
   3  -5  15 1360.43 349.294   1
  -3  -4  20 3277.49 458.338   1
  -3  -4  19 1053.88 262.637   1
  -3  -4  18 6944.05 625.285   1
  -3  -4  17 33.6284 81.9559   4
  -3  -4  17 103.400 85.0571   1
  -3  -4  16 6173.25 533.820   4
  -3  -4  16 6662.15 571.320   1
  -3  -4  15 531.394 150.698   4
  -3  -4  15 590.230 165.027   1
  -3  -4  14 111.661 92.8026   1
  -3  -4  14 272.221 129.109   4
  -3  -4  13 368.081 127.587   1
  -3  -4  13-32.5746 53.3837   4
  -3  -4  12 4595.66 417.249   4
  -3  -4  12 4427.04 285.332   3
  -3  -4  12 4499.55 401.193   1
  -3  -4  11 203.447 93.3989   4
  -3  -4  11 207.783 74.8969   1
  -3  -4  11 203.032 61.6727   3
  -3  -4  10 6811.46 281.795   3
  -3  -4  10 7185.78 462.299   1
  -3  -4  10 6673.87 483.683   4
  -3  -4   9 4200.30 187.925   3
  -3  -4   9 4189.62 373.954   4
  -3  -4   9 4241.66 343.393   1
  -3  -4   8 6082.56 398.168   1
  -3  -4   8 5986.21 435.819   4
  -3  -4   7 104.108 58.8716   1
  -3  -4   7 96.5636 55.8128   4
   3  -4  -6 730.744 147.979   1
  -3  -4   6 787.530 154.211   4
  -3  -4   6 481.938 111.272   1
   3  -4  -5 485.045 123.417   1
  -3  -4   5 779.807 129.558   1
  -3  -4   4 41985.7 927.370   1
   3  -4  -4 41216.3 1055.13   1
  -3  -4   3 6130.89 351.063   1
   3  -4  -3 5910.61 398.403   1
  -3  -4   3 5718.09 372.774   4
  -3  -4   2 12942.7 510.222   1
   3  -4  -2 13152.6 599.318   1
  -3  -4   1 6567.32 369.680   1
   3  -4  -1 5785.33 400.651   1
   3  -4   0 6317.86 431.923   1
   3  -4   1 145.268 58.7736   3
   3  -4   1 272.487 111.878   1
  -3  -4  -1 241.374 74.8099   4
   3  -4   2 30813.8 962.713   3
  -3  -4  -2 31171.7 729.262   4
   3  -4   2 31299.5 987.738   1
   3  -4   3 8969.71 531.086   3
  -3  -4  -3 8597.41 367.774   4
   3  -4   3 8330.45 524.248   1
  -3  -4  -4 553.790 89.4860   4
   3  -4   4 534.230 132.880   3
   3  -4   4 569.998 149.824   1
   3  -4   5 22490.4 910.755   1
   3  -4   5 21320.1 864.844   3
  -3  -4  -5 22524.6 521.030   4
  -3  -4  -6 177.706 47.2175   4
   3  -4   6 182.242 95.3530   1
   3  -4   6 289.513 108.874   3
   3  -4   7-14.5822 61.6582   1
   3  -4   7 41.8392 45.7812   3
   3  -4   8 2985.38 351.673   3
   3  -4   8 4074.61 432.813   1
   3  -4   9 4319.53 461.314   1
   3  -4  10 30936.8 1276.05   1
   3  -4  11 12412.2 831.276   1
   3  -4  12 19431.5 1076.68   1
   3  -4  13 1725.46 350.869   1
   3  -4  14 5251.73 598.091   1
   3  -4  15 174.037 146.089   1
   3  -4  16 5739.73 672.983   1
  -3  -3  21 123.055 100.928   1
  -3  -3  20 9276.27 770.359   1
  -3  -3  19 247.646 119.219   1
  -3  -3  18 478.902 153.146   4
  -3  -3  18 474.178 159.293   1
  -3  -3  17 1833.66 304.193   1
  -3  -3  17 2119.79 298.236   4
  -3  -3  16 9334.85 656.401   1
  -3  -3  16 8714.77 593.647   4
  -3  -3  15 114.191 88.4996   4
  -3  -3  15 174.804 99.0251   1
  -3  -3  14 3549.93 362.316   4
  -3  -3  14 3592.98 376.312   1
  -3  -3  13 16120.4 755.762   1
  -3  -3  13 15404.9 735.427   4
  -3  -3  12 61801.2 1430.24   4
  -3  -3  12 63645.5 1427.69   1
  -3  -3  11 36728.2 1077.63   4
  -3  -3  11 34391.4 1002.59   1
  -3  -3  10 21922.1 812.814   4
  -3  -3  10 21569.5 753.054   1
  -3  -3   9 1254.14 204.661   4
  -3  -3   9 1006.68 160.079   1
  -3  -3   8 32269.9 826.012   1
  -3  -3   8 32968.6 946.272   4
  -3  -3   7 397.993 97.5324   1
  -3  -3   6 4427.17 277.872   1
  -3  -3   5 28241.7 663.569   1
   3  -3  -5 28655.4 779.610   1
   3  -3  -4 11192.6 479.564   1
  -3  -3   4 11060.5 400.262   1
   3  -3  -3 3784.91 281.924   1
  -3  -3   3 3512.28 222.698   1
  -3  -3   2 15520.5 473.566   1
   3  -3  -2 16713.1 591.581   1
  -3  -3   1 3574.48 235.354   1
  -3  -3   1 3858.26 260.256   4
   3  -3  -1 3563.19 276.074   1
   3  -3  -1 3548.01 291.247   3
  -3  -3   0 14939.5 493.755   4
   3  -3   0 14028.3 585.519   3
   3  -3   0 14436.9 573.070   1
   3  -3   1 1159.05 168.049   1
  -3  -3  -1 1330.59 143.500   4
   3  -3   1 1208.81 175.655   3
   3  -3   2 29188.6 880.919   3
  -3  -3  -2 29484.2 638.375   4
   3  -3   2 30428.3 876.464   1
   3  -3   3 1190.44 192.354   3
  -3  -3  -3 1362.82 131.798   4
   3  -3   3 1172.19 185.988   1
   3  -3   4 30583.8 955.723   3
  -3  -3  -4 31374.2 586.199   4
   3  -3   4 30642.5 959.430   1
   3  -3   5 4226.86 364.502   3
   3  -3   5 4543.96 389.025   1
  -3  -3  -5 4593.20 208.946   4
  -3  -3  -6 12427.8 310.724   4
   3  -3   6 12160.4 644.010   3
   3  -3   6 12869.8 688.503   1
   3  -3   7 1956.85 276.904   1
  -3  -3  -7 2136.15 107.175   4
   3  -3   8 1692.41 265.308   1
   3  -3   9 1235.54 244.354   1
   3  -3  10 3127.35 400.737   1
   3  -3  11 70.4096 79.6831   1
   3  -3  12 3938.96 473.564   1
   3  -3  13-43.2694 107.074   1
   3  -3  14 2144.76 378.806   1
   3  -3  15 2957.78 456.981   1
   3  -3  16 1568.85 351.447   1
   3  -3  17 603.629 219.151   1
  -3  -2  22 1039.46 272.643   1
  -3  -2  21 6488.23 674.028   1
  -3  -2  20 206.524 143.268   1
  -3  -2  19 1344.92 293.603   1
  -3  -2  19 2064.06 290.162   4
  -3  -2  18 968.533 232.170   1
  -3  -2  18 1370.59 232.570   4
  -3  -2  17-32.0669 62.8121   4
  -3  -2  17-51.0119 95.8621   1
  -3  -2  16 6275.91 543.581   1
  -3  -2  16 6637.67 485.641   4
  -3  -2  15 1525.34 257.702   1
  -3  -2  15 1566.29 234.209   4
  -3  -2  14 3152.44 318.068   4
  -3  -2  14 2779.04 335.146   1
  -3  -2  13 476.909 123.930   4
  -3  -2  13 263.204 97.4110   1
  -3  -2  12 16317.7 687.460   4
  -3  -2  12 14173.0 668.450   1
  -3  -2  11 109.185 87.3846   4
  -3  -2  11-58.0306 62.4659   1
  -3  -2  10 783.724 148.475   4
  -3  -2  10 781.263 134.640   1
  -3  -2   9 3540.61 275.655   1
  -3  -2   9 3740.88 304.115   4
  -3  -2   8 609.171 129.174   4
  -3  -2   8 593.741 111.572   1
  -3  -2   7 607.915 97.8494   1
  -3  -2   6 402.608 75.6836   1
   3  -2  -5 52029.3 900.838   1
  -3  -2   5 53230.7 743.536   1
  -3  -2   4 92292.3 902.851   1
   3  -2  -4 94479.2 1172.60   1
   3  -2  -3 324.810 79.5999   1
  -3  -2   3 85.0297 32.2119   1
  -3  -2   2 6904.32 245.110   1
   3  -2  -2 7315.20 332.924   1
   3  -2  -1 3737.54 269.186   3
   3  -2  -1 3526.24 238.994   1
   3  -2   0 1563.74 181.182   3
   3  -2   0 1494.79 160.082   1
  -3  -2   0 1393.42 137.352   4
   3  -2   1 30750.5 814.306   3
   3  -2   1 29863.3 749.351   1
  -3  -2  -1 30123.7 606.777   4
  -3  -2  -2 40038.3 674.705   4
   3  -2   2 39139.8 910.710   1
   3  -2   2 41423.4 974.811   3
  -3  -2  -3 7445.52 275.347   4
   3  -2   3 7581.82 437.322   3
   3  -2   3 8377.22 446.963   1
   3  -2   4 3561.82 311.821   1
  -3  -2  -4 3605.33 259.597   2
  -3  -2  -4 3218.66 175.505   4
  -3  -2  -5 111.313 58.7705   2
  -3  -2  -5 177.297 41.3030   4
   3  -2   5 90.5511 68.7299   1
   3  -2   6 826.955 174.199   1
  -3  -2  -6 731.195 132.836   2
  -3  -2  -6 715.719 75.8979   4
  -3  -2  -7 8304.48 469.581   2
   3  -2   7 9132.11 573.845   1
  -3  -2  -7 8442.02 233.956   4
   3  -2   8 4079.14 401.614   1
  -3  -2  -8 4196.35 351.925   2
  -3  -2  -8 3996.88 147.140   4
   3  -2   9 13872.4 779.561   1
  -3  -2  -9 13928.8 664.221   2
  -3  -2  -9 13424.5 218.756   4
   3  -2  10 17162.1 906.762   1
   3  -2  11 119.868 91.5150   1
   3  -2  12 85.6767 111.953   1
   3  -2  13 417.342 169.275   1
   3  -2  14 376.183 185.474   1
   3  -2  15 3230.51 477.768   1
   3  -2  16 1249.73 308.534   1
   3  -2  17 697.228 228.864   1
   3  -2  18 236.083 138.386   1
  -3  -1  22 42.3033 123.578   1
  -3  -1  21 12361.9 951.730   1
  -3  -1  21 14183.6 895.876   2
  -3  -1  20 2998.53 450.151   1
  -3  -1  20 2750.75 383.604   2
  -3  -1  19 420.290 129.445   4
  -3  -1  19 717.518 211.309   1
  -3  -1  19 445.384 151.220   2
  -3  -1  18 1429.91 220.671   4
  -3  -1  18 1347.17 257.035   2
  -3  -1  17 3479.52 385.450   2
  -3  -1  17 3449.95 333.269   4
  -3  -1  16 1.22162 55.5313   4
  -3  -1  16 47.2770 57.4520   2
  -3  -1  15 6900.25 443.197   4
  -3  -1  15 7258.44 498.709   2
  -3  -1  14 25653.5 895.160   2
   3  -1 -14 22951.0 867.302   2
  -3  -1  14 22794.7 791.174   4
   3  -1 -13 70430.4 1464.62   2
  -3  -1  13 72250.6 1417.54   2
  -3  -1  13 71231.1 1363.04   4
  -3  -1  12 7037.26 416.093   4
  -3  -1  12 6849.44 414.816   2
   3  -1 -12 7051.56 435.045   2
  -3  -1  11 339.632 100.433   4
   3  -1 -11 437.158 106.829   2
  -3  -1  11 462.000 107.041   2
  -3  -1  10 8211.08 399.151   2
  -3  -1  10 7845.23 419.147   4
  -3  -1   9 15650.9 511.582   2
   3  -1  -9 15330.7 535.107   2
  -3  -1   9 15205.9 564.338   4
  -3  -1   8 27074.3 622.968   2
  -3  -1   8 27158.1 728.406   4
   3  -1  -8 26606.7 661.305   2
  -3  -1   7 30.2168 35.6202   1
  -3  -1   7 12.0485 44.5636   4
  -3  -1   7 11.8082 24.8674   2
  -3  -1   6 3871.51 197.197   1
  -3  -1   6 3680.01 254.304   4
  -3  -1   5 831.781 74.3143   1
  -3  -1   4 960.515 76.5296   3
   3  -1  -4 870.703 89.7055   1
  -3  -1   4 916.661 58.6867   1
   3  -1  -3 1617.92 117.005   1
   3  -1  -2 41904.9 787.397   3
   3  -1  -2 42344.0 616.145   1
   3  -1  -1 46956.7 688.252   1
   3  -1  -1 48075.6 865.972   3
   3  -1   0 39.2365 27.2800   1
  -3  -1   0 21.1777 15.8666   2
   3  -1   0 11.8771 31.6589   3
   3  -1   1 1270.64 155.472   3
  -3  -1  -1 1116.71 109.758   4
  -3  -1  -1 1346.73 108.923   2
   3  -1   1 1303.77 140.837   1
  -3  -1  -2 2550.35 169.540   2
   3  -1   2 2686.11 223.463   1
  -3  -1  -2 2717.49 163.712   4
   3  -1   3 27494.9 766.367   1
  -3  -1  -3 26894.4 506.205   4
  -3  -1  -3 27113.0 609.776   2
   3  -1   4 27108.9 823.659   1
  -3  -1  -4 25689.2 644.673   2
  -3  -1  -5 1145.09 147.083   2
   3  -1   5 1102.55 150.825   2
   3  -1   6 1918.06 210.871   2
  -3  -1  -6 2205.47 217.764   2
   3  -1   7 7332.45 425.932   2
  -3  -1  -7 7396.43 421.476   2
  -3  -1  -8 130.878 76.7953   2
   3  -1   8 42.2857 35.2041   2
  -3  -1  -9 4039.37 200.263   4
   3  -1   9 4236.40 356.902   2
  -3  -1  -9 4874.89 382.846   2
  -3  -1 -10 40.6653 46.7759   2
  -3  -1 -10 68.5616 29.2398   4
   3  -1  10 73.9344 71.0766   2
   3  -1  11 6946.85 501.281   2
  -3  -1 -11 6041.47 253.196   4
   3  -1  12 10196.9 636.208   2
  -3  -1 -12 8951.61 307.930   4
   3  -1  13 4648.37 448.264   2
  -3  -1 -13 4258.64 213.437   4
  -3  -1 -14 956.706 98.3102   4
   3  -1  14 1386.48 257.287   2
   3  -1  15 1548.39 278.893   2
   3  -1  16 417.309 163.451   2
   3  -1  17 4716.12 527.438   2
   3  -1  18-29.6903 100.327   1
   3  -1  18 151.821 107.293   2
  -3   0  22-55.1531 100.146   2
  -3   0  21 5486.83 555.217   2
  -3   0  20 143.331 90.3121   2
  -3   0  19 12297.3 765.738   2
  -3   0  19 10057.3 530.540   4
  -3   0  18-9.99515 46.8944   4
  -3   0  18-163.844 92.9774   2
   3   0 -17 36764.8 982.677   4
  -3   0  17 39249.2 1250.16   2
  -3   0  17 38275.1 1004.70   4
  -3   0  16 67.8598 70.9279   2
   3   0 -16 15.1018 35.9442   4
  -3   0  16 32.9845 52.2624   4
   3   0 -15 2905.50 264.736   4
  -3   0  15 2699.78 254.603   4
  -3   0  15 2901.43 316.934   2
   3   0 -14-46.1534 75.7652   2
  -3   0  14-47.8292 42.7904   2
  -3   0  14-21.7411 44.9907   4
   3   0 -14 79.1535 34.2576   4
  -3   0  14 128.979 56.5832   5
  -3   0  13 1045.46 154.899   4
   3   0 -13 1340.51 195.698   2
  -3   0  13 1612.12 215.160   2
   3   0 -13 1213.50 166.160   4
  -3   0  13 1199.28 137.534   5
  -3   0  12 3.02464 25.8177   5
  -3   0  12 34.1101 57.2586   4
   3   0 -12-1.51717 32.2846   2
   3   0 -12 38.6306 50.0376   4
  -3   0  12 56.1121 59.9488   2
   3   0 -11 37214.6 848.255   4
  -3   0  11 36711.0 856.591   4
  -3   0  11 36223.8 737.625   5
  -3   0  11 37212.8 903.550   2
  -3   0  10 7.20940 32.7444   4
  -3   0  10-5.69780 27.0238   2
   3   0 -10-4.27531 28.7356   2
  -3   0  10-18.4287 31.2934   5
   3   0 -10 35.1776 43.6961   4
  -3   0   9 5396.15 311.442   4
   3   0  -9 5133.61 293.573   2
  -3   0   9 5230.24 278.461   5
   3   0  -9 5278.77 301.563   4
  -3   0   9 5521.66 300.657   2
   3   0  -8 4.50405 32.7093   2
   3   0  -8 45.9756 39.7325   4
  -3   0   8 13.1086 40.3079   4
  -3   0   8-1.76442 29.4060   5
  -3   0   8-3.30127 24.2456   2
   3   0  -7 12611.9 437.084   4
  -3   0   7 12540.3 445.105   4
  -3   0   7 12393.5 420.967   5
   3   0  -7 11558.1 363.499   2
  -3   0   7 12484.6 375.561   2
   3   0  -6 9.58421 34.3003   4
   3   0  -6-22.3338 19.1897   2
  -3   0   6 22.7127 40.7013   4
  -3   0   6 2.11369 31.2530   2
  -3   0   6 46.2614 44.9204   5
  -3   0   5 30.0430 17.2178   2
   3   0  -5 47.5849 24.7003   2
   3   0  -5 52.3996 32.9505   4
  -3   0   5 46.0996 44.0866   4
  -3   0   5 12.0054 38.4414   5
  -3   0   4 14.5962 27.4793   5
  -3   0   4-14.7544 22.8017   3
   3   0  -4 24.1650 32.7341   4
  -3   0   4 28.3668 15.7712   1
  -3   0   4 14.7251 11.0942   2
   3   0  -4 27.3603 42.2070   5
   3   0  -3 18504.6 509.460   5
  -3   0   3 19074.8 454.641   3
   3   0  -2 6.45736 12.2585   1
   3   0  -2 7.85472 27.9910   5
   3   0  -2-2.75142 19.5060   3
  -3   0   2-18.6843 23.6178   3
   3   0  -1 571.228 61.0322   1
   3   0  -1 680.068 92.7287   3
  -3   0   1 576.338 47.2867   2
   3   0  -1 666.175 99.2336   5
   3   0   0 23.6608 18.8091   2
   3   0   0-7.78230 28.9069   5
  -3   0   0 2.18207 16.5109   2
  -3   0  -1 959.751 88.4481   2
   3   0   1 917.733 87.6216   2
   3   0   1 988.007 118.258   5
   3   0   2 26.3835 29.6121   5
   3   0   2-35.1261 31.4087   2
  -3   0  -2 37.8290 29.3519   2
   3   0   3 16738.5 466.841   2
   3   0   3 15669.4 469.017   5
  -3   0  -3 15601.5 453.656   2
  -3   0  -4 19.3423 32.9911   2
   3   0   4 45.5519 35.4044   5
   3   0   4 23.5220 31.6405   2
   3   0   5 20510.7 538.035   5
  -3   0  -5 20830.8 611.529   2
   3   0   5 21295.5 619.792   2
  -3   0  -6-29.2963 41.9169   2
   3   0   6 23.3153 31.5334   5
   3   0   6 4.48059 42.5893   2
  -3   0  -7 19477.9 679.281   2
   3   0   7 17797.8 507.174   5
   3   0   7 19517.5 670.716   2
  -3   0  -8 29.4257 36.3390   2
   3   0   8 26.1676 28.2304   5
   3   0   8 20.6412 59.2299   2
  -3   0  -9 854.021 161.317   2
  -3   0  -9 881.089 116.352   4
   3   0   9 926.371 166.407   2
   3   0   9 882.200 113.354   5
   3   0  10 83.6575 69.1635   2
  -3   0 -10 65.3785 40.1228   4
  -3   0 -10 131.319 78.8953   2
   3   0  10-39.1883 40.1434   5
  -3   0 -11 160.823 57.6393   4
   3   0  11 210.433 104.454   2
   3   0  11 53.9129 36.3914   5
  -3   0 -12-35.4519 34.6161   4
   3   0  12-5.66257 24.0573   5
   3   0  12-19.8144 44.2146   2
   3   0  13 6118.52 504.128   2
   3   0  13 6297.93 265.862   5
  -3   0 -13 6387.98 346.053   4
  -3   0 -14-18.5616 46.6808   4
   3   0  14 86.8583 105.112   2
   3   0  15 8869.71 658.543   2
   3   0  16 28.7640 60.8413   2
   3   0  17 1378.92 289.917   2
   3   0  18 98.1874 103.329   2
  -3   1  22 57.3450 76.4782   2
  -3   1  21 13466.5 867.198   2
  -3   1  20 2469.36 369.340   2
  -3   1  19 551.567 151.779   2
  -3   1  18 1464.01 182.885   4
  -3   1  18 1928.52 294.564   2
  -3   1  17 3554.68 252.658   5
   3   1 -17 3548.87 340.628   4
  -3   1  17 3438.12 270.526   4
  -3   1  17 2931.56 349.109   2
  -3   1  16 41.4743 44.7256   4
  -3   1  16 61.4722 65.8936   2
   3   1 -16 1.90831 37.3771   4
  -3   1  16-21.4411 35.0017   5
   3   1 -15 6739.84 443.854   4
  -3   1  15 6891.22 485.493   2
  -3   1  15 6911.06 367.698   5
  -3   1  15 7021.94 377.237   4
   3   1 -15 6337.49 462.591   2
   3   1 -14 22107.1 794.732   4
  -3   1  14 24037.4 694.054   5
  -3   1  14 23744.0 681.052   4
   3   1 -14 23787.9 852.714   2
  -3   1  14 23169.9 847.758   2
   3   1 -13 71659.9 1399.73   2
  -3   1  13 72249.0 1166.63   4
  -3   1  13 70678.5 1180.86   5
  -3   1  13 73040.2 1439.04   2
   3   1 -13 72597.8 1397.79   4
   3   1 -12 7063.51 419.037   2
  -3   1  12 7423.23 368.947   4
  -3   1  12 8018.19 451.630   2
   3   1 -12 7144.48 423.229   4
  -3   1  11 340.388 94.3877   2
   3   1 -11 594.815 123.504   4
  -3   1  11 375.003 79.5856   4
  -3   1  10 8058.31 407.708   2
  -3   1  10 8877.63 383.130   4
   3   1 -10 8039.75 392.941   2
   3   1 -10 8577.89 436.209   4
  -3   1   9 15491.1 527.706   2
  -3   1   9 15589.8 500.216   4
   3   1  -9 14823.9 494.819   2
   3   1  -9 16090.1 579.208   4
  -3   1   8 26347.4 632.701   4
   3   1  -8 27123.5 601.501   5
   3   1  -8 27268.3 614.581   2
  -3   1   8 27673.5 655.601   2
   3   1  -8 27492.9 736.166   4
   3   1  -7 85.6471 40.9547   2
  -3   1   7 45.9241 37.1528   2
  -3   1   7 19.6587 34.7478   4
   3   1  -7 83.5645 43.8474   5
   3   1  -7 55.3626 46.5407   4
   3   1  -6 3878.58 231.150   5
  -3   1   6 3806.42 225.706   4
  -3   1   6 3862.82 210.531   1
   3   1  -6 3802.94 185.246   2
   3   1  -6 3714.81 251.776   4
  -3   1   6 4053.41 220.291   2
   3   1  -5 834.214 75.8414   2
   3   1  -5 820.558 112.697   4
   3   1  -5 646.527 101.751   5
  -3   1   5 881.584 93.7064   2
  -3   1   5 722.755 97.9837   4
  -3   1   5 774.881 89.1069   1
  -3   1   4 1084.29 100.320   1
   3   1  -4 962.110 66.6661   2
  -3   1   4 809.432 115.201   3
   3   1  -4 1153.25 131.842   4
   3   1  -4 1053.37 128.682   5
  -3   1   3 1541.65 156.503   3
   3   1  -3 1938.14 162.809   4
  -3   1   3 1762.43 126.554   1
   3   1  -3 1699.34 159.241   5
   3   1  -2 41319.6 535.510   3
   3   1  -2 42298.4 381.961   1
   3   1  -2 42752.3 723.931   4
  -3   1   2 40402.4 622.393   1
   3   1  -2 42638.5 800.228   5
   3   1  -1 46786.4 458.682   2
   3   1  -1 47898.7 735.311   4
  -3   1   1 48190.3 729.580   1
   3   1   0 48.0623 24.3698   2
  -3   1   0 63.2620 51.0925   1
   3   1   0 19.5357 22.6352   4
   3   1   1 1336.89 111.449   2
  -3   1  -1 1274.04 119.449   2
  -3   1  -2 2461.04 189.694   5
  -3   1  -2 2471.25 178.677   2
   3   1   2 2511.21 164.133   2
   3   1   3 27057.6 595.294   2
  -3   1  -3 25798.4 601.966   5
  -3   1  -3 25290.0 607.315   2
  -3   1  -4 26503.3 672.730   2
   3   1   4 26815.1 646.884   2
  -3   1  -4 27608.0 614.487   5
  -3   1  -5 1005.73 119.118   5
  -3   1  -5 1069.95 145.173   2
   3   1   5 1356.70 158.704   2
   3   1   6 2597.83 232.482   2
  -3   1  -6 1727.19 193.300   2
  -3   1  -7 7318.98 422.850   2
   3   1   7 7634.67 422.733   2
   3   1   8 16.6104 43.8124   2
  -3   1  -8 128.739 58.5965   2
  -3   1  -9 4844.32 376.983   2
   3   1   9 4105.29 341.961   2
  -3   1  -9 4434.49 298.543   4
  -3   1 -10 64.2008 52.0248   4
   3   1  10 1.27467 65.5169   2
  -3   1 -10 61.3005 50.9457   2
  -3   1 -11 6780.99 386.863   4
   3   1  11 6900.91 491.400   2
   3   1  12 8499.71 407.427   5
  -3   1 -12 9215.36 463.851   4
   3   1  12 9759.57 606.977   2
   3   1  13 4467.88 290.221   5
  -3   1 -13 4297.72 326.265   4
   3   1  13 5539.35 483.474   2
  -3   1 -14 892.830 156.327   4
   3   1  14 1167.48 148.247   5
   3   1  14 1278.80 243.062   2
  -3   1 -15 1432.35 197.662   4
   3   1  15 657.887 191.655   2
   3   1  16 322.826 146.796   2
   3   1  17 4869.31 529.917   2
   3   1  18-22.2126 83.0692   2
  -3   2  21 6243.75 604.681   2
  -3   2  20 297.366 137.539   2
  -3   2  19 2278.74 352.865   2
  -3   2  18 1269.15 245.175   2
  -3   2  17 90.9311 50.9214   4
  -3   2  17-18.7902 42.1923   5
  -3   2  17 39.6445 52.8204   2
  -3   2  16 6794.38 518.797   2
  -3   2  16 6673.14 329.439   4
  -3   2  15 1243.55 214.992   2
  -3   2  15 1678.59 168.622   4
   3   2 -14 2840.59 300.724   2
  -3   2  14 3102.68 226.608   4
  -3   2  14 3425.69 340.366   2
   3   2 -14 3365.15 335.164   4
   3   2 -13 303.840 95.0747   2
  -3   2  13 220.740 59.3974   4
  -3   2  13 456.649 131.543   2
   3   2 -13 396.791 115.787   4
  -3   2  12 15617.7 499.215   4
   3   2 -12 16517.6 697.662   4
  -3   2  12 15968.6 671.699   2
   3   2 -12 15694.0 635.537   2
  -3   2  11 24.6569 39.8325   4
   3   2 -11 42.8864 52.9236   4
  -3   2  11 109.827 53.9493   2
  -3   2  10 842.975 141.957   2
  -3   2  10 829.163 137.905   1
   3   2 -10 859.306 110.751   5
   3   2 -10 897.656 153.730   4
  -3   2  10 851.945 113.736   4
  -3   2   9 3343.78 271.249   1
   3   2  -9 3791.67 308.068   4
   3   2  -9 3592.49 231.620   5
   3   2  -9 3057.97 235.987   2
  -3   2   9 3371.27 221.065   4
  -3   2   9 3457.93 275.311   2
   3   2  -8 501.106 89.9559   5
  -3   2   8 538.211 103.262   1
  -3   2   8 645.248 118.919   2
  -3   2   8 573.132 95.1529   4
   3   2  -8 518.268 98.0002   2
   3   2  -8 526.290 118.173   4
  -3   2   7 584.227 102.125   2
  -3   2   7 651.934 109.097   1
   3   2  -7 579.242 97.9415   5
  -3   2   7 586.109 89.1322   4
   3   2  -7 638.414 94.5588   2
   3   2  -7 463.423 107.010   4
  -3   2   6 439.451 81.6063   2
  -3   2   6 441.360 91.2166   1
   3   2  -6 431.927 96.8041   4
   3   2  -6 519.369 83.6158   2
   3   2  -5 53232.3 801.246   1
  -3   2   5 53140.6 916.435   1
   3   2  -5 51119.6 994.791   4
  -3   2   4 93046.8 1196.51   1
   3   2  -4 92729.6 1283.74   4
   3   2  -4 93624.2 971.548   1
  -3   2   3 100.154 45.5755   1
   3   2  -3 219.507 75.0811   4
   3   2  -3 140.443 41.4922   1
  -3   2   2 6630.41 320.579   1
   3   2  -2 7183.31 260.737   1
   3   2  -2 7030.67 329.504   4
  -3   2   1 3730.29 252.224   1
   3   2  -1 3663.67 228.522   4
   3   2  -1 3759.85 195.340   1
   3   2   0 1863.82 146.406   1
  -3   2   0 1628.10 175.800   1
   3   2   0 1607.06 131.909   2
   3   2   0 1648.93 150.066   4
   3   2   1 29335.0 584.845   4
  -3   2  -1 29600.1 783.502   1
   3   2   1 29951.0 606.075   2
   3   2   2 40121.9 753.962   2
   3   2   2 40410.7 653.891   4
  -3   2  -2 40377.7 965.828   1
  -3   2  -3 7891.87 384.127   2
   3   2   3 7852.37 358.424   2
  -3   2  -4 3542.25 269.376   2
   3   2   4 3694.07 259.476   2
  -3   2  -4 3616.90 238.858   5
   3   2   5 48.8387 39.9151   2
  -3   2  -5 51.2727 45.7648   5
  -3   2  -5 146.971 63.3622   2
   3   2   6 658.918 128.058   2
  -3   2  -6 646.341 97.8593   5
  -3   2  -6 726.460 137.143   2
  -3   2  -7 8288.94 472.120   2
   3   2   7 8586.02 463.517   2
  -3   2  -7 8121.27 340.751   5
  -3   2  -8 4313.98 240.272   5
  -3   2  -8 3929.82 339.881   2
   3   2   8 4246.83 345.226   2
  -3   2  -8 4216.89 312.721   4
   3   2   9 15186.4 681.912   2
  -3   2  -9 14366.2 597.376   4
  -3   2  -9 13645.7 660.904   2
   3   2  10 17779.1 766.504   2
  -3   2 -10 17456.1 674.546   4
  -3   2 -11 131.981 72.7516   4
   3   2  11 252.868 102.105   2
  -3   2 -12 2.38553 42.8136   4
   3   2  12 72.1165 79.6524   2
  -3   2 -13 378.467 101.856   4
   3   2  13 62.0839 80.7627   2
  -3   2 -14 615.754 151.788   4
   3   2  14 549.666 162.571   2
   3   2  15 3290.33 410.160   2
   3   2  16 914.343 230.128   2
   3   2  17 777.648 217.540   2
   3   2  18 172.678 97.3490   2
  -3   3  20 8452.09 698.956   2
  -3   3  19 108.966 69.0987   2
  -3   3  18 336.192 125.142   2
  -3   3  17 2156.33 312.867   2
  -3   3  16 8464.38 600.048   2
  -3   3  15 140.924 42.9187   4
  -3   3  15 231.658 125.794   2
  -3   3  14 3921.85 385.164   2
  -3   3  14 3679.18 224.569   4
   3   3 -13 14441.9 677.124   2
  -3   3  13 15586.1 474.623   4
  -3   3  13 14701.1 708.546   2
   3   3 -12 61360.2 941.273   5
  -3   3  12 64854.1 1469.41   1
   3   3 -12 61554.9 1332.40   2
  -3   3  12 62883.1 966.863   4
  -3   3  12 63567.5 1421.31   2
   3   3 -11 35122.8 752.563   5
  -3   3  11 35166.0 719.874   4
  -3   3  11 33958.8 1022.20   1
   3   3 -11 34978.1 1070.80   4
   3   3 -11 35265.2 963.415   2
  -3   3  11 35964.7 1033.95   2
   3   3 -10 21733.0 723.168   2
  -3   3  10 20923.6 553.192   4
   3   3 -10 22407.9 833.581   4
  -3   3  10 21311.1 789.020   1
   3   3 -10 21212.3 613.096   5
  -3   3  10 22133.4 786.232   2
  -3   3   9 932.573 159.096   2
  -3   3   9 892.938 123.209   4
  -3   3   9 741.848 147.559   1
   3   3  -9 800.923 159.445   4
   3   3  -8 32632.5 947.470   4
   3   3  -8 31684.4 798.523   2
  -3   3   8 32581.8 909.256   1
  -3   3   8 32326.5 885.102   2
  -3   3   7 454.989 111.619   1
  -3   3   7 446.792 106.620   2
   3   3  -7 351.899 95.9445   1
   3   3  -7 340.352 84.1701   2
   3   3  -7 457.199 111.836   4
  -3   3   6 4454.30 324.975   1
   3   3  -6 4382.25 295.652   1
   3   3  -6 4176.40 321.941   4
   3   3  -5 28667.2 807.948   4
  -3   3   5 28020.4 795.108   1
   3   3  -5 28641.2 712.323   1
   3   3  -4 11510.1 436.630   1
  -3   3   4 11579.8 504.888   1
   3   3  -4 10697.3 482.023   4
   3   3  -3 3762.70 277.993   4
  -3   3   3 3323.67 271.949   1
   3   3  -3 3280.81 227.518   1
   3   3  -2 15858.4 549.945   4
   3   3  -2 16280.7 509.204   1
  -3   3   2 15824.2 593.118   1
   3   3  -1 3978.03 252.858   1
   3   3  -1 3763.81 259.756   4
  -3   3   1 3301.29 279.596   1
   3   3   0 14300.7 486.038   4
   3   3   0 14226.0 497.021   1
  -3   3   0 14855.9 601.871   1
  -3   3  -1 1193.07 179.548   1
   3   3   1 1030.06 137.211   1
   3   3   1 1169.55 135.806   4
   3   3   2 30159.3 767.903   1
   3   3   2 29453.4 636.360   4
   3   3   2 28363.4 726.210   2
   3   3   3 1188.61 123.143   4
   3   3   3 1091.17 152.736   2
   3   3   4 30566.8 572.077   4
   3   3   4 32720.4 852.227   2
  -3   3  -5 4786.98 359.653   2
   3   3   5 4283.75 321.034   2
  -3   3  -6 11591.0 583.403   2
   3   3   6 13293.3 593.009   2
   3   3   7 2043.38 244.145   2
  -3   3  -7 2212.95 261.031   2
  -3   3  -7 2249.95 200.872   5
  -3   3  -7 2049.20 240.226   4
   3   3   8 1398.56 209.890   2
  -3   3  -8 1735.69 227.051   4
  -3   3  -8 1707.43 237.604   2
  -3   3  -8 1201.18 142.589   5
   3   3   9 1452.60 224.498   2
  -3   3  -9 1059.84 182.712   4
  -3   3  -9 1370.92 147.754   5
   3   3  10 2903.42 324.585   2
  -3   3 -10 3058.68 203.380   5
  -3   3 -10 3131.40 315.664   4
   3   3  11 19.7244 67.4554   2
   3   3  12 4540.59 438.862   2
   3   3  13-35.6474 94.0474   2
   3   3  14 2452.63 349.716   2
   3   3  15 3601.97 433.867   2
   3   3  16 1947.63 342.011   2
   3   3  17 702.587 214.161   2
  -3   4  19 1142.16 266.471   2
  -3   4  18 7082.43 623.776   2
  -3   4  17 57.4773 81.1626   2
  -3   4  16 6296.24 552.975   2
  -3   4  15 663.599 182.712   2
   3   4 -14 123.771 42.4173   5
  -3   4  14 140.454 95.4898   2
  -3   4  14 107.437 41.4020   4
  -3   4  13-41.5755 52.4384   2
  -3   4  13 128.177 53.2154   4
   3   4 -13 120.967 53.4549   5
  -3   4  12 4666.44 263.273   4
   3   4 -12 4192.44 372.843   2
   3   4 -12 4600.41 301.589   5
  -3   4  12 5390.69 449.239   2
  -3   4  11 388.434 133.097   2
   3   4 -11 206.578 76.1105   2
  -3   4  11 211.382 63.8121   4
   3   4 -10 6831.52 443.092   2
  -3   4  10 6570.00 477.861   1
  -3   4  10 7127.04 490.312   2
  -3   4  10 7015.57 333.532   4
   3   4  -9 4586.64 351.811   2
  -3   4   9 4717.45 383.856   2
  -3   4   9 3871.05 358.428   1
  -3   4   8 5614.79 422.902   1
   3   4  -8 5937.68 443.281   4
  -3   4   8 5580.50 411.123   2
  -3   4   7 214.847 84.7310   1
   3   4  -7 77.0012 66.2831   4
   3   4  -6 506.727 128.761   4
  -3   4   6 788.740 158.307   1
   3   4  -5 642.999 123.834   1
  -3   4   5 661.388 141.147   1
   3   4  -5 697.889 141.781   4
   3   4  -4 41326.6 987.722   1
   3   4  -4 40642.9 1035.45   4
  -3   4   4 40926.7 1092.32   1
   3   4  -3 5450.14 210.383   3
  -3   4   3 6034.28 419.467   1
   3   4  -3 5426.42 348.458   1
   3   4  -3 5026.18 351.654   4
   3   4  -2 11902.9 529.132   4
  -3   4   2 13890.8 633.530   1
   3   4  -2 13390.1 551.015   1
   3   4  -1 6056.86 366.366   4
  -3   4   1 5642.77 413.256   1
  -3   4   0 6602.49 460.153   3
   3   4   0 6193.54 355.931   4
  -3   4   0 7055.35 471.461   1
  -3   4  -1 280.129 105.218   1
  -3   4  -1 233.360 101.321   3
   3   4   1 283.452 83.1452   4
   3   4   2 30738.2 886.357   1
   3   4   2 32019.1 750.763   4
   3   4   2 32275.8 875.493   2
  -3   4  -2 34211.7 1082.63   1
  -3   4  -3 9263.20 585.724   1
   3   4   3 7510.10 456.244   1
   3   4   3 8758.24 375.581   4
   3   4   3 9561.07 491.304   2
   3   4   4 283.145 93.2143   2
  -3   4  -4 441.388 128.870   1
   3   4   4 568.950 137.704   1
   3   4   4 598.931 94.9888   4
  -3   4  -5 23153.3 1001.67   1
   3   4   5 21302.7 801.292   1
   3   4   5 21734.3 511.170   4
   3   4   5 22779.7 810.370   2
  -3   4  -6 192.496 88.4760   4
   3   4   6 346.085 114.494   2
   3   4   6 294.104 55.5287   4
   3   4   6 308.418 109.741   1
  -3   4  -6 192.090 99.9080   2
  -3   4  -6-72.8415 105.824   1
  -3   4  -7 58.1826 59.4694   4
   3   4   7 5.31036 46.2950   2
   3   4   7-15.4782 32.7104   1
   3   4   8 3322.68 342.624   2
  -3   4  -9 4216.86 294.454   5
   3   4   9 3947.05 388.822   2
   3   4  10 31120.9 1115.58   2
  -3   4 -10 30833.8 748.846   5
  -3   4 -11 11537.7 427.054   5
   3   4  11 11524.9 703.862   2
  -3   4 -12 20533.4 498.753   5
   3   4  12 21224.2 984.643   2
   3   4  13 1277.79 257.612   2
   3   4  14 4721.20 500.878   2
   3   4  15-52.1879 74.1158   2
   3   4  16 5978.78 595.051   2
  -3   5  18 448.264 180.313   2
  -3   5  17-30.9854 82.6037   2
  -3   5  16 2314.73 356.293   2
  -3   5  15 423.596 129.149   2
  -3   5  14 5551.31 518.648   2
  -3   5  13 271.806 115.012   2
  -3   5  13 226.810 57.4801   4
  -3   5  12 1723.03 276.381   2
  -3   5  12 1787.52 169.562   4
  -3   5  11 311.771 118.216   2
  -3   5  11 522.244 98.6850   4
   3   5 -10 4110.15 380.097   2
  -3   5  10 4138.57 405.366   2
   3   5  -9 14911.0 788.411   1
   3   5  -9 13121.8 654.764   2
  -3   5   9 14026.2 730.892   2
  -3   5   8 1739.94 254.942   2
   3   5  -8 1981.21 275.487   1
   3   5  -7 7671.21 520.250   1
  -3   5   6 5366.61 472.693   3
  -3   5   6 4410.13 407.536   1
   3   5  -6 4659.43 392.233   1
   3   5  -5 1272.21 204.329   1
  -3   5   5 870.228 183.565   1
  -3   5   5 811.274 182.681   3
   3   5  -5 1187.09 202.687   4
   3   5  -4 684.091 151.976   1
  -3   5   4 657.688 162.585   1
  -3   5   4 793.820 187.815   3
   3   5  -4 573.909 140.429   4
  -3   5   3 2551.27 318.236   3
   3   5  -3 2764.36 189.648   3
   3   5  -3 2516.21 279.122   1
  -3   5   3 2570.08 303.806   1
   3   5  -3 2481.22 277.489   4
   3   5  -2 19169.9 539.363   3
  -3   5   2 19492.7 866.004   3
   3   5  -2 18679.6 751.860   1
   3   5  -2 18594.2 729.091   4
  -3   5   2 20207.9 861.239   1
  -3   5   1 8150.82 557.513   3
   3   5  -1 7899.35 492.398   1
   3   5  -1 7658.52 453.075   4
  -3   5   1 7813.05 545.103   1
  -3   5   0 6725.87 511.195   3
   3   5   0 6740.32 455.252   1
   3   5   0 6405.76 404.370   4
  -3   5   0 6857.72 519.123   1
  -3   5  -1 7050.16 527.617   3
   3   5   1 8182.24 441.096   4
  -3   5  -1 8080.17 577.646   1
   3   5   1 8131.74 511.866   1
  -3   5  -2 122.373 73.8093   1
  -3   5  -2 124.564 69.9692   3
   3   5   2 106.728 68.5920   1
   3   5   2 57.2097 47.8141   4
  -3   5  -3 691.021 164.418   4
   3   5   3 1000.12 183.545   2
   3   5   3 888.963 181.302   1
   3   5   3 741.528 125.314   4
   3   5   4 31261.3 1045.74   1
   3   5   4 30289.7 748.250   4
   3   5   4 30197.9 992.103   2
   3   5   5 80.7027 56.3053   2
   3   5   5 197.742 65.5800   4
   3   5   6 2597.18 188.675   4
   3   5   6 2359.65 292.439   2
   3   5   7 6999.47 268.109   4
   3   5   7 7629.68 538.901   2
   3   5   8-36.8510 50.3780   2
   3   5   9 127.090 85.5112   2
   3   5  10 8553.07 621.035   2
   3   5  11 249.781 101.647   2
   3   5  12 259.535 107.311   2
   3   5  13 463.747 171.250   2
   3   5  14 19066.0 1048.39   2
   3   5  15 736.723 221.351   2
  -3   6  16 1183.82 269.859   2
  -3   6  15 290.004 141.722   2
  -3   6  14 773.726 214.681   2
  -3   6  13 1912.09 328.387   2
  -3   6  12 10658.1 734.519   2
  -3   6  11 4046.11 438.569   2
  -3   6  10 2993.80 373.828   2
  -3   6   9 3957.41 420.230   2
  -3   6   7 715.604 192.224   3
   3   6  -7 873.082 201.233   1
  -3   6   6 4526.98 469.912   3
   3   6  -6 3388.45 381.857   1
   3   6  -5 25868.4 1031.44   1
  -3   6   5 27450.3 1142.51   3
  -3   6   4 57802.1 1630.21   3
   3   6  -4 54900.3 1476.67   1
  -3   6   3 6289.53 549.927   3
   3   6  -3 5260.08 312.021   3
  -3   6   2 794.924 165.594   4
  -3   6   2 856.249 211.503   3
   3   6  -2 534.117 105.979   3
   3   6  -2 522.718 145.334   1
   3   6  -2 645.467 154.273   4
   3   6  -1 3580.69 371.953   1
   3   6  -1 3784.73 289.821   3
  -3   6   1 4357.74 446.555   3
   3   6  -1 3707.47 347.055   4
   3   6   0 510.628 157.815   1
   3   6   0 510.031 132.247   4
  -3   6  -1 40.5301 53.9941   3
   3   6   1 55.3520 61.2233   4
   3   6   2 2408.48 260.736   4
  -3   6  -2 2222.94 331.389   3
   3   6   3 21010.1 888.929   2
   3   6   3 22296.5 749.770   4
   3   6   4 6414.97 387.753   4
   3   6   4 7122.54 531.595   2
   3   6   5 1431.66 173.774   4
   3   6   5 929.717 189.741   2
   3   6   6 371.428 138.847   2
   3   6   6 628.706 110.792   4
   3   6   7 596.474 171.040   2
   3   6   8 8487.59 630.294   2
   3   6   9 6863.74 582.675   2
   3   6  10 21374.1 1048.82   2
   3   6  11 5787.57 561.564   2
   3   6  12 4384.07 498.348   2
   3   6  13 7141.59 652.674   2
  -3   7  14 354.181 153.428   2
  -3   7  13 4174.76 503.213   2
  -3   7  12 452.669 166.861   2
  -3   7  11 423.863 172.251   2
  -3   7  10 4141.05 468.186   2
  -3   7   9 273.159 150.295   3
  -3   7   9 426.130 165.952   2
  -3   7   8 10835.1 811.207   3
  -3   7   7 1397.68 278.690   3
  -3   7   6 568.433 175.045   3
  -3   7   5 861.908 227.974   3
  -3   7   4 93.3962 94.7221   3
  -3   7   3 2231.30 347.954   3
   3   7  -3 2118.91 220.414   3
  -3   7   2 611.060 171.239   3
  -3   7   1 8695.82 675.988   3
   3   7   0 2588.77 281.626   3
  -3   7   0 3061.17 402.396   3
  -3   7  -1 252.127 140.530   3
   3   7   1 246.795 92.9688   3
   3   7   2 3080.06 318.369   4
   3   7   3 6493.66 445.897   4
   3   7   4 3134.23 300.575   4
   3   7   4 3787.82 421.206   2
   3   7   5 1180.96 231.482   2
   3   7   6 3031.34 399.483   2
   3   7   7 814.802 203.548   2
   3   7   8 1819.16 320.443   2
   3   7   9 1792.60 317.422   2
   3   7  10 2265.72 379.846   2
   3   7  11 816.595 233.372   2
  -3   8  10 77.8756 97.4799   3
  -3   8  10 185.215 158.859   2
  -3   8   9 2277.80 395.032   3
  -3   8   9 2317.93 380.132   2
  -3   8   8 652.152 220.606   3
  -3   8   7 1941.85 357.909   3
  -3   8   6 9062.29 779.390   3
  -3   8   5 16680.7 1045.70   3
  -3   8   4 10604.2 823.005   3
  -3   8   3 1201.36 278.283   3
  -3   8   2 281.060 143.434   3
   3   8  -2 631.730 143.880   3
   3   8  -1 151.277 82.2959   3
  -3   8   1 47.5712 81.2872   3
   3   8   0 6956.63 496.830   3
  -3   8   0 7723.87 693.896   3
   3   8   1 2185.35 289.183   3
  -3   8  -1 2227.79 376.940   3
   3   8   2 540.640 176.317   3
   3   8   3 5886.60 558.905   2
   3   8   4 568.776 184.023   2
   3   8   5 111.256 113.589   2
   3   8   6 571.291 183.423   2
   3   8   7 344.281 154.498   2
   3   8   8 518.565 203.702   2
  -3   9   7 1192.57 296.112   3
  -3   9   6 2418.92 441.673   3
  -3   9   5-179.947 158.952   3
  -3   9   4-8.93825 96.2996   3
  -3   9   3 482.774 197.621   3
  -3   9   2-81.6012 100.616   3
  -3   9   1 2624.67 434.897   3
  -3   9   0 191.074 124.962   3
   3   9   3-36.3698 112.333   2
   3   9   4 183.152 106.971   3
   3   9   5 2727.19 391.307   3
  -4  -9   9 160.896 126.971   1
  -4  -9   8 2539.81 389.694   1
  -4  -9   7 332.408 144.405   1
  -4  -9   6 608.880 202.879   1
  -4  -9   5 367.866 167.463   1
  -4  -9   4 895.007 226.741   1
  -4  -8  12 960.910 236.630   1
  -4  -8  11 386.189 164.333   1
  -4  -8  10 730.450 197.482   1
  -4  -8   9 126.304 103.425   1
  -4  -8   8 426.136 165.931   1
  -4  -8   7 36.3645 97.0424   1
   4  -8  -6 19994.4 1101.48   1
  -4  -8   6 20733.1 1000.68   1
   4  -8  -5 1776.06 338.123   1
  -4  -8   5 1790.90 308.740   1
  -4  -8   4 982.083 223.426   1
   4  -8  -4 1111.67 273.831   1
  -4  -8   3 0.97342 52.3019   1
   4  -8  -3-110.418 141.628   1
   4  -8  -2 401.530 166.688   1
   4  -8  -1-128.075 135.838   1
   4  -8   0 443.834 177.393   1
   4  -8   1 77.8087 114.213   1
   4  -8   2 6821.78 652.545   1
   4  -8   3 1157.94 277.221   1
   4  -8   4 185.522 128.922   1
   4  -8   5-49.2512 57.2491   1
   4  -8   6 2236.34 398.100   1
  -4  -7  14 391.184 133.470   1
  -4  -7  13 896.498 216.121   1
  -4  -7  12-102.185 114.323   4
  -4  -7  12 169.098 115.971   1
  -4  -7  11 82.0730 118.606   4
  -4  -7  11 314.365 126.668   1
  -4  -7  10 4916.24 464.151   1
  -4  -7  10 3946.07 465.477   4
  -4  -7   9 1093.63 243.645   4
  -4  -7   9 1517.57 262.732   1
  -4  -7   8 6284.47 571.356   4
  -4  -7   8 6653.15 526.677   1
  -4  -7   7 13.7972 67.2102   4
  -4  -7   7 133.052 89.4225   1
  -4  -7   6 119.382 93.1647   4
   4  -7  -6 72.3762 93.2067   1
  -4  -7   6 17.7800 74.5695   1
  -4  -7   5 817.861 196.736   4
   4  -7  -5 989.248 224.080   1
  -4  -7   5 606.526 166.946   1
  -4  -7   4 88.8995 67.8128   1
   4  -7  -4 8.08047 90.2009   1
  -4  -7   3 2727.72 337.631   4
  -4  -7   3 2554.52 322.657   1
   4  -7  -3 3219.76 398.166   1
  -4  -7   2 3117.11 357.435   4
   4  -7  -2 2863.34 374.876   1
  -4  -7   1 1296.40 234.174   4
   4  -7  -1 1092.74 239.047   1
   4  -7   0 3010.43 398.077   1
  -4  -7   0 3357.89 359.584   4
  -4  -7  -1 1116.46 197.853   4
   4  -7   1 684.281 192.405   1
   4  -7   2 2242.34 352.618   1
   4  -7   3 6432.88 595.142   1
   4  -7   4 1462.28 297.140   1
   4  -7   5 194.639 124.088   1
   4  -7   6 1939.91 359.381   1
   4  -7   7 104.162 144.211   1
   4  -7   8 93.5096 122.650   1
   4  -7   9 1804.28 364.731   1
   4  -7  10 134.316 140.229   1
  -4  -6  16 116.832 86.7782   1
  -4  -6  15 504.198 169.350   1
  -4  -6  15 670.275 205.605   4
  -4  -6  14 1583.25 274.062   1
  -4  -6  14 2589.23 388.098   4
  -4  -6  13 1221.91 258.395   4
  -4  -6  13 1123.57 218.647   1
  -4  -6  12 754.306 193.209   4
  -4  -6  12 621.659 160.475   1
  -4  -6  11 6178.98 555.668   4
  -4  -6  11 5471.47 468.793   1
  -4  -6  10 1159.22 240.449   4
  -4  -6  10 1187.57 217.408   1
  -4  -6   9-70.4989 71.5010   4
  -4  -6   9 4.37033 54.1572   1
  -4  -6   8 467.956 170.218   4
  -4  -6   8 358.573 116.035   1
  -4  -6   7 3885.03 361.331   1
   4  -6  -7 3630.99 400.099   1
  -4  -6   7 3196.83 367.386   4
   4  -6  -6 7058.00 549.495   1
  -4  -6   6 6863.83 476.448   1
  -4  -6   6 7224.34 538.140   4
  -4  -6   5 6944.38 474.412   1
   4  -6  -5 6846.39 537.258   1
  -4  -6   5 6498.05 506.309   4
   4  -6  -4 63.4607 57.9518   1
  -4  -6   4 69.0557 57.4314   4
  -4  -6   3 155.177 92.9744   4
  -4  -6   3 58.7816 64.5489   1
   4  -6  -3 165.198 99.2887   1
  -4  -6   2 56.4575 82.0075   1
  -4  -6   2 52.1974 66.0641   4
   4  -6  -2 23.1440 52.7791   1
  -4  -6   1 10016.0 568.669   4
   4  -6  -1 11006.1 687.871   1
  -4  -6   0 5634.73 420.857   4
   4  -6   0 5733.51 501.699   1
  -4  -6  -1 2795.83 288.868   4
   4  -6   1 3148.01 375.805   1
   4  -6   2 3518.64 407.844   1
  -4  -6  -2 3668.77 322.158   4
  -4  -6  -3 3455.59 301.998   4
   4  -6   3 3328.75 401.492   1
   4  -6   4 124.135 71.4206   1
  -4  -6  -4-15.5761 42.7682   4
   4  -6   5 773.349 194.978   1
   4  -6   6 1449.70 284.125   1
   4  -6   7 4037.39 476.918   1
   4  -6   8 1529.06 310.663   1
   4  -6   9 814.627 233.019   1
   4  -6  10 95.3575 105.289   1
   4  -6  11 1408.70 318.587   1
   4  -6  12 743.269 234.837   1
  -4  -5  18 483.125 173.923   4
  -4  -5  17 4804.67 484.996   1
  -4  -5  17 6106.13 591.351   4
  -4  -5  16 1727.81 311.776   4
  -4  -5  16 1903.77 301.900   1
  -4  -5  15 4425.30 440.670   1
  -4  -5  15 3969.94 457.697   4
  -4  -5  14 2168.26 335.623   4
  -4  -5  14 2657.19 328.982   1
  -4  -5  13 2166.01 315.864   4
  -4  -5  13 1947.77 270.860   1
  -4  -5  12 647.619 190.313   4
  -4  -5  12 494.113 139.377   1
  -4  -5  11 1237.50 211.475   1
  -4  -5  11 926.482 200.329   4
  -4  -5  10 125.313 102.446   4
  -4  -5  10 243.845 98.8159   1
  -4  -5   9 20381.2 778.753   1
  -4  -5   9 21519.2 935.252   4
  -4  -5   8 380.775 134.216   4
  -4  -5   8 491.738 128.208   1
  -4  -5   7 1103.39 209.606   4
  -4  -5   7 1217.17 186.844   1
  -4  -5   6 902.162 187.841   4
  -4  -5   6 932.676 158.564   1
   4  -5  -6 946.205 190.529   1
   4  -5  -5 73.5955 84.5206   1
  -4  -5   5 49.9029 68.1646   4
  -4  -5   5-3.06796 36.0975   1
  -4  -5   4 5475.45 372.681   1
   4  -5  -4 5389.74 431.682   1
  -4  -5   4 5475.51 418.477   4
  -4  -5   3 7717.56 485.828   4
  -4  -5   3 7332.81 433.290   1
   4  -5  -3 7022.38 495.106   1
  -4  -5   2 2147.59 241.925   1
   4  -5  -2 1779.84 255.757   1
  -4  -5   2 1887.30 234.507   4
   4  -5  -1 2993.50 328.365   1
  -4  -5   1 2928.59 283.491   4
  -4  -5   0 481.827 115.611   4
   4  -5   0 401.217 120.221   1
  -4  -5  -1 800.589 144.947   4
   4  -5   1 882.179 190.221   3
   4  -5   1 914.896 188.720   1
   4  -5   2 508.347 153.512   1
   4  -5   2 344.780 124.826   3
   4  -5   3 8307.24 586.103   1
   4  -5   3 8557.22 584.908   3
   4  -5   4 18.2598 62.0298   1
  -4  -5  -5 6303.58 336.201   4
   4  -5   5 6447.79 543.084   1
  -4  -5  -6-10.1111 29.4164   4
   4  -5   6-49.9145 67.0854   1
   4  -5   7-1.02236 76.6241   1
   4  -5   8 196.374 113.011   1
   4  -5   9 2646.08 402.656   1
   4  -5  10 2188.98 361.580   1
   4  -5  11 1856.35 351.151   1
   4  -5  12 157.915 146.420   1
   4  -5  13 3776.75 528.013   1
   4  -5  14 96.2154 116.612   1
  -4  -4  19 1415.78 266.353   4
  -4  -4  19 1172.73 261.490   1
  -4  -4  18 628.353 191.825   4
  -4  -4  18 191.193 105.013   1
  -4  -4  17 3500.08 425.452   4
  -4  -4  17 2913.87 371.381   1
  -4  -4  16 1743.04 296.209   4
  -4  -4  16 2209.86 315.837   1
  -4  -4  15 991.949 222.991   4
  -4  -4  15 997.374 206.327   1
  -4  -4  14 241.993 123.126   4
  -4  -4  14 59.6757 70.7344   1
  -4  -4  13 15631.9 725.207   1
  -4  -4  13 15388.6 461.926   3
  -4  -4  13 15516.6 811.709   4
  -4  -4  12 290.498 123.726   4
  -4  -4  12 114.547 38.9263   3
  -4  -4  12 158.133 84.2304   1
  -4  -4  11 5643.73 160.714   3
  -4  -4  11 5153.50 442.849   4
  -4  -4  10 1406.80 228.964   4
  -4  -4  10 1611.75 208.300   1
  -4  -4   9 1571.13 198.213   1
  -4  -4   9 1408.29 223.655   4
  -4  -4   8 413.100 127.078   4
  -4  -4   8 459.716 104.706   1
  -4  -4   7 6831.76 468.737   4
  -4  -4   7 8515.61 423.582   1
  -4  -4   6 2117.85 254.185   4
   4  -4  -6 1626.50 218.238   1
  -4  -4   6 2097.63 207.206   1
   4  -4  -5 21812.3 780.834   1
  -4  -4   5 22776.4 657.912   1
  -4  -4   5 21795.3 795.755   4
  -4  -4   4 103.874 52.4057   1
  -4  -4   4 256.137 100.941   4
   4  -4  -4 55.0521 45.1562   1
  -4  -4   3 2485.97 223.045   1
   4  -4  -3 2209.05 252.413   1
  -4  -4   3 2350.68 250.149   4
   4  -4  -2 7089.79 452.783   1
  -4  -4   2 6841.57 414.350   4
   4  -4  -1 3986.32 343.659   1
   4  -4   0 1478.82 229.891   3
   4  -4   0 1423.44 210.886   1
   4  -4   1 13689.5 681.365   3
   4  -4   1 14424.3 678.361   1
   4  -4   2 1542.87 230.780   1
   4  -4   2 1543.21 234.972   3
   4  -4   3 3266.44 350.841   3
   4  -4   3 3274.52 344.762   1
  -4  -4  -3 3209.52 243.983   4
   4  -4   4 1630.09 248.491   3
   4  -4   4 1616.18 252.713   1
  -4  -4  -4 1263.98 146.529   4
   4  -4   5 1117.48 213.756   3
  -4  -4  -5 1285.56 138.803   4
   4  -4   5 1322.88 237.588   1
   4  -4   6 9309.68 637.202   1
   4  -4   6 10289.6 659.901   3
  -4  -4  -6 10474.8 367.256   4
   4  -4   7 19427.4 946.104   1
  -4  -4  -7 19243.0 446.134   4
   4  -4   8 1245.41 257.101   1
  -4  -4  -8 989.628 83.7442   4
   4  -4   9 18331.3 981.996   1
   4  -4  10 4364.48 499.295   1
   4  -4  11 7173.02 657.048   1
   4  -4  12 5757.26 611.144   1
   4  -4  13 884.639 247.739   1
   4  -4  14 3576.87 512.851   1
   4  -4  15 960.162 262.952   1
  -4  -3  20 236.099 128.117   4
  -4  -3  20 48.8874 122.301   1
  -4  -3  19 877.147 204.198   4
  -4  -3  19 1341.49 273.121   1
  -4  -3  18 9510.50 665.361   4
  -4  -3  18 8922.86 664.613   1
  -4  -3  17 56.8476 75.3987   4
  -4  -3  17 172.210 103.960   1
  -4  -3  16 494.789 146.550   1
  -4  -3  16 327.007 122.810   4
  -4  -3  15 7921.97 568.825   4
  -4  -3  15 7798.93 539.740   1
  -4  -3  14 3673.67 378.688   4
  -4  -3  14 3251.96 334.433   1
  -4  -3  13 210.449 77.3603   1
  -4  -3  13 84.5879 98.2341   4
  -4  -3  12 507.629 126.548   4
  -4  -3  12 897.250 160.074   1
  -4  -3  11 17430.2 772.824   4
  -4  -3  11 13463.6 581.071   1
  -4  -3  10 300.682 107.039   4
  -4  -3  10 659.256 124.691   1
  -4  -3   9 14830.5 534.453   1
  -4  -3   9 14134.1 660.827   4
  -4  -3   8 81.4771 59.5334   1
  -4  -3   8-77.8498 77.0002   4
  -4  -3   7 3106.11 221.221   1
   4  -3  -6 1401.13 181.477   1
  -4  -3   6 1343.76 140.232   1
   4  -3  -5 191.503 77.9262   1
  -4  -3   5 130.357 50.0610   1
  -4  -3   4 3272.51 204.041   1
   4  -3  -4 3492.48 277.228   1
  -4  -3   3 83897.9 1053.53   1
   4  -3  -3 83740.0 1344.61   1
   4  -3  -2 10549.0 491.326   1
   4  -3  -1 6675.53 434.083   3
   4  -3  -1 7742.70 426.657   1
  -4  -3   0 110.581 54.4539   4
   4  -3   0-23.0138 37.4238   1
   4  -3   0 57.8980 39.6429   3
   4  -3   1 4085.41 350.234   3
  -4  -3  -1 4941.20 295.701   4
   4  -3   1 4132.75 333.478   1
   4  -3   2 11550.8 602.085   3
  -4  -3  -2 10893.8 424.955   4
   4  -3   2 11906.7 581.506   1
   4  -3   3 22886.9 839.983   1
   4  -3   3 21993.9 855.544   3
  -4  -3  -3 20898.8 570.077   4
  -4  -3  -4 188.014 59.1920   4
   4  -3   4 223.856 112.304   3
   4  -3   4 415.333 127.195   1
   4  -3   5 21910.5 903.818   3
  -4  -3  -5 22490.2 539.906   4
   4  -3   5 22555.8 906.275   1
  -4  -3  -6 555.892 82.9904   4
   4  -3   6 755.009 176.034   1
   4  -3   6 864.267 193.280   3
   4  -3   7 92.9848 86.9144   3
   4  -3   7-57.4937 89.1532   1
  -4  -3  -7 15.8278 23.5347   4
   4  -3   8 3165.64 385.074   1
  -4  -3  -8 2973.60 149.349   4
  -4  -3  -8 2400.64 287.476   2
   4  -3   9 5560.00 523.508   1
  -4  -3  -9 5951.58 150.225   4
   4  -3  10 20.2407 119.445   1
   4  -3  11 2572.17 392.193   1
   4  -3  12 11826.8 849.995   1
   4  -3  13 13558.8 943.314   1
   4  -3  14 6972.26 699.866   1
   4  -3  15 745.817 243.149   1
   4  -3  16 9445.37 860.956   1
  -4  -2  21 4442.74 457.215   4
  -4  -2  21 4439.38 528.788   1
  -4  -2  20 3726.27 473.125   1
  -4  -2  20 3540.75 397.903   4
  -4  -2  19 8430.00 683.323   1
  -4  -2  19 8769.64 611.712   4
  -4  -2  18 12662.0 795.492   1
  -4  -2  18 13220.6 742.810   4
  -4  -2  17 46.9476 48.0125   4
  -4  -2  17 260.174 129.275   1
  -4  -2  16 1423.83 235.620   4
  -4  -2  16 1568.04 269.529   1
  -4  -2  15 393.777 122.659   4
  -4  -2  15 267.394 106.897   1
  -4  -2  14 1511.19 224.181   1
  -4  -2  14 2217.66 280.697   4
  -4  -2  13 4410.99 364.253   1
  -4  -2  13 4851.83 397.841   4
  -4  -2  12 4917.12 362.736   1
  -4  -2  12 4775.78 384.719   4
  -4  -2  11 2779.74 252.798   1
  -4  -2  11 3155.31 310.639   4
  -4  -2  10 2120.74 242.633   4
  -4  -2  10 2312.29 213.136   1
  -4  -2   9 4564.71 351.507   4
  -4  -2   9 4684.80 277.823   1
  -4  -2   8 1630.43 204.955   4
  -4  -2   8 1421.60 138.357   1
  -4  -2   7 2897.66 127.916   3
  -4  -2   7 3077.89 181.206   1
  -4  -2   6 8054.56 262.804   1
   4  -2  -5 45240.8 839.851   1
  -4  -2   5 45390.3 571.088   1
  -4  -2   4 10403.8 263.942   1
   4  -2  -4 9962.50 391.117   1
   4  -2  -3 3632.99 238.278   1
   4  -2  -2 661.415 124.222   3
   4  -2  -2 637.021 111.065   1
  -4  -2   1 4898.66 296.838   4
   4  -2  -1 4568.80 329.989   3
   4  -2  -1 4842.46 293.703   1
   4  -2   0 11950.8 540.745   3
  -4  -2   0 10792.6 423.784   4
   4  -2   0 11308.8 464.539   1
   4  -2   1 43561.9 1071.43   3
  -4  -2  -1 42844.4 814.047   4
   4  -2   1 42608.5 955.372   1
  -4  -2  -2 8126.38 347.952   4
   4  -2   2 8906.90 497.384   3
   4  -2   2 8492.76 453.144   1
   4  -2   3 8580.34 509.558   3
  -4  -2  -3 8732.67 350.506   4
   4  -2   3 8768.14 485.713   1
  -4  -2  -3 8805.40 397.027   2
   4  -2   4 19380.3 760.583   1
  -4  -2  -4 19936.9 510.763   4
  -4  -2  -4 20306.9 639.827   2
  -4  -2  -5 149.880 66.8605   2
  -4  -2  -5 113.723 43.2084   4
   4  -2   5 236.887 95.6144   1
   4  -2   6 11076.1 634.174   1
  -4  -2  -6 11637.6 546.629   2
  -4  -2  -6 11288.3 363.473   4
  -4  -2  -7 512.200 131.903   2
   4  -2   7 414.059 145.615   1
  -4  -2  -7 435.918 71.4782   4
   4  -2   8 13694.6 773.552   1
  -4  -2  -8 14483.0 379.193   4
  -4  -2  -8 14672.3 676.975   2
   4  -2   9 39462.0 1370.45   1
  -4  -2  -9 37580.9 1131.15   2
  -4  -2  -9 37102.6 582.159   4
  -4  -2 -10 44356.7 582.922   4
   4  -2  10 44725.5 1521.64   1
  -4  -2 -10 43380.8 586.955   4
   4  -2  11 22263.6 1113.74   1
  -4  -2 -11 22655.0 369.079   4
  -4  -2 -11 22269.7 361.732   4
   4  -2  12 969.363 256.656   1
   4  -2  13 4470.82 536.792   1
   4  -2  14 3871.25 522.919   1
   4  -2  15 1365.42 311.696   1
   4  -2  16 691.736 232.762   1
   4  -2  17 655.782 231.281   1
  -4  -1  21 109.750 91.9949   1
  -4  -1  20 438.155 134.674   4
  -4  -1  20 339.748 158.617   1
  -4  -1  20 345.426 150.407   2
  -4  -1  19 433.930 129.972   4
  -4  -1  19 179.150 116.891   1
  -4  -1  19 457.943 152.198   2
  -4  -1  18 906.232 201.343   2
  -4  -1  18 565.117 149.633   4
  -4  -1  18 597.760 173.566   1
  -4  -1  17 104.315 68.4923   4
  -4  -1  17 65.1470 78.0444   2
  -4  -1  16 7383.41 510.176   2
  -4  -1  16 7253.05 490.707   4
  -4  -1  15 35104.7 1060.85   2
   4  -1 -15 34282.6 1074.30   2
  -4  -1  15 34129.1 1037.19   4
  -4  -1  14 87152.3 1584.04   2
   4  -1 -14 85637.7 1623.55   2
  -4  -1  14 86777.1 1616.40   4
  -4  -1  13 9558.19 496.706   2
   4  -1 -13 8605.45 489.143   2
  -4  -1  13 9661.96 532.984   4
  -4  -1  12 50725.7 1073.24   2
  -4  -1  12 50391.9 1178.96   4
   4  -1 -12 49872.4 1123.79   2
  -4  -1  11 3159.57 253.192   2
  -4  -1  11 3238.88 288.939   4
  -4  -1  10 20070.7 587.974   2
  -4  -1  10 18201.5 672.560   4
  -4  -1   9 3161.28 229.004   1
  -4  -1   9 3662.39 232.222   2
  -4  -1   9 3336.13 281.784   4
  -4  -1   8 13212.9 408.260   1
  -4  -1   8 13274.5 544.542   4
  -4  -1   7 860.248 88.5878   1
  -4  -1   7 573.794 111.260   4
  -4  -1   6 35475.1 601.094   3
  -4  -1   6 34594.3 422.208   1
  -4  -1   5 12107.0 340.571   3
  -4  -1   4 30748.6 541.883   3
   4  -1  -4 29705.7 521.743   1
   4  -1  -3 146.554 45.4913   3
   4  -1  -3 205.119 48.1750   1
   4  -1  -2 8311.08 394.360   3
   4  -1  -2 8308.87 297.250   1
   4  -1  -1 5074.34 313.574   3
   4  -1  -1 4468.43 236.544   1
   4  -1   0 6164.46 360.467   3
  -4  -1   0 6573.78 227.128   2
   4  -1   0 6256.98 304.532   1
   4  -1   1 15669.5 531.873   1
  -4  -1  -1 16160.3 473.288   4
   4  -1   1 15316.2 594.378   3
  -4  -1  -1 17055.5 421.098   2
  -4  -1  -2 87956.0 1093.88   4
  -4  -1  -2 87291.9 1066.21   2
   4  -1   2 88421.6 1368.34   1
  -4  -1  -3 835.377 119.031   2
  -4  -1  -3 909.827 113.573   4
   4  -1   3 1137.49 174.077   1
  -4  -1  -4 14579.9 436.444   4
   4  -1   4 14736.5 649.558   1
  -4  -1  -4 14497.3 513.201   2
   4  -1   5 1846.52 205.853   2
   4  -1   5 1502.51 227.311   1
  -4  -1  -5 1599.40 182.869   2
   4  -1   6 2497.85 296.042   1
   4  -1   6 2541.01 253.788   2
  -4  -1  -6 2588.18 247.854   2
   4  -1   7 2962.39 286.705   2
  -4  -1  -7 2921.33 279.964   2
   4  -1   8 8198.45 500.417   2
  -4  -1  -8 9307.00 520.797   2
   4  -1   9 8222.51 520.347   2
  -4  -1  -9 9333.34 545.900   2
   4  -1  10 7709.49 527.652   2
   4  -1  11 1703.11 259.621   2
  -4  -1 -11 2198.80 173.581   4
   4  -1  12 2471.97 330.242   2
  -4  -1 -12 2532.72 185.201   4
  -4  -1 -13 1150.65 124.623   4
   4  -1  13 823.221 199.407   2
   4  -1  14 102.808 101.909   2
   4  -1  15 399.101 167.686   2
   4  -1  16 8214.06 813.207   1
   4  -1  16 8416.27 700.504   2
   4  -1  17 3948.83 585.437   1
   4  -1  17 4475.39 535.288   2
  -4   0  22 4330.49 498.948   2
  -4   0  21-56.2603 63.3823   2
  -4   0  20 4994.73 499.019   2
  -4   0  19 17.9824 44.2369   4
  -4   0  19-34.9759 76.9430   2
  -4   0  18 83.4915 72.1572   2
  -4   0  18 82.3736 61.5015   4
  -4   0  17-42.9570 52.8377   4
   4   0 -17 12.6475 55.0865   4
  -4   0  17-79.3087 66.4631   2
   4   0 -16 12630.2 596.536   4
  -4   0  16 13769.4 629.679   4
  -4   0  16 13336.1 677.890   2
  -4   0  15-0.56333 48.2746   4
  -4   0  15-55.4988 42.6887   5
   4   0 -15-3.25039 57.5858   2
   4   0 -15 8.83519 42.3571   4
  -4   0  15 17.7752 42.6017   2
  -4   0  14 4805.96 376.325   2
   4   0 -14 4852.77 355.790   4
   4   0 -14 4420.16 363.101   2
  -4   0  14 4559.79 350.325   4
  -4   0  14 4684.82 303.212   5
   4   0 -13 67.2703 64.9418   2
  -4   0  13-24.7950 47.9898   5
  -4   0  13-28.0963 43.3310   2
   4   0 -13-13.0077 34.8303   4
  -4   0  13 8.77971 58.3837   4
  -4   0  12-22.5527 45.0852   4
  -4   0  12-22.6177 35.5714   2
   4   0 -12 34.2022 42.6918   4
  -4   0  12 14.8696 49.4529   5
  -4   0  11 6.00717 45.6890   5
   4   0 -11 3.15456 39.1670   4
  -4   0  11-16.9998 31.4822   2
  -4   0  11-12.1634 42.5599   4
  -4   0  10 4208.76 288.806   5
   4   0 -10 3976.56 262.752   2
  -4   0  10 4499.46 275.021   2
   4   0 -10 4701.99 314.187   4
  -4   0  10 3874.32 295.101   4
   4   0  -9-13.4935 22.6522   2
  -4   0   9 32.5955 32.6987   5
  -4   0   9 103.540 66.4386   4
   4   0  -9 52.2575 48.3118   4
  -4   0   9-27.4277 25.9582   2
  -4   0   8 3229.32 251.443   5
  -4   0   8 3292.37 199.804   2
   4   0  -8 3282.17 248.212   4
  -4   0   8 3276.33 255.355   4
   4   0  -8 3377.00 202.416   2
   4   0  -7 43.9747 30.5070   2
  -4   0   7 44.7230 62.9186   4
   4   0  -7 26.1833 56.1957   4
  -4   0   7 117.520 71.8132   5
  -4   0   7 1.31192 22.8403   2
  -4   0   6 244103. 1947.15   3
  -4   0   6 241579. 2099.57   4
  -4   0   6 239734. 2130.02   5
  -4   0   6 237938. 1185.14   1
   4   0  -6 243205. 2045.75   4
  -4   0   6 245189. 1297.02   2
  -4   0   5 25.2444 33.1012   3
  -4   0   5-13.1089 16.7059   1
  -4   0   5 10.6535 14.4338   2
  -4   0   4 4764.25 266.817   3
   4   0  -4 4076.89 280.867   5
  -4   0   4 4405.59 289.045   5
   4   0  -3-12.4815 32.2457   3
  -4   0   3 58.0180 56.6057   3
   4   0  -3 28.1384 54.1061   5
   4   0  -3 3.76671 7.37905   1
  -4   0   2 21228.9 256.346   2
   4   0  -2 21941.5 569.623   3
   4   0  -2 21581.5 353.921   1
   4   0  -2 21737.8 633.923   5
   4   0  -1 16.5301 38.4216   3
  -4   0   1 11.0341 18.9610   2
   4   0  -1-17.8690 20.9716   1
   4   0  -1 2.90750 35.2050   5
   4   0   0 234196. 1754.85   1
  -4   0   0 235332. 1351.59   2
   4   0   0 238199. 2089.33   5
   4   0   1-2.54371 32.5371   5
   4   0   1 69.9677 39.7533   2
  -4   0  -1 22.3785 38.8153   2
   4   0   2 24805.6 561.596   2
   4   0   2 25057.4 678.349   5
  -4   0  -2 25774.9 564.974   2
  -4   0  -3 0.89635 29.1296   2
   4   0   3 58.8349 41.2415   5
   4   0   3-0.30009 33.1089   2
  -4   0  -4 546.119 114.368   2
   4   0   4 582.985 118.148   5
  -4   0  -5 15.7692 37.8486   2
   4   0   5-7.47517 26.1039   5
   4   0   5 56.9375 44.1917   2
  -4   0  -6 7094.13 404.409   2
   4   0   6 6835.46 358.867   5
   4   0   6 7143.37 406.149   2
  -4   0  -7 48.5474 56.5487   2
   4   0   7-0.37913 55.2473   5
   4   0   7 72.7704 56.6297   2
   4   0   8 96221.3 1346.27   5
   4   0   8 97640.8 1657.51   2
  -4   0  -8 93895.9 1642.71   2
  -4   0  -9 29.9807 70.9885   2
   4   0   9 136.929 96.7847   2
   4   0   9 4.95131 39.3454   5
   4   0  10 636.699 150.657   2
   4   0  10 894.546 131.315   5
  -4   0 -11 1.57555 30.3012   4
   4   0  11 5.18754 29.3674   5
   4   0  11 4.51824 69.9180   2
   4   0  12 806.427 119.975   5
  -4   0 -12 655.325 111.895   4
   4   0  12 908.968 196.570   2
  -4   0 -13-12.2937 31.7815   4
   4   0  13-16.9793 76.7496   2
   4   0  14 7429.26 596.545   2
  -4   0 -14 7286.47 392.910   4
   4   0  15 95.8675 101.494   2
   4   0  16 841.798 217.953   2
   4   0  17 3.67620 78.8678   2
  -4   1  22 8010.10 687.262   2
  -4   1  21 30.2714 66.0757   2
  -4   1  20 267.793 112.689   2
  -4   1  19 241.071 118.292   2
  -4   1  18 641.664 134.122   4
  -4   1  18 556.904 161.045   2
  -4   1  17 175.228 74.2036   4
  -4   1  17 180.448 79.1577   5
  -4   1  17 250.290 110.979   2
  -4   1  16 6691.82 395.333   5
  -4   1  16 7099.93 503.452   2
  -4   1  16 6544.55 405.557   4
  -4   1  15 35152.2 1065.28   2
  -4   1  15 35021.3 915.242   5
   4   1 -15 33108.2 1021.06   4
   4   1 -15 34195.9 1035.45   2
  -4   1  15 34193.9 906.784   4
   4   1 -14 86708.3 1564.09   2
   4   1 -14 89188.6 1635.12   4
  -4   1  14 89095.4 1613.23   2
  -4   1  14 86860.2 1431.51   4
  -4   1  14 88203.0 1469.70   5
  -4   1  13 9405.62 500.702   2
  -4   1  13 8972.23 451.657   4
   4   1 -13 8462.84 464.662   2
   4   1 -13 8898.85 504.499   4
  -4   1  13 9023.70 467.766   5
  -4   1  12 51655.7 1107.30   2
  -4   1  12 50302.7 1095.76   5
   4   1 -12 52715.9 1196.31   4
  -4   1  12 54105.3 1088.59   4
  -4   1  11 3022.93 267.774   5
  -4   1  11 3657.75 282.036   2
  -4   1  11 2731.47 242.772   4
   4   1 -11 2802.90 267.863   4
   4   1 -11 3310.56 253.761   2
  -4   1  10 19077.8 602.081   2
   4   1 -10 19928.3 573.863   2
   4   1 -10 18583.2 670.050   4
  -4   1  10 18200.7 607.228   4
  -4   1  10 20402.7 682.341   5
   4   1  -9 3572.57 285.610   4
  -4   1   9 3644.25 242.981   1
  -4   1   9 3323.40 234.807   2
  -4   1   9 3457.69 257.265   4
   4   1  -9 3470.57 220.737   2
  -4   1   9 3139.11 267.295   5
  -4   1   8 13557.1 434.316   1
  -4   1   8 13767.7 443.405   2
   4   1  -8 13149.8 391.376   2
  -4   1   8 13188.9 492.248   4
   4   1  -8 13756.5 545.408   4
  -4   1   8 13504.6 542.707   5
   4   1  -8 13169.6 496.182   5
  -4   1   7 806.330 103.347   2
  -4   1   7 951.634 108.904   1
   4   1  -7 860.526 90.4711   2
   4   1  -7 1066.82 141.568   5
  -4   1   7 873.076 135.799   5
  -4   1   7 792.534 119.688   4
   4   1  -7 632.485 117.705   4
  -4   1   6 34307.6 841.580   5
   4   1  -6 35432.4 829.127   4
   4   1  -6 34893.3 477.288   2
  -4   1   6 34538.6 764.949   4
   4   1  -6 34736.6 809.282   5
  -4   1   6 33663.5 595.206   2
  -4   1   6 35255.2 622.500   1
   4   1  -5 12468.8 482.951   4
  -4   1   5 12872.7 509.317   3
   4   1  -5 12375.3 482.421   5
  -4   1   5 12227.6 355.064   1
   4   1  -5 12861.3 230.290   2
  -4   1   5 12534.6 455.434   4
  -4   1   5 12987.2 516.260   5
  -4   1   5 13445.7 351.170   2
   4   1  -4 30684.7 762.759   5
   4   1  -4 29187.4 712.837   4
  -4   1   4 29677.9 747.905   3
  -4   1   4 29577.2 539.559   1
   4   1  -3 172.673 68.3600   5
   4   1  -3 231.151 47.4864   3
  -4   1   3 269.243 82.4808   3
  -4   1   3 184.031 42.6989   1
   4   1  -3 223.483 68.1556   4
  -4   1   2 8556.57 318.386   1
   4   1  -2 8394.59 404.992   5
   4   1  -2 9167.06 323.056   3
  -4   1   2 8995.46 421.703   3
   4   1  -2 8602.71 192.567   1
   4   1  -2 8290.00 358.958   4
   4   1  -2 8424.71 159.617   2
  -4   1   1 5082.50 327.669   3
   4   1  -1 4485.07 153.316   2
  -4   1   1 4868.58 265.962   1
   4   1  -1 4659.60 302.986   5
  -4   1   0 6728.13 271.976   2
   4   1   0 6439.17 362.153   5
   4   1   0 6411.29 220.787   2
   4   1   1 16033.3 405.554   2
  -4   1  -1 16927.8 463.188   2
   4   1   1 16079.1 571.904   5
   4   1   2 90885.0 1062.75   2
  -4   1  -2 90182.1 1145.97   2
  -4   1  -2 90886.3 1301.94   5
   4   1   2 89980.0 1363.90   5
  -4   1  -3 818.423 123.190   5
  -4   1  -3 915.979 126.065   2
   4   1   3 1014.29 128.578   2
   4   1   4 14111.2 498.875   2
  -4   1  -4 15412.2 540.983   2
  -4   1  -4 14604.5 519.240   5
   4   1   5 1546.57 179.742   2
  -4   1  -5 1518.24 170.277   5
  -4   1  -5 1990.27 204.966   2
   4   1   6 2888.96 259.892   2
  -4   1  -6 2529.76 245.597   2
   4   1   7 2713.46 250.524   5
   4   1   7 3158.14 286.096   2
  -4   1  -7 2808.62 273.138   2
   4   1   8 8356.52 436.476   5
  -4   1  -8 9120.96 515.931   2
   4   1   8 9007.92 503.631   2
   4   1   9 8624.74 447.965   5
   4   1   9 9287.37 537.301   2
  -4   1  -9 9486.36 557.348   2
   4   1  10 7509.01 414.958   5
   4   1  10 8169.20 530.857   2
  -4   1 -11 2090.82 223.026   4
   4   1  11 2071.78 282.133   2
   4   1  11 1982.92 216.975   5
   4   1  12 2727.10 337.047   2
   4   1  12 2197.36 225.367   5
  -4   1 -12 2341.15 247.736   4
  -4   1 -13 1042.16 167.783   4
   4   1  13 1170.08 231.373   2
   4   1  13 1079.07 156.401   5
  -4   1 -14 161.404 68.6193   4
   4   1  14 228.971 105.969   2
   4   1  15 77.3484 64.2176   2
   4   1  16 7194.08 634.276   2
   4   1  17 4161.17 502.160   2
  -4   2  22 502.052 182.606   2
  -4   2  21 4967.69 524.957   2
  -4   2  20 3689.57 438.140   2
  -4   2  19 8043.90 620.646   2
  -4   2  18 13155.0 621.203   5
  -4   2  18 13695.9 779.678   2
  -4   2  17 142.617 64.8840   4
  -4   2  17 52.8562 58.1539   5
  -4   2  17 80.5702 115.704   2
  -4   2  16 1132.09 183.758   5
  -4   2  16 1559.82 188.268   4
  -4   2  16 1428.07 236.550   2
  -4   2  15 375.944 95.2853   4
   4   2 -15 154.205 60.8281   2
  -4   2  15 376.946 113.002   2
  -4   2  14 2113.65 258.202   2
   4   2 -14 1573.97 214.980   2
  -4   2  14 1827.36 248.223   1
  -4   2  14 1918.94 203.325   4
  -4   2  13 4746.43 376.607   2
  -4   2  13 5236.38 397.468   1
  -4   2  13 5004.75 324.393   4
   4   2 -13 5341.78 374.668   2
   4   2 -13 4531.61 390.114   4
   4   2 -12 5114.31 347.552   2
  -4   2  12 5142.53 376.454   1
   4   2 -12 5075.94 402.172   4
  -4   2  12 4734.29 357.495   2
  -4   2  12 5214.33 325.663   4
  -4   2  11 2595.34 227.628   4
  -4   2  11 2571.68 253.098   1
   4   2 -11 2912.39 232.366   5
   4   2 -11 3000.96 301.023   4
  -4   2  11 2641.89 257.428   2
   4   2 -10 2362.38 207.301   2
  -4   2  10 2145.05 203.733   4
  -4   2  10 2239.71 226.488   1
   4   2 -10 2234.80 206.664   5
  -4   2  10 2251.77 225.862   2
   4   2 -10 2155.09 250.566   4
   4   2  -9 4601.08 302.905   5
  -4   2   9 4598.08 310.160   1
   4   2  -9 4299.17 262.420   2
  -4   2   9 4350.91 280.614   4
  -4   2   9 3141.99 255.615   2
   4   2  -9 4203.03 336.982   4
  -4   2   8 1564.64 172.046   2
   4   2  -8 1236.69 180.305   4
  -4   2   8 1230.21 150.129   4
  -4   2   8 1357.27 164.967   1
   4   2  -8 1620.07 181.614   5
   4   2  -8 1256.01 135.009   2
   4   2  -7 2927.57 185.727   2
  -4   2   7 3060.74 234.706   1
  -4   2   7 3167.19 234.090   4
   4   2  -7 2747.26 261.008   4
   4   2  -7 2738.91 240.126   5
  -4   2   7 2905.84 221.224   2
  -4   2   6 8898.10 485.235   3
   4   2  -6 8465.55 289.815   2
   4   2  -6 8466.41 425.439   5
   4   2  -6 8908.96 452.089   4
  -4   2   6 8922.65 375.872   2
  -4   2   6 7911.61 367.604   1
  -4   2   5 45817.4 1070.00   3
   4   2  -5 45697.4 991.912   4
   4   2  -5 45932.3 1007.62   5
   4   2  -5 46701.6 654.368   1
  -4   2   5 46678.4 881.414   1
  -4   2   4 10515.2 414.851   1
   4   2  -4 10750.6 291.956   1
   4   2  -4 10451.6 461.597   4
   4   2  -3 3674.51 145.718   3
   4   2  -3 3431.09 255.006   4
  -4   2   3 3838.04 253.821   1
   4   2  -3 3545.23 170.729   1
   4   2  -2 629.000 103.647   4
   4   2  -2 413.211 63.8610   1
  -4   2   2 520.304 102.431   1
   4   2  -1 4580.61 217.169   1
   4   2  -1 4882.03 287.389   4
   4   2  -1 4825.27 216.113   2
  -4   2   1 4790.81 307.420   1
  -4   2   0 10674.8 485.150   1
   4   2   0 10931.3 367.312   1
   4   2   0 11641.9 424.646   4
   4   2   0 11175.9 353.922   2
  -4   2  -1 44166.9 1037.19   1
   4   2   1 43883.3 805.491   4
   4   2   1 43340.9 750.000   2
  -4   2  -1 43786.3 961.235   5
  -4   2  -2 8995.20 430.164   5
  -4   2  -2 8617.47 492.878   1
   4   2   2 8708.13 365.590   2
  -4   2  -3 9344.29 437.170   2
   4   2   3 8737.40 386.088   2
  -4   2  -3 9020.50 432.406   5
  -4   2  -4 18986.0 653.285   2
   4   2   4 20616.0 632.985   2
  -4   2  -4 19867.1 636.757   5
   4   2   5 138.354 65.9921   2
  -4   2  -5 114.233 65.1709   5
  -4   2  -5 163.153 81.4622   2
  -4   2  -6 11342.9 470.388   5
  -4   2  -6 11181.8 545.511   2
   4   2   6 12170.8 541.423   2
   4   2   7 444.821 116.741   2
  -4   2  -7 308.659 77.4596   5
  -4   2  -7 334.131 101.088   2
  -4   2  -8 14769.6 683.687   2
  -4   2  -8 15606.7 533.159   5
   4   2   8 13947.8 642.097   2
   4   2   9 37256.1 1102.87   2
   4   2  10 43272.0 1243.61   2
  -4   2 -10 43991.2 1125.78   4
  -4   2 -11 23077.4 833.036   4
   4   2  11 24184.1 968.694   2
  -4   2 -12 985.487 179.695   4
   4   2  12 952.989 198.068   2
   4   2  13 4457.26 445.695   2
  -4   2 -13 4044.30 367.552   4
   4   2  14 5378.13 512.106   2
   4   2  15 1410.40 284.745   2
   4   2  16 880.654 219.454   2
   4   2  17 249.122 146.132   2
  -4   3  21 970.974 252.984   2
  -4   3  20 241.296 121.203   2
  -4   3  19 822.703 217.556   2
  -4   3  18 7383.99 593.374   2
  -4   3  17 117.791 89.1923   2
  -4   3  16 525.710 108.812   4
  -4   3  16 349.537 129.525   2
  -4   3  15 7136.70 524.849   2
  -4   3  15 7158.20 372.098   4
   4   3 -14 3183.64 318.186   2
  -4   3  14 4143.21 385.333   2
  -4   3  14 3599.59 267.746   4
  -4   3  13-12.6884 61.4579   2
  -4   3  13 31.0248 41.3792   1
   4   3 -13 42.3013 37.7318   5
  -4   3  13 120.356 50.5068   4
  -4   3  12 907.589 172.618   2
  -4   3  12 948.283 176.351   1
  -4   3  12 685.513 123.185   4
   4   3 -12 811.121 151.917   2
   4   3 -12 1055.31 146.491   5
  -4   3  11 17779.6 721.601   2
   4   3 -11 16831.3 636.810   2
  -4   3  11 18467.5 742.373   1
   4   3 -11 16881.9 600.945   5
  -4   3  11 16675.4 564.745   4
  -4   3  10 537.120 128.512   2
   4   3 -10 610.303 122.465   5
  -4   3  10 641.614 136.194   1
  -4   3  10 701.599 117.307   4
   4   3 -10 453.450 135.527   4
   4   3  -9 14555.5 671.129   4
   4   3  -9 14052.5 529.933   2
   4   3  -9 13936.4 571.145   5
  -4   3   9 13965.8 513.653   4
  -4   3   9 14747.4 632.277   1
  -4   3   9 15121.4 617.536   2
  -4   3   8-1.02245 37.1666   1
  -4   3   8 22.0884 43.8539   2
   4   3  -8-0.97837 40.7140   5
   4   3  -8-29.4231 37.3139   2
   4   3  -8-38.6332 47.8839   4
   4   3  -7 3206.91 252.883   1
  -4   3   7 3402.51 288.485   1
   4   3  -7 3153.28 231.149   2
   4   3  -7 3260.86 300.116   4
   4   3  -6 1449.68 157.095   1
  -4   3   6 1655.94 200.369   1
   4   3  -6 1429.44 195.589   4
  -4   3   5 72.9674 57.5474   1
   4   3  -5 105.071 40.0341   1
   4   3  -5 208.616 90.6858   4
  -4   3   4 3001.96 261.894   1
   4   3  -4 3049.05 268.169   4
   4   3  -4 3035.38 213.223   1
   4   3  -3 84099.0 1105.48   1
  -4   3   3 81428.1 1370.33   1
   4   3  -3 82728.5 1370.06   4
   4   3  -2 10074.5 390.510   1
   4   3  -2 10296.3 468.407   4
  -4   3   2 10208.8 502.912   1
   4   3  -1 7419.86 388.374   4
   4   3  -1 7745.74 350.760   1
  -4   3   1 7517.74 437.662   1
   4   3   0 99.4728 55.8388   2
   4   3   0 85.7511 42.6635   1
   4   3   0 14.8749 31.7473   4
   4   3   1 4902.13 291.044   4
  -4   3  -1 4622.52 370.971   1
   4   3   1 4677.65 295.982   1
   4   3   1 4375.87 279.023   2
  -4   3  -2 11527.3 609.010   1
   4   3   2 9925.81 455.391   1
   4   3   2 11811.9 433.206   4
   4   3   2 11779.1 478.168   2
  -4   3  -3 20580.1 850.934   1
   4   3   3 23156.1 700.159   2
   4   3   3 22010.0 562.434   4
   4   3   4 141.717 55.4165   2
  -4   3  -4 299.037 97.6199   2
  -4   3  -4 270.539 107.889   1
   4   3   5 23175.5 767.487   2
  -4   3  -5 23859.9 833.418   2
   4   3   6 863.278 157.920   2
  -4   3  -6 1063.55 191.334   2
  -4   3  -7-45.2841 67.4387   2
   4   3   7 61.4360 70.5053   2
  -4   3  -7 94.7746 59.2409   5
   4   3   8 2761.96 295.108   2
  -4   3  -8 2819.10 241.072   5
   4   3   9 6599.71 480.657   2
  -4   3  -9 6323.40 357.247   5
  -4   3  -9 6612.98 466.185   4
   4   3  10 186.817 102.747   2
  -4   3 -10 125.463 59.5406   5
   4   3  11 2792.87 342.969   2
   4   3  12 11628.9 715.463   2
   4   3  13 11955.7 757.578   2
   4   3  14 7317.07 612.453   2
   4   3  15 417.107 157.602   2
   4   3  16 8809.08 721.826   2
  -4   4  20 149.660 132.942   2
  -4   4  19 888.251 236.439   2
  -4   4  18 182.982 117.211   2
  -4   4  17 2629.29 366.142   2
  -4   4  16 1705.30 284.986   2
  -4   4  15 754.851 184.397   2
  -4   4  15 939.931 134.969   4
  -4   4  14 77.8973 82.1947   2
  -4   4  14 94.0260 55.6345   4
   4   4 -13 15075.4 583.453   5
  -4   4  13 15757.4 556.628   4
  -4   4  13 16182.6 788.812   2
   4   4 -13 15155.8 699.737   2
  -4   4  12 173.331 82.2126   2
   4   4 -12 166.568 66.4739   5
  -4   4  12 154.078 63.7398   4
   4   4 -12 119.964 79.0246   2
  -4   4  11 6622.53 480.998   2
   4   4 -11 6286.73 407.837   5
  -4   4  11 6484.38 360.863   4
   4   4 -11 6763.53 440.055   2
  -4   4  10 1589.02 239.107   1
  -4   4  10 1364.15 220.873   2
  -4   4  10 1440.27 172.682   4
   4   4 -10 1461.75 200.105   2
  -4   4   9 1337.45 203.299   2
  -4   4   9 1572.19 233.014   1
   4   4  -9 1380.99 182.147   2
  -4   4   8 641.525 143.990   2
  -4   4   8 573.108 144.042   1
  -4   4   7 7897.96 561.916   3
   4   4  -7 7923.36 448.815   1
  -4   4   7 7655.40 497.568   1
   4   4  -7 8090.94 513.850   4
   4   4  -6 2247.24 229.819   1
  -4   4   6 1921.46 271.998   3
   4   4  -6 1872.44 243.030   4
  -4   4   6 1688.02 226.238   1
  -4   4   5 22366.0 910.260   3
   4   4  -5 20916.7 689.231   1
  -4   4   5 22087.2 824.175   1
   4   4  -5 22954.9 825.787   4
  -4   4   4 216.971 90.1701   1
   4   4  -4 167.160 61.2986   1
   4   4  -4 290.246 100.075   4
   4   4  -3 2106.08 112.338   3
   4   4  -3 1794.99 217.090   4
  -4   4   3 2152.26 253.987   1
   4   4  -3 1920.26 203.518   1
   4   4  -2 7306.83 398.684   1
   4   4  -2 7263.12 427.634   4
  -4   4   2 7450.43 485.387   1
   4   4  -1 4147.98 316.347   4
  -4   4   1 4409.56 378.642   1
  -4   4   0 1432.54 222.486   1
  -4   4   0 1735.54 253.531   3
   4   4   0 1315.17 174.668   4
  -4   4  -1 14503.7 745.500   3
   4   4   1 13984.6 565.872   2
   4   4   1 14054.5 543.781   4
  -4   4  -1 14411.0 716.381   1
   4   4   2 1410.14 168.050   4
   4   4   2 1279.57 175.058   2
   4   4   2 1762.62 215.926   1
  -4   4  -2 1538.69 239.177   1
  -4   4  -3 3586.04 383.578   1
   4   4   3 3617.08 305.730   2
   4   4   3 3078.66 294.924   1
   4   4   3 3405.75 247.135   4
  -4   4  -4 1104.58 219.216   1
   4   4   4 1563.81 213.951   2
   4   4   4 1136.31 187.097   1
   4   4   4 1235.42 140.825   4
   4   4   5 1316.82 200.166   2
   4   4   5 915.936 170.861   1
  -4   4  -5 1296.28 213.391   2
   4   4   5 1248.02 133.356   4
  -4   4  -5 1069.96 222.286   1
   4   4   6 10398.6 599.863   1
   4   4   6 10203.3 571.501   2
   4   4   7 19283.1 812.933   2
   4   4   8 988.870 196.721   2
   4   4   9 19673.7 876.600   2
   4   4  10 3798.14 404.319   2
  -4   4 -11 6545.39 358.157   5
   4   4  11 6988.37 564.514   2
   4   4  12 6082.27 546.395   2
   4   4  13 436.887 146.062   2
   4   4  14 3240.33 423.545   2
   4   4  15 748.519 216.964   2
  -4   5  18 467.661 199.516   2
  -4   5  17 4770.91 516.263   2
  -4   5  16 2283.18 348.015   2
  -4   5  15 4461.77 479.865   2
  -4   5  14 2694.74 359.380   2
  -4   5  13 1916.52 299.022   2
  -4   5  13 2040.11 204.318   4
  -4   5  12 548.656 165.126   2
   4   5 -12 415.590 117.871   5
  -4   5  12 492.398 105.288   4
  -4   5  11 986.549 199.592   2
  -4   5  11 945.338 145.849   4
   4   5 -11 842.658 163.172   2
  -4   5  10 251.768 107.389   2
   4   5 -10 153.826 79.7041   2
   4   5  -9 20293.9 878.046   1
  -4   5   9 20601.0 873.205   2
   4   5  -9 20533.4 799.088   2
  -4   5   8 593.423 172.149   3
   4   5  -8 682.006 158.922   1
  -4   5   7 428.456 156.945   3
   4   5  -7 663.211 151.166   1
  -4   5   6 791.004 184.568   3
   4   5  -6 708.098 156.378   1
  -4   5   5 15.6433 43.7174   1
  -4   5   5 26.1822 70.1241   3
   4   5  -5 73.7287 67.4417   1
  -4   5   4 4809.21 455.459   3
  -4   5   4 5372.11 457.478   1
   4   5  -4 5475.51 424.526   4
   4   5  -4 4480.90 365.097   1
   4   5  -3 7420.23 270.826   3
  -4   5   3 6706.53 536.031   3
   4   5  -3 7295.74 478.372   4
  -4   5   3 7138.46 525.661   1
   4   5  -3 7694.95 472.101   1
   4   5  -2 1660.53 223.073   1
   4   5  -2 2619.99 283.600   4
  -4   5   2 2154.36 309.100   3
  -4   5   2 2385.55 312.386   1
  -4   5   1 2757.92 349.960   3
   4   5  -1 2885.50 292.325   1
   4   5  -1 2609.39 270.523   4
  -4   5   1 2532.49 321.233   1
  -4   5   0 673.826 169.819   1
  -4   5   0 360.004 130.106   3
   4   5   0 523.022 127.623   1
   4   5   0 638.090 132.335   4
  -4   5  -1 901.976 212.004   3
   4   5   1 946.342 177.830   1
   4   5   1 847.168 149.777   4
   4   5   2 446.715 113.087   2
   4   5   2 263.626 95.7017   1
   4   5   2 306.563 94.7991   4
   4   5   3 9549.79 575.599   1
   4   5   3 10105.8 468.361   4
   4   5   3 9248.78 540.294   2
   4   5   4 155.427 88.6828   2
   4   5   4 157.892 86.2021   1
   4   5   4 144.745 70.4705   4
   4   5   5 6628.58 338.325   4
   4   5   5 6986.60 498.173   2
   4   5   6 108.615 73.6066   2
   4   5   6 84.4257 48.8149   4
   4   5   7-22.3690 50.0625   2
   4   5   8 81.9263 74.0703   2
   4   5   9 2212.91 313.735   2
  -4   5  -9 2212.64 254.382   5
   4   5  10 1661.65 279.024   2
  -4   5 -10 1849.72 228.244   5
   4   5  11 1982.70 313.910   2
   4   5  12 45.1818 73.2769   2
   4   5  13 3802.79 476.333   2
   4   5  14 225.480 128.048   2
  -4   6  16 658.444 202.123   2
  -4   6  15 674.031 204.915   2
  -4   6  14 2039.80 335.820   2
  -4   6  13 1106.27 244.462   2
  -4   6  12 515.397 168.069   2
  -4   6  12 488.200 111.964   4
  -4   6  11 6089.50 539.789   2
  -4   6  10 1446.21 307.127   3
  -4   6  10 1197.55 244.200   2
  -4   6   9-154.167 120.701   3
  -4   6   9-68.1966 71.2287   2
   4   6  -9-68.6395 63.2156   1
   4   6  -8 188.366 103.686   1
  -4   6   8 252.967 144.778   3
   4   6  -7 3151.31 360.537   1
  -4   6   7 3281.09 420.519   3
  -4   6   6 6323.67 576.902   3
   4   6  -6 6680.66 518.830   1
  -4   6   5 7012.40 603.113   3
   4   6  -5 6660.50 506.565   1
  -4   6   4 321.167 148.605   3
   4   6  -4 217.350 119.311   1
  -4   6   3 157.612 117.540   3
   4   6  -3 78.9100 40.4730   3
   4   6  -3 97.2390 42.2154   1
   4   6  -2 15.1259 62.3278   1
   4   6  -2-29.4332 23.4767   3
  -4   6   2-70.6032 105.393   3
   4   6  -1 10918.3 472.256   3
  -4   6   1 11875.6 766.362   3
   4   6  -1 11043.4 650.708   1
   4   6  -1 10473.0 593.359   4
  -4   6   0 5533.13 531.701   3
   4   6   0 6021.71 437.925   4
  -4   6  -1 2731.37 377.863   3
   4   6   1 3217.19 310.473   4
   4   6   2 3449.75 315.286   4
   4   6   2 3240.15 345.830   2
   4   6   3 3395.27 297.105   4
   4   6   3 3235.88 350.911   2
   4   6   4 84.5720 86.8299   2
   4   6   4 114.733 71.9049   4
   4   6   5 872.343 204.122   2
   4   6   5 674.492 119.245   4
   4   6   6 1744.93 279.131   2
   4   6   7 3379.37 392.062   2
   4   6   8 1502.66 273.517   2
   4   6   9 775.931 202.573   2
   4   6  10 191.042 116.965   2
  -4   6 -10-13.4382 46.1248   5
   4   6  11 1150.23 252.917   2
   4   6  12 445.246 168.533   2
  -4   7  14 570.563 188.696   2
  -4   7  13 613.941 188.175   2
  -4   7  12-121.175 132.114   3
  -4   7  12-5.71668 70.7756   2
  -4   7  11 269.078 131.424   2
  -4   7  11-12.7788 72.0213   3
  -4   7  10 3620.95 491.727   3
  -4   7  10 4593.01 495.347   2
  -4   7   9 1524.52 322.258   3
  -4   7   9 1467.93 278.884   2
  -4   7   8 7029.72 671.889   3
  -4   7   7 174.759 112.788   3
  -4   7   6 92.7908 82.0042   3
  -4   7   5 847.518 237.973   3
  -4   7   4 109.577 108.177   3
   4   7  -3 2580.11 215.574   3
  -4   7   3 2341.36 377.992   3
   4   7  -2 2594.52 235.105   3
  -4   7   2 3537.08 450.426   3
  -4   7   1 778.105 212.975   3
   4   7   0 3469.30 309.742   3
  -4   7   0 3389.00 447.748   3
  -4   7  -1 1332.61 275.392   3
   4   7   2 2381.28 324.289   2
   4   7   3 5899.62 516.642   2
   4   7   4 1469.03 266.169   2
   4   7   5 153.252 101.973   2
   4   7   6 2618.39 368.290   2
   4   7   7-71.1005 91.2231   2
   4   7   8 132.304 85.0190   2
   4   7   9 1589.02 309.044   2
   4   7  10 15.6940 80.0303   2
  -4   8  10 551.233 173.560   2
  -4   8   9-201.515 75.4648   3
  -4   8   9-76.5762 101.162   2
  -4   8   8 587.693 221.540   3
  -4   8   7 98.2041 119.339   3
  -4   8   6 19718.0 1173.32   3
  -4   8   5 1861.27 373.695   3
  -4   8   4 1737.82 354.495   3
  -4   8   3 10.9860 78.0414   3
  -4   8   2 337.703 164.390   3
  -4   8   1-77.7552 103.352   3
   4   8   0 487.331 130.767   3
  -4   8   0 456.212 181.026   3
   4   8   1 164.267 78.0012   3
   4   8   2 7755.51 550.924   3
   4   8   2 6688.19 586.350   2
   4   8   3 742.682 207.433   2
   4   8   4 265.749 145.490   2
   4   8   5-254.699 129.929   2
   4   8   6 1957.40 346.739   2
   4   8   7 101.216 108.575   2
  -4   9   5 540.863 189.792   3
  -4   9   4 1232.20 321.073   3
  -4   9   3 126.566 124.129   3
  -4   9   2 2196.72 419.480   3
  -4   9   1 250.769 113.639   3
  -4   9   0 2053.17 404.236   3
   4   9   2 6192.62 612.661   2
   4   9   3 74.7259 108.187   2
  -5  -9   6 1116.96 244.793   1
  -5  -8   9-216.797 105.658   1
  -5  -8   8 2176.61 367.772   4
  -5  -8   8 1442.43 269.135   1
  -5  -8   7 7291.81 584.028   1
  -5  -8   7 6550.01 621.160   4
  -5  -8   6 1347.70 285.027   4
   5  -8  -6 1000.82 260.092   1
  -5  -8   6 677.269 185.420   1
  -5  -8   5 340.756 146.484   4
   5  -8  -5 231.686 129.112   1
  -5  -8   5 219.473 123.758   1
  -5  -8   4 48.3161 97.2989   4
   5  -8  -4-119.422 99.9164   1
  -5  -8   3 82.9587 114.202   4
   5  -8  -3-48.7062 64.4762   1
  -5  -8   2 579.696 175.583   4
   5  -8  -2 436.533 182.716   1
  -5  -8   1 2695.86 352.699   4
   5  -8  -1 2107.25 365.819   1
   5  -8   0 275.466 156.835   1
   5  -8   1 1339.84 290.500   1
   5  -8   2 1120.53 265.604   1
   5  -8   3-22.9513 86.6239   1
   5  -8   4 654.641 210.484   1
  -5  -7  12 958.543 235.336   4
  -5  -7  12 1014.94 213.212   1
  -5  -7  11 1900.28 286.522   1
  -5  -7  11 1990.98 349.256   4
  -5  -7  10 2432.01 376.638   4
  -5  -7  10 2494.53 322.331   1
  -5  -7   9 5280.45 460.336   1
  -5  -7   9 5033.87 519.348   4
  -5  -7   8 1348.14 263.338   4
  -5  -7   8 1716.93 262.604   1
  -5  -7   7 93.0096 110.126   4
   5  -7  -7 80.9810 108.062   1
  -5  -7   7 68.7533 83.4700   1
  -5  -7   6 1251.30 246.691   4
   5  -7  -6 1816.88 310.150   1
  -5  -7   6 1445.85 242.226   1
  -5  -7   5 5296.98 456.237   1
   5  -7  -5 5462.14 532.853   1
  -5  -7   5 5092.76 493.296   4
  -5  -7   4 811.502 197.164   4
   5  -7  -4 804.837 218.833   1
  -5  -7   3 1507.84 262.834   4
   5  -7  -3 824.658 208.956   1
  -5  -7   2 2379.06 317.280   4
   5  -7  -2 2700.06 376.501   1
   5  -7  -1 4778.25 505.814   1
  -5  -7   1 4744.02 438.216   4
   5  -7   0 4921.16 511.781   1
  -5  -7   0 4275.93 403.338   4
   5  -7   1 3242.21 422.240   1
  -5  -7  -1 1825.32 255.482   4
  -5  -7  -2 955.965 187.406   4
   5  -7   2 1030.93 245.824   1
  -5  -7  -3 302.125 107.966   4
   5  -7   3 322.240 150.117   1
   5  -7   4 1878.47 342.474   1
   5  -7   5-38.1761 95.7536   1
   5  -7   6-86.1283 166.282   1
   5  -7   7 62.0486 120.910   1
   5  -7   8 318.341 165.797   1
  -5  -6  15 319.207 169.231   4
  -5  -6  14 2644.22 331.185   1
  -5  -6  14 2915.51 411.528   4
  -5  -6  13 275.639 129.007   4
  -5  -6  13 345.684 125.324   1
  -5  -6  12 925.242 223.881   4
  -5  -6  12 744.572 167.412   1
  -5  -6  11 314.019 148.079   4
  -5  -6  11 189.258 86.8976   1
  -5  -6  10 244.334 117.817   4
  -5  -6  10 304.668 111.837   1
  -5  -6   9-37.8776 50.1125   4
  -5  -6   9 79.9506 63.4258   1
  -5  -6   8 6134.65 445.428   1
  -5  -6   8 5502.47 502.168   4
   5  -6  -7 3059.64 368.515   1
  -5  -6   7 3005.28 312.244   1
  -5  -6   7 2899.48 359.819   4
  -5  -6   6 91.4356 83.7934   4
   5  -6  -6-35.2148 61.3105   1
  -5  -6   6-9.39614 46.5067   1
  -5  -6   5 143.255 85.2498   4
  -5  -6   5 74.7259 74.0879   1
   5  -6  -5 75.9023 85.9506   1
  -5  -6   4-51.6749 75.1587   4
  -5  -6   4 136.583 89.5443   1
   5  -6  -4 312.362 131.101   1
   5  -6  -3 26.3877 73.8005   1
  -5  -6   3 145.675 68.0540   4
  -5  -6   2 1228.63 213.851   4
   5  -6  -2 760.148 184.680   1
  -5  -6   1 350.334 117.830   4
   5  -6  -1 1112.77 231.663   1
   5  -6   0 7012.05 568.226   1
  -5  -6   0 6897.35 478.678   4
   5  -6   1 3339.81 402.860   1
  -5  -6  -1 3023.15 306.732   4
  -5  -6  -2 66.6639 60.6639   4
   5  -6   2-13.8656 63.8842   1
   5  -6   3 3066.57 394.360   1
  -5  -6  -3 2785.26 281.871   4
   5  -6   4 6590.78 596.933   1
  -5  -6  -4 6876.03 425.851   4
  -5  -6  -5 594.378 121.919   4
   5  -6   5 695.921 208.971   1
   5  -6   6 2813.43 406.149   1
   5  -6   7 842.449 234.591   1
   5  -6   8 2828.55 428.867   1
   5  -6   9 340.116 181.682   1
   5  -6  10 92.9921 74.3031   1
   5  -6  11 507.700 208.362   1
  -5  -5  17 1367.44 285.120   4
  -5  -5  16 14397.8 901.810   4
  -5  -5  15 1174.04 264.189   4
  -5  -5  15 913.741 194.733   1
  -5  -5  14 456.385 127.489   1
  -5  -5  14 494.253 171.350   4
  -5  -5  13 433.351 125.357   1
  -5  -5  13 358.905 137.595   4
  -5  -5  12 9396.83 548.397   1
  -5  -5  12 8952.70 653.774   4
  -5  -5  11 0.93020 63.3722   4
  -5  -5  11 43.2629 66.7186   1
  -5  -5  10 5638.01 500.261   4
  -5  -5  10 6804.92 433.414   1
  -5  -5   9 1797.39 278.850   4
  -5  -5   9 2135.63 240.965   1
  -5  -5   8 1717.94 269.040   4
  -5  -5   8 1479.64 196.190   1
  -5  -5   7-3.93208 64.5318   4
   5  -5  -7-12.5264 66.8325   1
  -5  -5   7 41.9203 39.9300   1
  -5  -5   6 510.191 136.404   4
   5  -5  -6 420.312 127.140   1
  -5  -5   6 483.905 103.193   1
  -5  -5   5 62.2784 50.6250   4
  -5  -5   5 47.2287 62.3600   1
   5  -5  -5-0.71780 55.3251   1
  -5  -5   4 27648.2 820.839   1
   5  -5  -4 27929.3 1004.34   1
  -5  -5   4 27442.7 974.044   4
  -5  -5   3 542.055 150.109   4
   5  -5  -3 743.264 162.935   1
   5  -5  -2 4715.74 417.633   1
  -5  -5   2 3811.27 348.607   4
  -5  -5   1-88.0615 74.0690   4
   5  -5  -1 151.023 111.885   1
   5  -5   0 1567.12 255.163   1
  -5  -5   0 1446.39 204.078   4
   5  -5   1 39.2434 63.7964   1
  -5  -5  -1 18.1295 56.4160   4
   5  -5   2 2737.86 345.866   1
  -5  -5  -2 2566.47 260.317   4
   5  -5   3 4897.02 465.729   1
  -5  -5  -3 5662.66 370.592   4
   5  -5   4 7082.61 575.857   1
   5  -5   5 440.661 169.092   1
  -5  -5  -6-13.6348 32.2496   4
   5  -5   6 156.641 129.168   1
  -5  -5  -7 10.0034 22.6053   4
   5  -5   7 279.612 144.544   1
   5  -5   8 3279.00 444.038   1
  -5  -5  -8 3297.41 195.527   4
   5  -5   9 227.448 132.416   1
   5  -5  10 4418.98 533.284   1
   5  -5  11 218.710 150.133   1
   5  -5  12-56.0259 101.249   1
   5  -5  13 146.721 149.891   1
  -5  -4  19 524.124 204.005   4
  -5  -4  18 423.252 156.861   4
  -5  -4  17 1086.27 243.303   4
  -5  -4  17 788.362 185.557   1
  -5  -4  16 816.488 201.538   4
  -5  -4  16 1008.45 187.554   1
  -5  -4  15 279.624 108.734   4
  -5  -4  15 282.595 101.062   1
  -5  -4  14 2349.23 271.415   1
  -5  -4  14 2802.69 366.790   4
  -5  -4  13 224.663 107.404   4
  -5  -4  13 223.498 88.1543   1
  -5  -4  12 10269.1 521.925   1
  -5  -4  12 11097.2 688.846   4
  -5  -4  11 2290.09 313.758   4
  -5  -4  11 2626.91 253.791   1
  -5  -4  10 789.552 182.158   4
  -5  -4  10 545.739 117.804   1
  -5  -4   9 157.603 101.108   4
  -5  -4   9 51.6175 55.1014   1
  -5  -4   8 18965.6 601.251   1
  -5  -4   8 20002.5 848.427   4
  -5  -4   7 1955.11 258.482   4
   5  -4  -7 1938.82 241.845   1
  -5  -4   7 2040.49 192.153   1
   5  -4  -6 7623.77 472.498   1
  -5  -4   6 7871.81 369.941   1
  -5  -4   6 8168.39 522.501   4
  -5  -4   5 329.473 123.242   4
  -5  -4   5 142.763 56.6615   1
   5  -4  -5 168.055 59.6823   1
  -5  -4   4 2813.35 290.459   4
   5  -4  -4 2695.52 280.915   1
  -5  -4   3 211.923 99.9960   4
   5  -4  -3 318.483 98.1299   1
   5  -4  -2 15538.3 686.245   1
  -5  -4   2 13083.2 606.051   4
  -5  -4   1 247.847 94.1448   4
   5  -4  -1 491.445 140.909   3
   5  -4  -1 426.298 122.517   1
   5  -4   0 6077.75 479.290   3
   5  -4   0 6354.40 458.831   1
  -5  -4   0 6543.58 408.938   4
   5  -4   1 12.3771 49.9897   1
   5  -4   1 31.8599 65.5812   3
   5  -4   2 2557.86 318.209   3
   5  -4   2 2354.60 295.631   1
   5  -4   3 2107.61 300.882   3
   5  -4   3 2331.89 297.430   1
   5  -4   4 3899.17 404.878   1
  -5  -4  -5 898.937 128.686   4
   5  -4   5 1283.99 242.881   1
   5  -4   6 1716.97 282.856   1
  -5  -4  -6 1231.74 143.595   4
  -5  -4  -7 127.096 53.9018   4
   5  -4   7 133.623 110.676   1
  -5  -4  -8 148.895 36.0139   4
   5  -4   8 103.033 59.8040   1
   5  -4   9 1064.16 249.325   1
  -5  -4  -9 939.161 82.1291   4
   5  -4  10 2557.43 396.087   1
   5  -4  11 1683.29 334.675   1
   5  -4  12 9528.05 804.772   1
   5  -4  13 1910.03 369.197   1
   5  -4  14 5557.28 656.669   1
  -5  -3  21 406.820 144.028   4
  -5  -3  20 99.7916 111.049   4
  -5  -3  19 1601.73 289.617   4
  -5  -3  18 216.901 111.564   1
  -5  -3  18 29.9067 84.9098   4
  -5  -3  17 10017.3 684.563   4
  -5  -3  17 10557.2 641.652   1
  -5  -3  16 36957.3 1148.31   1
  -5  -3  16 38739.5 1323.58   4
  -5  -3  15 10197.3 668.037   4
  -5  -3  15 10341.4 578.888   1
  -5  -3  14 2431.20 316.069   4
  -5  -3  14 2810.02 286.889   1
  -5  -3  13 10992.4 665.778   4
  -5  -3  13 10080.9 513.740   1
  -5  -3  12 1411.55 237.271   4
  -5  -3  12 1401.62 178.889   1
  -5  -3  11 16433.7 326.550   3
  -5  -3  11 17336.3 588.630   1
  -5  -3  11 16861.1 784.534   4
  -5  -3  10 62.4377 83.5577   4
  -5  -3  10 150.370 59.1138   1
  -5  -3   9 7702.16 346.152   1
  -5  -3   9 7719.22 512.684   4
  -5  -3   8 4035.15 233.747   1
  -5  -3   8 3873.83 352.810   4
  -5  -3   7 220.714 84.3156   4
  -5  -3   7 167.370 49.1519   1
   5  -3  -6 3203.88 269.932   1
  -5  -3   6 3054.02 186.463   1
  -5  -3   5 4341.87 219.649   1
   5  -3  -5 4308.04 307.671   1
   5  -3  -4 2442.25 234.457   1
  -5  -3   4 2427.79 257.119   4
  -5  -3   3 378.508 106.641   4
   5  -3  -3 296.583 89.0834   1
   5  -3  -2 6381.41 452.056   3
   5  -3  -2 7071.89 415.619   1
  -5  -3   2 7203.30 415.149   4
   5  -3  -1 39.5403 53.9157   1
   5  -3  -1 10.3761 32.8469   3
   5  -3   0 2290.22 277.346   3
   5  -3   0 1936.04 228.722   1
   5  -3   1 20226.7 838.757   3
   5  -3   1 19599.2 750.641   1
   5  -3   2 4528.19 406.293   3
   5  -3   2 3240.71 324.589   1
   5  -3   3 12547.6 697.794   3
  -5  -3  -3 11808.1 471.139   4
   5  -3   3 12338.5 648.046   1
   5  -3   4 3119.46 356.263   3
  -5  -3  -4 3477.08 249.210   4
   5  -3   4 3269.49 349.622   1
   5  -3   5 2470.22 328.547   3
  -5  -3  -5 2815.05 216.099   4
   5  -3   5 2822.45 336.530   1
  -5  -3  -6 3423.21 232.300   4
   5  -3   6 3829.40 404.191   1
  -5  -3  -7 4092.02 239.326   4
   5  -3   7 4198.89 439.256   1
   5  -3   8 14759.8 848.092   1
  -5  -3  -8 14749.4 425.070   4
   5  -3   9 5197.57 524.527   1
  -5  -3  -9 4536.07 216.086   4
  -5  -3 -10 490.401 59.4657   4
   5  -3  10 799.613 207.763   1
   5  -3  11 708.306 207.084   1
   5  -3  12 38.4314 74.3841   1
   5  -3  13 599.968 216.697   1
   5  -3  14 8028.90 766.816   1
   5  -3  15 341.011 183.374   1
  -5  -2  21 2332.67 336.719   4
  -5  -2  20 11.4394 72.6417   4
  -5  -2  19 206.779 113.239   4
  -5  -2  19 413.923 135.858   1
  -5  -2  18 484.317 162.126   4
  -5  -2  18 745.661 186.357   1
  -5  -2  17 7983.61 565.124   1
  -5  -2  17 8375.87 593.080   4
  -5  -2  16 1077.29 219.813   4
  -5  -2  16 1112.71 200.483   1
  -5  -2  15 5761.08 432.013   1
  -5  -2  15 5703.17 474.880   4
  -5  -2  14 1689.63 251.296   4
  -5  -2  14 1737.63 225.211   1
  -5  -2  13 2419.49 244.380   1
  -5  -2  13 2614.79 305.931   4
  -5  -2  12 6092.54 454.786   4
  -5  -2  12 5788.65 348.321   1
  -5  -2  11 124.230 78.6776   4
  -5  -2  11 67.5995 46.6570   1
  -5  -2  10 723.564 156.242   4
  -5  -2  10 778.214 109.443   1
  -5  -2   9 2773.98 168.327   3
  -5  -2   9 2783.25 291.937   4
  -5  -2   9 2594.21 172.195   1
  -5  -2   8 17534.1 380.873   3
  -5  -2   8 17689.3 710.190   4
  -5  -2   8 16934.1 384.572   1
  -5  -2   7 67260.2 644.831   1
  -5  -2   6 302.737 38.1840   1
   5  -2  -6 300.005 74.0022   1
   5  -2  -5 3.78965 24.1555   1
   5  -2  -4 1385.41 149.285   1
   5  -2  -3 17771.0 692.600   3
   5  -2  -3 17629.1 548.317   1
   5  -2  -2 30856.9 906.449   3
   5  -2  -2 28662.7 723.848   1
   5  -2  -1 78173.2 1462.53   3
   5  -2  -1 74520.8 1214.14   1
   5  -2   0 2702.70 281.076   3
   5  -2   0 2826.91 249.283   1
   5  -2   1 1080.58 184.571   3
  -5  -2  -1 1141.10 150.238   4
   5  -2   1 1253.39 177.517   1
   5  -2   2 9320.87 549.750   3
  -5  -2  -2 8443.97 396.018   4
   5  -2   2 9325.41 500.194   1
  -5  -2  -3-20.7074 42.2251   2
   5  -2   3-28.6534 49.8356   1
  -5  -2  -3 80.2511 50.9214   4
  -5  -2  -4-34.5805 47.0335   2
   5  -2   4-71.5611 56.6136   1
  -5  -2  -4-11.1970 26.6530   4
   5  -2   5 8235.15 549.431   1
  -5  -2  -5 7972.30 360.464   4
  -5  -2  -5 7978.76 444.818   2
   5  -2   6 52115.3 1450.16   1
  -5  -2  -6 51240.7 895.500   4
  -5  -2  -6 52509.4 1203.02   2
   5  -2   7 56402.1 1571.92   1
  -5  -2  -7 57246.1 918.017   4
  -5  -2  -7 57379.0 1320.46   2
  -5  -2  -8 298.639 108.318   2
   5  -2   8 270.564 126.648   1
  -5  -2  -8 273.131 72.4012   4
   5  -2   9 5648.78 538.394   1
  -5  -2  -9 4805.55 254.776   4
   5  -2  10 4854.15 519.484   1
  -5  -2 -10 5009.33 249.583   4
  -5  -2 -11 2288.63 159.788   4
   5  -2  11 2407.96 377.433   1
   5  -2  12 1060.48 288.702   1
  -5  -2 -12 606.982 75.4609   4
   5  -2  13 4666.17 568.880   1
   5  -2  14 56.8437 104.899   1
   5  -2  15 1779.97 381.787   1
   5  -2  16 166.655 178.854   1
  -5  -1  20 246.555 103.991   4
  -5  -1  20 136.139 119.365   1
  -5  -1  19 4599.31 486.654   1
  -5  -1  19 4837.55 445.383   4
  -5  -1  18 215.945 91.3062   4
  -5  -1  18 323.369 129.218   1
  -5  -1  18 452.369 140.646   2
  -5  -1  17 2155.80 286.383   4
  -5  -1  17 2502.60 332.633   1
  -5  -1  17 2546.03 303.967   2
  -5  -1  16 1588.70 242.958   4
  -5  -1  16 2183.81 265.442   2
  -5  -1  16 2074.31 291.415   1
  -5  -1  15 12150.4 653.568   1
  -5  -1  15 12123.1 596.858   2
  -5  -1  15 12438.9 661.851   4
  -5  -1  14 11203.2 588.769   1
  -5  -1  14 11867.2 556.179   2
  -5  -1  14 13476.5 669.105   4
  -5  -1  13 12572.9 579.125   1
  -5  -1  13 13775.6 560.247   2
  -5  -1  13 13205.2 650.350   4
  -5  -1  12 132.752 81.5520   4
  -5  -1  12 128.444 69.2784   1
  -5  -1  12 279.907 81.9234   2
  -5  -1  11 12043.4 475.885   1
  -5  -1  11 11968.6 593.160   4
  -5  -1  10 6469.78 308.062   1
  -5  -1  10 6981.42 444.227   4
  -5  -1   9 138.333 40.3243   1
  -5  -1   9 97.9968 39.3266   4
  -5  -1   8 22505.1 577.421   3
  -5  -1   8 23692.8 782.917   4
  -5  -1   8 21876.8 385.438   1
  -5  -1   7 634.143 96.2308   3
  -5  -1   7 469.761 112.104   4
  -5  -1   6 6379.27 291.766   3
  -5  -1   5 44788.6 772.290   3
   5  -1  -5 47373.2 672.188   1
   5  -1  -4 9415.63 305.115   1
   5  -1  -3 19895.8 663.390   3
   5  -1  -3 21548.1 485.281   1
   5  -1  -2 6268.99 380.037   3
   5  -1  -2 6406.05 283.482   1
   5  -1  -1 4892.12 346.907   3
   5  -1  -1 5271.42 284.105   1
   5  -1   0 20772.2 734.498   3
  -5  -1   0 21190.7 627.582   4
  -5  -1   0 20354.4 439.717   2
   5  -1   0 21821.2 623.893   1
   5  -1   1 57894.5 1270.92   3
  -5  -1  -1 58108.4 1028.51   4
  -5  -1  -1 57274.0 828.902   2
   5  -1   1 58015.5 1099.94   1
   5  -1   2 13194.5 565.054   1
   5  -1   2 13532.7 639.767   3
  -5  -1  -2 12875.3 475.788   4
  -5  -1  -2 14085.9 458.282   2
   5  -1   3 16574.3 679.649   1
  -5  -1  -3 17481.8 551.720   4
  -5  -1  -3 17454.0 553.049   2
   5  -1   4 4576.94 381.283   1
  -5  -1  -4 5285.56 301.386   4
  -5  -1  -4 5273.99 326.456   2
  -5  -1  -5 944.271 144.658   2
  -5  -1  -5 781.161 117.183   4
   5  -1   5 1352.07 222.282   1
   5  -1   6 2717.77 328.779   1
  -5  -1  -6 3254.27 290.682   2
  -5  -1  -7 16561.7 690.267   2
   5  -1   7 16705.8 852.615   1
   5  -1   7 17715.9 724.485   2
  -5  -1  -8 693.873 153.444   2
   5  -1   8 1037.22 225.533   1
   5  -1   8 837.947 173.980   2
   5  -1   9 534.230 172.372   1
   5  -1   9 437.614 133.483   2
   5  -1  10 357.586 151.679   1
   5  -1  10 226.878 97.9865   2
   5  -1  11 23034.1 1171.74   1
   5  -1  11 25934.1 1047.71   2
   5  -1  12 11568.9 867.492   1
   5  -1  12 11923.9 743.766   2
  -5  -1 -12 12811.5 465.010   4
   5  -1  13 4554.90 562.774   1
   5  -1  13 5099.02 502.888   2
   5  -1  14 259.300 129.848   2
   5  -1  14 43.8788 94.5452   1
   5  -1  15 24609.3 1405.75   1
   5  -1  15 27645.2 1257.90   2
   5  -1  16 303.456 200.423   1
  -5   0  22-38.7645 62.4111   2
  -5   0  21 4214.21 466.069   2
  -5   0  20 31.0371 48.9447   4
  -5   0  20 75.6696 77.0296   2
  -5   0  19 8558.95 607.679   2
  -5   0  19 7461.22 515.466   4
  -5   0  18-17.6403 43.3526   4
  -5   0  18 63.5768 92.1479   2
  -5   0  17 1943.00 260.803   4
  -5   0  17 2344.08 296.826   2
  -5   0  16 25.0783 63.1139   4
   5   0 -16 57.3757 62.0098   2
   5   0 -16 160.033 86.5173   4
  -5   0  16-24.8444 43.4288   2
  -5   0  15 9068.24 470.032   5
   5   0 -15 9832.74 546.235   4
   5   0 -15 9975.70 541.159   2
  -5   0  15 10111.1 562.523   4
  -5   0  15 10868.7 559.620   2
  -5   0  14 60.5137 64.8690   4
  -5   0  14 9.47768 49.1848   2
   5   0 -14-115.148 61.2082   2
  -5   0  14 55.7329 59.6814   5
   5   0 -14-75.5570 79.7642   4
  -5   0  13 3655.49 306.088   5
   5   0 -13 3869.10 329.330   4
  -5   0  13 3627.28 323.635   4
  -5   0  13 3804.89 297.910   2
  -5   0  12-68.1637 68.1322   5
   5   0 -12 50.7039 55.3999   4
  -5   0  12 13.0612 36.1805   2
  -5   0  12-3.37455 69.7207   4
   5   0 -11-1.07439 27.9611   2
   5   0 -11 70.6489 53.6651   4
  -5   0  11 19.0301 43.3415   2
  -5   0  11 42.5907 48.9421   4
  -5   0  11-19.5619 40.1273   5
   5   0 -10 35.8618 35.1719   2
  -5   0  10 78.4851 72.1406   5
   5   0 -10 26.0842 37.9651   4
  -5   0  10 37.8631 33.7517   2
  -5   0  10 17.6221 63.0456   4
  -5   0   9 673.439 84.9386   1
  -5   0   9 780.612 141.731   5
   5   0  -9 724.807 129.576   4
  -5   0   9 656.630 92.8700   2
  -5   0   9 901.725 153.158   4
  -5   0   8 19.4957 46.3144   3
  -5   0   8 29.3596 20.6353   1
  -5   0   8-4.36639 40.7811   5
  -5   0   8 52.5850 31.1611   2
  -5   0   8-7.59648 40.5383   4
  -5   0   7 47237.9 955.992   3
  -5   0   7 46475.5 523.825   1
  -5   0   7 46586.8 573.673   2
  -5   0   7 46150.7 1020.16   4
  -5   0   7 45514.0 1046.29   5
  -5   0   6-26.3392 38.7324   3
  -5   0   6 1.41400 9.57296   1
  -5   0   6 17.0923 42.7989   5
  -5   0   6 27.9543 60.4117   4
  -5   0   6 18.7739 16.0803   2
  -5   0   5 19295.5 599.907   3
   5   0  -5 18768.9 661.351   5
  -5   0   5 18733.4 668.322   5
   5   0  -4 21.4817 37.5499   3
   5   0  -4-11.1108 53.6753   5
  -5   0   4-32.8972 47.2131   3
   5   0  -3 8559.08 392.240   3
   5   0  -3 8767.99 452.160   5
   5   0  -3 8000.56 207.002   1
   5   0  -2-8.40612 34.6045   3
   5   0  -2-21.2757 37.7747   5
   5   0  -2 58.9960 31.0300   1
  -5   0   2 11.0794 12.5921   2
   5   0  -1 53926.9 803.720   1
   5   0  -1 52469.6 1041.23   3
   5   0  -1 52927.3 1104.74   5
  -5   0   1 55001.5 616.369   2
   5   0   0 160.178 67.5466   1
   5   0   0 105.533 76.5984   3
   5   0   0 162.606 79.7433   5
  -5   0   0 146.263 48.1737   2
   5   0   1 36965.3 682.632   2
   5   0   1 38364.6 944.047   5
  -5   0  -1 37479.4 666.628   2
  -5   0  -2 23.8673 35.1570   2
   5   0   2 49.2939 55.7378   5
   5   0   2 4.17764 24.0570   2
   5   0   3 29953.0 728.329   2
  -5   0  -3 30915.8 724.070   2
   5   0   3 31228.3 852.927   5
  -5   0  -4 40.8183 49.5399   2
   5   0   4 6.58066 34.3060   5
   5   0   4 21.5632 44.8858   2
  -5   0  -5 21450.8 695.919   2
   5   0   5 21609.2 699.229   2
   5   0   5 21329.8 710.807   5
  -5   0  -6 22.8767 35.6878   2
   5   0   6 9.53829 30.5887   5
   5   0   6 44.9476 48.0920   2
   5   0   7 104354. 1582.79   5
   5   0   7 106600. 1734.09   2
  -5   0  -7 106444. 1737.58   2
  -5   0  -8 286.286 125.708   2
   5   0   8 17.7996 36.3442   5
   5   0   8 331.588 130.000   2
   5   0   9 177996. 2049.60   5
   5   0   9 186434. 2503.74   2
   5   0  10-17.2273 42.5477   5
   5   0  10 183.469 107.948   2
   5   0  11 2307.82 300.990   2
   5   0  11 2372.34 238.403   5
  -5   0 -12-9.95864 35.0084   4
   5   0  12-3.19389 40.1841   5
   5   0  12 57.8235 62.9682   2
   5   0  13 7771.63 608.903   2
  -5   0 -13 7098.46 406.412   4
   5   0  14-54.2531 69.6375   2
   5   0  15 8092.80 674.151   2
   5   0  16 217.207 147.491   2
  -5   1  22-42.0781 114.746   2
  -5   1  21-119.220 91.8830   2
  -5   1  20 35.2463 51.8970   2
  -5   1  19 4965.90 464.255   2
  -5   1  19 5065.56 399.587   4
  -5   1  18 224.643 101.704   4
  -5   1  18 210.551 105.610   2
  -5   1  17 2245.07 249.798   5
  -5   1  17 2437.15 270.815   4
  -5   1  17 2237.03 291.520   2
   5   1 -16 2147.62 264.944   2
  -5   1  16 2429.10 289.269   2
  -5   1  16 1912.85 234.322   5
  -5   1  16 2231.70 256.540   4
  -5   1  15 13125.9 630.446   2
  -5   1  15 12517.7 599.575   5
   5   1 -15 13483.6 624.133   2
  -5   1  15 13238.5 610.652   4
  -5   1  14 12982.9 597.154   4
  -5   1  14 12231.3 591.943   5
  -5   1  14 12969.7 598.700   2
   5   1 -14 13163.8 585.189   2
  -5   1  13 12785.1 553.715   1
  -5   1  13 13575.8 621.838   5
  -5   1  13 12981.8 592.311   4
  -5   1  13 13868.6 585.313   2
   5   1 -13 13502.5 647.182   4
   5   1 -12 150.392 59.8564   2
  -5   1  12 90.1149 51.2594   1
  -5   1  12 219.283 83.3910   5
   5   1 -12 231.429 85.4065   4
  -5   1  12 230.668 85.1004   4
  -5   1  12 231.890 78.9753   2
  -5   1  11 11625.0 466.075   1
  -5   1  11 11355.0 470.237   2
   5   1 -11 12017.4 586.576   4
   5   1 -11 11510.4 439.982   2
  -5   1  11 11816.8 542.883   4
  -5   1  11 12709.9 593.266   5
  -5   1  10 6143.40 410.914   5
   5   1 -10 6584.11 424.676   4
   5   1 -10 6528.10 303.735   2
  -5   1  10 6972.88 339.408   1
  -5   1  10 6634.81 338.481   2
  -5   1  10 6233.40 389.566   4
  -5   1   9 260.431 72.5064   2
   5   1  -9 239.501 56.8537   2
   5   1  -9 205.037 61.8657   5
  -5   1   9 98.3991 64.3385   5
  -5   1   9 112.938 48.8735   1
   5   1  -9 217.787 82.6212   4
  -5   1   9 248.146 77.7986   4
  -5   1   8 22961.1 774.347   5
  -5   1   8 23119.9 777.892   3
   5   1  -8 21730.8 719.748   5
  -5   1   8 22089.8 541.942   1
  -5   1   8 22647.1 540.941   2
   5   1  -8 22673.4 748.176   4
   5   1  -8 22739.2 447.617   2
  -5   1   8 23281.9 717.495   4
  -5   1   7 688.341 88.4722   2
  -5   1   7 731.318 136.591   3
  -5   1   7 726.445 146.760   5
   5   1  -7 695.022 133.773   5
   5   1  -7 696.848 127.116   4
   5   1  -7 530.200 57.7057   2
  -5   1   7 706.048 93.4975   1
  -5   1   7 528.634 111.464   4
  -5   1   6 6056.08 382.106   3
  -5   1   6 5949.00 391.802   5
   5   1  -6 6177.96 383.369   5
   5   1  -6 6225.53 373.512   4
  -5   1   6 6004.87 353.955   4
  -5   1   6 6169.01 242.756   2
  -5   1   6 6167.99 264.397   1
  -5   1   5 43823.7 1014.53   3
   5   1  -5 48218.6 1069.82   5
  -5   1   5 45983.0 963.816   4
   5   1  -5 47925.9 1006.34   4
  -5   1   5 46038.9 706.857   1
  -5   1   5 47949.3 1087.97   5
   5   1  -4 9145.37 338.048   3
  -5   1   4 8929.02 457.576   3
   5   1  -4 9195.24 471.610   5
   5   1  -4 8929.96 429.423   4
  -5   1   4 9126.92 324.180   1
  -5   1   3 21025.0 526.685   1
   5   1  -3 19782.2 517.756   3
  -5   1   3 21178.8 714.105   3
   5   1  -3 20162.8 701.931   5
   5   1  -3 21390.6 647.689   4
  -5   1   2 6289.23 310.315   1
   5   1  -2 6207.34 311.633   3
  -5   1   2 5999.45 383.930   3
   5   1  -2 6491.00 155.254   2
   5   1  -2 6233.78 391.353   5
   5   1  -1 5290.72 356.525   5
  -5   1   1 5630.52 249.546   2
   5   1  -1 5421.80 188.991   2
  -5   1   0 20829.2 514.375   2
   5   1   0 20080.3 432.357   2
   5   1   0 20875.2 716.973   5
   5   1   1 57548.2 823.230   2
   5   1   1 58013.0 1203.72   5
  -5   1  -1 57768.2 922.287   2
   5   1   2 13941.5 445.400   2
  -5   1  -2 12983.5 464.593   2
   5   1   2 13635.4 585.692   5
  -5   1  -3 16379.8 558.519   2
   5   1   3 17140.7 539.764   2
   5   1   3 17233.8 660.519   5
  -5   1  -4 5054.14 326.158   2
   5   1   4 4704.97 347.597   5
   5   1   4 5204.67 319.579   2
   5   1   5 1224.17 179.634   5
   5   1   5 910.852 141.195   2
  -5   1  -5 817.182 142.124   2
  -5   1  -6 2603.65 265.013   2
   5   1   6 2912.37 272.134   2
   5   1   6 3291.76 297.644   5
   5   1   7 17310.1 693.669   2
   5   1   7 15822.8 652.007   5
  -5   1  -7 16012.2 685.100   2
  -5   1  -8 853.314 165.554   2
   5   1   8 556.545 126.430   5
   5   1   8 793.912 162.331   2
   5   1   9 327.192 110.093   2
   5   1   9 464.355 113.379   5
   5   1  10 463.329 111.461   5
   5   1  10 445.007 136.742   2
   5   1  11 24251.6 983.113   2
   5   1  11 24714.2 820.063   5
   5   1  12 11889.5 717.037   2
  -5   1 -12 11500.5 578.332   4
   5   1  12 11707.6 564.077   5
   5   1  13 5055.42 486.663   2
  -5   1 -13 5153.89 391.633   4
   5   1  14-36.0895 110.981   2
   5   1  15 26632.8 1217.68   2
   5   1  16 484.922 193.049   2
  -5   2  22 446.901 176.266   2
  -5   2  21 2626.47 372.848   2
  -5   2  20 296.737 145.450   2
  -5   2  19 296.050 133.514   2
  -5   2  18 458.504 132.677   5
  -5   2  18 744.627 175.618   2
  -5   2  17 7844.50 517.375   5
  -5   2  17 7919.90 555.338   2
  -5   2  17 8227.73 470.803   4
  -5   2  16 1092.17 175.377   4
   5   2 -16 968.183 177.907   2
  -5   2  16 1295.58 216.334   5
  -5   2  16 1152.51 203.774   2
  -5   2  15 5838.89 442.196   1
  -5   2  15 5046.92 411.851   5
  -5   2  15 5227.94 416.068   2
   5   2 -15 5131.16 387.495   2
  -5   2  15 5558.15 381.506   4
  -5   2  14 1785.82 234.679   2
  -5   2  14 1704.25 231.421   1
  -5   2  14 1748.31 246.378   5
   5   2 -14 1823.77 219.357   2
  -5   2  14 1353.91 183.918   4
  -5   2  13 2399.31 258.400   2
  -5   2  13 2580.67 270.293   1
  -5   2  13 1985.64 255.331   5
   5   2 -13 2446.67 241.995   2
  -5   2  13 2201.76 238.453   4
  -5   2  12 6075.85 394.403   1
  -5   2  12 6154.97 444.276   5
  -5   2  12 6063.43 391.381   2
  -5   2  12 5987.77 385.047   4
   5   2 -11 127.994 59.2129   2
  -5   2  11-5.99945 40.9874   2
  -5   2  11-42.3157 47.9099   4
   5   2 -11 88.5181 58.0910   5
  -5   2  11 40.1574 41.9889   1
   5   2 -11 57.1770 34.1702   4
   5   2 -10 740.793 107.285   2
   5   2 -10 757.194 137.366   5
  -5   2  10 620.338 119.177   2
  -5   2  10 746.829 132.188   1
  -5   2  10 804.178 142.987   4
   5   2 -10 582.221 138.729   4
   5   2  -9 2331.51 242.501   5
  -5   2   9 2600.05 233.410   1
   5   2  -9 2845.70 194.069   2
  -5   2   9 2537.08 238.260   4
   5   2  -9 2899.16 290.849   4
  -5   2   9 2711.45 231.664   2
  -5   2   8 18061.5 759.997   3
   5   2  -8 17546.5 437.204   2
   5   2  -8 17336.1 663.218   5
  -5   2   8 16518.8 569.743   1
  -5   2   8 17427.1 618.292   4
   5   2  -8 17730.2 698.734   4
  -5   2   8 16623.6 541.756   2
  -5   2   7 69135.0 1452.02   3
  -5   2   7 66158.2 1193.44   4
   5   2  -7 67885.4 1318.95   5
   5   2  -7 67091.8 777.013   2
  -5   2   7 67059.1 1114.42   1
  -5   2   7 69515.5 1070.06   2
   5   2  -7 67454.0 1330.03   4
  -5   2   6 265.336 73.6407   1
  -5   2   6 410.471 113.414   3
   5   2  -6 226.037 73.0362   5
   5   2  -6 329.780 52.6119   2
   5   2  -6 360.428 100.947   4
   5   2  -5 127.692 71.8730   5
   5   2  -5 73.8463 24.6005   1
  -5   2   5 30.8389 44.7781   3
  -5   2   5 23.2638 33.5883   1
   5   2  -5 86.7533 28.9459   2
   5   2  -5 168.199 60.4903   4
   5   2  -4 1310.46 100.748   3
  -5   2   4 1358.76 196.783   3
   5   2  -4 1547.38 205.297   5
  -5   2   4 1583.28 170.921   1
   5   2  -4 1330.39 91.4033   1
   5   2  -4 1541.87 187.137   4
   5   2  -3 17121.5 417.279   3
  -5   2   3 17317.3 705.344   3
   5   2  -3 17670.3 690.853   5
   5   2  -3 17343.1 616.527   4
   5   2  -3 17205.7 338.541   2
  -5   2   3 17585.5 578.922   1
   5   2  -3 17562.7 363.323   1
  -5   2   2 27719.4 759.280   1
  -5   2   2 28866.8 928.583   3
   5   2  -2 29397.2 522.656   1
   5   2  -2 29109.2 780.389   4
   5   2  -2 29819.7 484.983   2
  -5   2   1 73833.3 1298.02   1
   5   2  -1 73186.1 907.686   1
   5   2  -1 72521.6 1202.40   4
   5   2  -1 72657.2 845.945   2
  -5   2   0 2766.63 264.875   1
   5   2   0 2850.11 232.835   4
   5   2   0 2875.73 184.410   2
  -5   2  -1 997.854 161.348   1
  -5   2  -1 1215.40 157.072   2
   5   2   1 1208.97 129.043   2
  -5   2  -2 8863.83 430.079   2
   5   2   2 8505.68 370.917   2
   5   2   3 43.0613 45.3276   2
  -5   2  -3 50.1323 51.1038   2
   5   2   4 16.3668 49.1300   2
  -5   2  -4 35.5793 52.8003   2
   5   2   5 8637.43 451.192   2
  -5   2  -5 8440.97 474.534   2
   5   2   6 51421.5 1154.95   2
  -5   2  -6 51022.5 1222.45   2
  -5   2  -7 57039.6 1336.33   2
   5   2   7 55277.3 1256.46   2
   5   2   8 251.193 105.408   2
   5   2   9 5779.54 449.423   2
   5   2  10 4270.47 402.691   2
   5   2  11 1833.57 251.110   5
   5   2  11 2210.16 303.024   2
   5   2  12 587.285 139.943   5
   5   2  12 677.632 182.256   2
   5   2  13 4554.50 469.368   2
   5   2  14 813.241 212.216   2
   5   2  15 2041.58 344.011   2
   5   2  16-63.5124 112.591   2
  -5   3  21 815.579 207.105   2
  -5   3  20 174.421 115.854   2
  -5   3  19 950.381 215.118   2
  -5   3  18 71.6450 73.2886   2
  -5   3  18 55.1082 84.0007   5
  -5   3  17 9272.97 627.560   2
  -5   3  17 9394.64 610.296   5
  -5   3  16 37282.0 1211.81   2
  -5   3  16 36997.7 953.969   4
  -5   3  15 9850.41 604.131   2
   5   3 -15 10397.6 575.861   2
  -5   3  15 9543.98 489.799   4
  -5   3  14 3046.97 279.543   4
   5   3 -14 3055.55 298.978   2
  -5   3  14 2700.88 305.975   2
   5   3 -13 9914.25 507.572   2
  -5   3  13 8815.40 545.270   1
   5   3 -13 9596.23 485.746   5
  -5   3  13 9432.28 551.668   2
  -5   3  13 10727.0 513.805   4
  -5   3  12 958.324 173.147   2
   5   3 -12 1621.20 205.950   5
  -5   3  12 1296.24 201.119   1
  -5   3  12 1450.97 189.715   4
   5   3 -12 1161.61 165.226   2
   5   3 -11 17353.6 681.633   5
  -5   3  11 17034.8 713.419   1
  -5   3  11 16639.2 626.559   4
  -5   3  11 17721.9 707.721   2
  -5   3  10 92.3181 66.3852   2
   5   3 -10 112.404 78.3252   5
  -5   3  10 89.5009 81.3716   1
  -5   3  10 39.6926 29.9145   4
   5   3 -10 88.9937 45.6531   2
   5   3  -9 7937.88 371.084   2
   5   3  -9 7353.76 452.941   5
  -5   3   9 7486.53 448.505   1
  -5   3   9 8292.86 441.280   4
   5   3  -9 7402.29 496.908   4
  -5   3   9 7769.93 439.983   2
  -5   3   8 3772.08 378.364   3
   5   3  -8 4195.72 256.167   2
   5   3  -8 4538.81 370.964   5
  -5   3   8 4217.63 319.212   2
  -5   3   8 4018.19 324.272   1
   5   3  -8 4122.73 363.606   4
  -5   3   7 245.871 112.986   3
   5   3  -7 275.780 89.8232   5
   5   3  -7 401.959 83.7902   2
   5   3  -7 370.572 110.789   4
  -5   3   7 305.408 89.1420   1
   5   3  -6 3077.94 208.994   1
  -5   3   6 3149.40 333.027   3
   5   3  -6 3321.95 309.036   4
  -5   3   6 3506.19 292.647   1
  -5   3   5 4567.14 397.040   3
  -5   3   5 4576.29 336.826   1
   5   3  -5 4492.74 353.369   4
   5   3  -5 4207.19 236.553   1
  -5   3   4 2493.90 291.203   3
   5   3  -4 2257.03 245.858   4
   5   3  -4 2663.17 187.850   1
  -5   3   4 2176.32 234.063   1
   5   3  -3 467.229 81.5597   1
   5   3  -3 387.780 57.6492   3
  -5   3   3 259.164 88.2361   1
   5   3  -3 539.541 122.226   4
   5   3  -2 7270.50 328.445   1
   5   3  -2 6970.50 404.217   4
   5   3  -2 7631.19 322.059   2
  -5   3   2 7458.02 450.166   1
   5   3  -1 28.2398 26.1146   1
   5   3  -1-17.3506 26.8985   2
  -5   3   1 81.5269 66.9087   1
   5   3  -1-19.7119 31.1605   4
   5   3   0 1813.58 182.146   1
   5   3   0 2113.06 211.189   4
   5   3   0 1968.62 182.882   2
  -5   3   0 1893.53 241.177   1
  -5   3  -1 21088.4 836.101   1
   5   3   1 21256.3 649.328   4
   5   3   1 20277.4 635.321   1
   5   3   1 20084.1 604.854   2
  -5   3  -2 3905.30 375.788   1
  -5   3  -2 4258.15 348.405   5
   5   3   2 3984.18 273.998   4
   5   3   2 3972.64 280.632   2
  -5   3  -3 13055.6 722.979   1
  -5   3  -3 11445.4 559.068   2
  -5   3  -3 12548.1 594.876   5
   5   3   3 12437.8 523.009   2
   5   3   4 3777.31 303.152   2
  -5   3  -4 3576.40 327.703   2
  -5   3  -4 3539.37 312.898   5
  -5   3  -5 2893.06 304.829   2
   5   3   5 3174.35 289.351   2
  -5   3  -6 4047.77 363.679   2
   5   3   6 3701.75 329.546   2
   5   3   7 3718.77 349.902   2
   5   3   8 14290.2 702.497   2
   5   3   9 4575.60 415.493   2
   5   3  10 809.968 186.492   2
   5   3  11 543.628 164.208   2
   5   3  12 38.9247 98.5916   2
   5   3  13 755.483 200.491   2
   5   3  14 8213.81 665.057   2
   5   3  15 697.559 213.446   2
  -5   4  20 16047.2 950.086   2
  -5   4  19 404.175 162.983   2
  -5   4  18 93.9542 68.9537   2
  -5   4  17 996.947 217.684   2
  -5   4  16 1377.69 250.460   2
  -5   4  15 96.9763 82.4828   2
  -5   4  15 209.295 83.6312   4
  -5   4  14 2089.31 289.090   2
  -5   4  14 2308.44 239.298   4
   5   4 -14 2681.36 296.071   2
   5   4 -13 117.349 81.7501   5
   5   4 -13 161.294 65.5274   2
   5   4 -12 10703.5 542.102   2
   5   4 -12 9689.79 537.636   5
  -5   4  12 9932.23 496.047   4
  -5   4  12 10333.5 612.504   2
  -5   4  11 2235.21 237.949   4
   5   4 -11 2380.73 249.733   2
   5   4 -11 2116.70 253.136   5
  -5   4  11 2613.51 302.169   2
  -5   4  10 922.987 179.406   2
   5   4 -10 612.437 153.156   5
  -5   4  10 536.650 118.277   4
  -5   4  10 536.465 142.115   1
   5   4 -10 384.771 99.1564   2
  -5   4   9 71.3222 97.2233   3
  -5   4   9 22.6018 70.4942   2
  -5   4   9 2.79078 42.8262   1
  -5   4   8 18882.3 915.388   3
   5   4  -8 17763.3 668.727   1
  -5   4   8 19394.0 809.373   1
  -5   4   7 1960.93 255.419   1
   5   4  -7 1850.29 204.202   1
  -5   4   7 1793.56 277.211   3
  -5   4   6 8774.01 603.164   3
   5   4  -6 8139.48 522.013   4
  -5   4   6 8054.14 514.695   1
   5   4  -6 7815.27 406.565   1
  -5   4   5 300.089 113.456   3
  -5   4   5 401.602 118.132   1
   5   4  -5 332.640 92.0986   1
   5   4  -5 334.608 118.890   4
  -5   4   4 2743.38 334.629   3
   5   4  -4 2830.37 294.478   4
   5   4  -4 2262.13 214.432   1
  -5   4   4 2951.40 311.108   1
   5   4  -3 159.595 70.5272   1
  -5   4   3 108.670 83.3883   3
  -5   4   3 125.484 63.3997   1
   5   4  -3 111.390 76.4758   4
  -5   4   2 15558.8 798.660   3
   5   4  -2 15447.5 573.923   1
   5   4  -2 14738.9 635.274   4
  -5   4   2 14417.9 704.374   1
  -5   4   1 582.579 150.842   1
   5   4  -1 270.687 81.0542   2
  -5   4   1 210.478 115.563   3
   5   4  -1 471.761 119.698   4
  -5   4   0 6092.27 512.723   3
   5   4   0 6491.19 399.910   4
   5   4   0 6527.20 377.077   2
  -5   4   0 6933.60 505.878   1
   5   4   1-1.40373 53.8328   2
   5   4   1-15.8324 30.5819   1
  -5   4  -1-11.2042 60.4759   1
   5   4   1 86.5678 68.6748   4
  -5   4  -2 2685.10 339.295   1
   5   4   2 2999.18 285.614   1
   5   4   2 2844.66 246.525   4
   5   4   2 2592.79 256.647   2
  -5   4  -3 2480.73 339.355   1
   5   4   3 1963.36 244.038   1
   5   4   3 2292.32 214.934   4
   5   4   3 2276.86 250.495   2
   5   4   4 3625.72 337.925   1
  -5   4  -4 3993.89 371.982   2
   5   4   4 3699.70 330.959   2
   5   4   5 1119.08 186.280   2
   5   4   5 962.871 185.877   1
  -5   4  -5 1029.17 180.724   5
   5   4   6 1301.84 208.615   2
  -5   4  -6 1279.34 201.655   5
   5   4   7 76.8719 68.3642   2
  -5   4  -7 60.3467 49.2644   5
   5   4   8 67.4016 78.8906   2
  -5   4  -8 296.614 90.3545   5
   5   4   9 858.286 187.520   2
  -5   4  -9 908.758 161.155   5
   5   4  10 3165.67 376.309   2
   5   4  11 1393.84 256.116   2
   5   4  12 7573.38 617.950   2
   5   4  13 1710.84 306.691   2
   5   4  14 5708.49 582.328   2
   5   4  15 368.597 157.956   2
  -5   5  18 150.523 95.6944   2
  -5   5  17 1776.95 319.758   2
  -5   5  16 13172.7 827.288   2
  -5   5  15 832.109 206.215   2
  -5   5  14 678.944 188.741   2
  -5   5  14 349.961 96.6512   4
  -5   5  13 520.390 158.191   2
  -5   5  13 335.662 104.159   4
   5   5 -12 8697.60 535.444   2
  -5   5  12 9512.64 503.539   4
  -5   5  12 9400.38 634.661   2
   5   5 -12 9476.93 576.067   5
  -5   5  11-18.3919 85.8390   3
  -5   5  11-112.083 91.3906   2
   5   5 -11-29.2356 69.2474   5
  -5   5  11-24.3482 40.3629   4
   5   5 -11 19.0453 53.6849   2
  -5   5  10 6647.59 606.808   3
   5   5 -10 6074.03 426.265   2
  -5   5  10 6289.25 498.009   2
   5   5  -9 2269.55 284.184   1
  -5   5   9 1976.31 331.239   3
  -5   5   9 2187.67 290.571   2
   5   5  -9 2131.88 246.481   2
  -5   5   8 1542.13 283.716   3
   5   5  -8 1161.80 196.757   1
  -5   5   7-103.224 86.2125   3
  -5   5   6 479.778 148.635   3
  -5   5   5-7.72121 55.1708   3
  -5   5   4 28000.8 1153.24   3
   5   5  -4 26747.3 861.291   1
   5   5  -3 455.893 59.4624   3
   5   5  -3 548.824 133.757   1
  -5   5   3 613.536 180.761   3
   5   5  -3 611.400 139.908   4
  -5   5   2 3928.57 434.113   3
   5   5  -2 3404.90 327.404   4
   5   5  -2 3514.30 321.244   1
  -5   5   1-26.1218 70.0781   3
   5   5  -1 113.986 71.1372   4
   5   5  -1 52.0457 56.3909   1
   5   5   0 1245.43 185.416   2
  -5   5   0 1423.22 268.593   3
   5   5   0 1361.79 207.291   1
   5   5   0 1766.44 224.058   4
   5   5   1 110.038 91.5727   2
   5   5   1 67.6247 65.1359   1
   5   5   1 46.0621 56.3043   4
   5   5   2 2833.18 294.562   2
   5   5   2 2602.42 255.044   4
   5   5   2 2567.57 295.206   1
   5   5   3 5042.20 420.962   1
   5   5   3 5392.22 355.070   4
   5   5   4 6478.30 373.870   4
   5   5   4 6832.64 485.884   2
   5   5   5 411.806 126.013   2
   5   5   6 55.8937 77.7215   2
   5   5   7 141.348 84.9951   2
  -5   5  -7 100.168 70.6149   5
   5   5   8 3016.82 360.225   2
  -5   5  -8 3639.99 357.443   5
   5   5   9-86.4638 76.0051   2
  -5   5  -9 62.2661 77.2872   5
  -5   5 -10 4488.48 370.688   5
   5   5  10 4104.90 449.636   2
   5   5  11 54.8337 74.3651   2
   5   5  12 162.988 134.230   2
   5   5  13 151.154 124.491   2
  -5   6  16 37.0189 57.7543   2
  -5   6  15 855.408 228.160   2
  -5   6  14 3065.03 415.189   2
  -5   6  13 294.056 149.823   3
  -5   6  13 332.975 160.331   2
  -5   6  12 444.215 138.839   2
  -5   6  12 702.636 224.374   3
  -5   6  12 797.343 153.125   4
  -5   6  11 158.421 69.8071   2
  -5   6  11-235.620 169.734   3
  -5   6  10 18.9378 105.142   3
  -5   6  10 187.637 72.0933   2
   5   6 -10 310.401 114.548   1
   5   6  -9 70.5154 87.7145   1
  -5   6   9 308.300 169.110   3
  -5   6   9 240.062 110.051   2
   5   6  -8 5200.92 461.024   1
  -5   6   8 5812.23 582.746   3
   5   6  -7 2724.95 323.657   1
  -5   6   7 3128.40 425.475   3
   5   6  -6 120.588 86.9960   1
  -5   6   6 44.5490 81.4207   3
  -5   6   5 80.0167 85.4957   3
   5   6  -5 245.112 103.568   1
  -5   6   4 179.667 119.115   3
   5   6  -4 142.143 73.3495   1
   5   6  -3 279.128 56.0318   3
  -5   6   3 88.7873 65.6803   3
   5   6  -3 224.304 79.7199   1
   5   6  -2 940.587 189.355   1
   5   6  -2 888.294 119.175   3
  -5   6   2 1174.98 260.707   3
   5   6  -1 661.778 155.729   1
  -5   6   1 895.323 228.598   3
  -5   6   0 6315.07 597.590   3
   5   6   0 6911.24 484.065   2
   5   6   0 6476.10 465.750   4
   5   6   1 2909.63 304.066   4
   5   6   1 3282.73 347.285   2
   5   6   2 26.7698 44.9595   2
   5   6   2 47.3418 45.3649   4
   5   6   3 2671.38 270.351   4
   5   6   3 3069.10 344.409   2
   5   6   4 6949.67 417.271   4
   5   6   4 6396.67 507.116   2
   5   6   5 539.907 157.878   2
   5   6   6 3241.03 383.573   2
   5   6   7 505.114 153.171   2
   5   6   8 2934.01 380.701   2
  -5   6  -8 2973.12 340.014   5
   5   6   9 276.908 131.797   2
  -5   6  -9 172.657 82.0546   5
   5   6  10 318.988 151.023   2
  -5   6 -10 385.829 130.557   5
   5   6  11 809.414 221.115   2
   5   6  12 786.458 217.743   2
  -5   7  14 519.133 201.424   2
  -5   7  13 405.824 180.992   2
  -5   7  12 470.868 154.094   2
  -5   7  12 947.736 268.729   3
  -5   7  11 1834.05 323.127   2
  -5   7  11 2339.40 409.211   3
  -5   7  10 2089.95 387.665   3
  -5   7  10 2032.59 338.405   2
  -5   7   9 4998.60 592.764   3
  -5   7   8 1808.17 354.363   3
  -5   7   7 67.2367 83.0121   3
  -5   7   6 949.591 256.004   3
  -5   7   5 4777.91 560.870   3
  -5   7   4 1068.51 283.568   3
  -5   7   3 1018.73 256.847   3
   5   7  -2 1879.95 183.770   3
  -5   7   2 2295.07 378.992   3
  -5   7   1 4319.30 529.700   3
  -5   7   0 5502.96 596.010   3
   5   7   1 2088.42 298.233   2
   5   7   2 976.690 217.695   2
   5   7   3 522.438 169.471   2
   5   7   4 1193.73 239.887   2
   5   7   5 124.007 113.281   2
   5   7   6 119.381 108.089   2
   5   7   7 46.5700 72.9765   2
   5   7   8 219.309 115.038   2
   5   7   9 1847.94 328.836   2
  -5   7  -9 1308.04 252.153   5
   5   7  10 427.086 160.093   2
  -5   8  10 438.811 191.396   2
  -5   8   9 58.4727 64.8855   2
  -5   8   8 1165.21 308.546   3
  -5   8   7 5738.19 662.492   3
  -5   8   6 820.898 254.963   3
  -5   8   5 331.240 200.089   3
  -5   8   4-7.48136 106.626   3
  -5   8   3-193.542 155.285   3
  -5   8   2 469.047 193.025   3
  -5   8   1 2989.81 474.131   3
   5   8   0 228.561 105.228   2
   5   8   1 1609.66 288.112   2
   5   8   2 879.973 218.427   2
   5   8   3 279.311 132.934   2
   5   8   4 487.000 145.524   2
   5   8   5 307.218 155.283   2
   5   8   6 807.307 226.203   2
   5   8   7 426.416 165.475   2
  -5   9   1 5628.60 688.012   3
   5   9   0 909.340 222.004   2
   5   9   1 12459.8 854.089   2
   5   9   2 3170.55 433.120   2
  -6  -8   7 532.426 170.077   4
   6  -8  -7 378.259 159.279   1
  -6  -8   6-86.6850 111.283   4
   6  -8  -6-51.5086 85.4860   1
  -6  -8   5 502.150 177.167   4
   6  -8  -5 483.915 185.819   1
  -6  -8   4 1929.29 321.036   4
   6  -8  -4 1981.87 352.815   1
  -6  -8   3 196.708 116.395   4
   6  -8  -3 275.038 140.417   1
   6  -8  -2 4848.29 554.044   1
  -6  -8   2 5672.95 535.541   4
  -6  -8   1 58.3586 61.0357   4
   6  -8  -1 116.036 110.731   1
  -6  -8   0 198.710 110.265   4
   6  -8   0 449.316 169.937   1
   6  -8   1 3795.30 501.606   1
  -6  -8  -1 3257.10 386.996   4
   6  -8   2 102.988 99.8465   1
  -6  -7  11 869.222 236.386   4
  -6  -7  10 1962.25 347.043   4
  -6  -7   9 142.714 88.2802   4
  -6  -7   9 44.0101 59.2998   1
  -6  -7   8 5605.33 453.792   1
  -6  -7   8 5458.83 547.940   4
  -6  -7   7 755.839 198.604   4
  -6  -7   7 985.513 199.756   1
   6  -7  -7 462.835 164.326   1
  -6  -7   6 208.862 125.813   4
   6  -7  -6 90.9274 86.8298   1
  -6  -7   5 2383.92 345.675   4
   6  -7  -5 2427.99 358.435   1
  -6  -7   4 336.864 144.765   4
   6  -7  -4 272.416 111.660   1
   6  -7  -3 7618.06 638.177   1
  -6  -7   3 7460.92 587.277   4
  -6  -7   2 4714.62 459.711   4
   6  -7  -2 4404.68 490.495   1
  -6  -7   1 12026.1 711.350   4
   6  -7  -1 12325.0 820.908   1
   6  -7   0 22860.6 1125.90   1
  -6  -7   0 20232.6 906.326   4
   6  -7   1 8088.07 683.758   1
  -6  -7  -1 7305.83 532.065   4
   6  -7   2 4176.78 505.780   1
  -6  -7  -2 3711.30 373.610   4
  -6  -7  -3 16.7904 47.5650   4
   6  -7   3 33.7959 67.3617   1
  -6  -7  -4 147.712 88.3618   4
   6  -7   4 200.898 105.189   1
   6  -7   5 18.8511 76.2596   1
   6  -7   6 530.345 223.099   1
   6  -7   7 1863.42 370.834   1
  -6  -6  14 1599.40 311.835   4
  -6  -6  13 1582.85 307.525   4
  -6  -6  12 1252.02 279.677   4
  -6  -6  11 361.360 144.378   4
  -6  -6  11 547.312 144.947   1
  -6  -6  10 218.927 121.575   4
  -6  -6  10 183.230 89.8076   1
  -6  -6   9 7884.55 484.930   1
  -6  -6   9 9364.49 689.376   4
  -6  -6   8 3560.87 325.070   1
  -6  -6   8 3668.58 427.011   4
  -6  -6   7 2595.07 348.821   4
  -6  -6   7 2366.06 268.240   1
   6  -6  -7 2959.03 364.273   1
  -6  -6   6 2231.11 323.561   4
   6  -6  -6 1388.37 253.226   1
  -6  -6   5 111.885 63.5108   4
   6  -6  -5 263.835 107.909   1
  -6  -6   4 913.311 205.984   4
   6  -6  -4 1241.18 245.108   1
  -6  -6   3 5437.74 465.705   4
   6  -6  -3 5530.22 502.274   1
  -6  -6   2 124.638 82.4832   4
   6  -6  -2 188.444 120.111   1
  -6  -6   1 507.687 143.413   4
   6  -6  -1 816.384 210.621   1
  -6  -6   0 462.534 132.901   4
   6  -6   0 363.927 137.129   1
  -6  -6  -1 47.9884 69.2760   4
   6  -6   1 457.778 162.060   1
  -6  -6  -2 84.7588 55.0076   4
   6  -6   2 84.1653 91.2296   1
   6  -6   3 380.603 157.055   1
  -6  -6  -3 630.240 139.559   4
  -6  -6  -4 431.717 113.183   4
   6  -6   4 621.480 191.417   1
   6  -6   5 2396.52 385.365   1
  -6  -6  -5 2125.61 235.331   4
  -6  -6  -6 358.191 95.2337   4
   6  -6   6 279.136 144.568   1
   6  -6   7 452.336 188.860   1
   6  -6   8 947.364 270.632   1
   6  -6   9 3284.87 486.310   1
  -6  -5  16 54.1518 128.435   4
  -6  -5  15 9829.75 747.184   4
  -6  -5  14 1453.89 288.446   4
  -6  -5  13 4349.52 353.696   1
  -6  -5  13 4462.71 483.538   4
  -6  -5  12 2409.33 352.407   4
  -6  -5  12 2017.34 233.348   1
  -6  -5  11 704.125 191.816   4
  -6  -5  11 641.172 133.846   1
  -6  -5  10 14238.4 581.542   1
  -6  -5  10 14102.5 816.494   4
  -6  -5   9 352.305 143.148   4
  -6  -5   9 341.326 86.8817   1
  -6  -5   8 2326.66 317.176   4
  -6  -5   8 1656.75 193.778   1
  -6  -5   7 2708.89 339.143   4
  -6  -5   7 2555.41 238.271   1
   6  -5  -7 2736.44 320.356   1
  -6  -5   6 140.015 56.2998   4
   6  -5  -6 208.780 103.205   1
  -6  -5   5 50.1167 76.1692   4
   6  -5  -5 88.7313 66.4426   1
  -6  -5   4-11.2980 49.5927   4
   6  -5  -4 15.7399 60.5307   1
   6  -5  -3 17817.8 818.926   1
  -6  -5   3 16978.8 780.307   4
   6  -5  -2 7272.05 531.992   1
  -6  -5   2 6983.85 492.717   4
   6  -5  -1 20605.7 910.278   1
  -6  -5   1 21432.1 845.857   4
  -6  -5   0 332.049 124.278   4
   6  -5   0 128.887 87.8395   1
   6  -5   1 9183.39 631.254   1
  -6  -5  -1 8171.14 496.007   4
   6  -5   2 2712.65 353.433   1
  -6  -5  -2 3028.86 298.568   4
  -6  -5  -3 1449.56 200.043   4
   6  -5   3 1061.43 222.442   1
   6  -5   4 2552.07 366.601   1
  -6  -5  -4 2311.72 244.125   4
   6  -5   5 2418.94 349.387   1
  -6  -5  -5 2590.73 246.936   4
   6  -5   6 179.439 117.350   1
   6  -5   7 6302.19 608.242   1
   6  -5   8 166.954 102.320   1
   6  -5   9 2009.28 364.734   1
   6  -5  10 80.3004 109.358   1
   6  -5  11 90.8888 90.8694   1
  -6  -4  19 1961.55 353.226   4
  -6  -4  18 377.620 137.652   4
  -6  -4  17 1097.28 264.638   4
  -6  -4  16 967.212 228.713   4
  -6  -4  15 3009.69 393.331   4
  -6  -4  14 144.910 99.3502   4
  -6  -4  14 88.5389 55.6084   1
  -6  -4  13 647.475 168.763   4
  -6  -4  13 741.530 138.694   1
  -6  -4  12 585.604 168.535   4
  -6  -4  12 627.133 120.068   1
  -6  -4  11 305.841 137.042   4
  -6  -4  11 69.6279 39.8602   1
  -6  -4  10 154.833 116.174   4
  -6  -4  10 76.3193 54.0344   1
  -6  -4   9 25685.3 644.440   1
  -6  -4   9 26328.4 1031.97   4
  -6  -4   8 2128.89 291.539   4
  -6  -4   8 2770.45 212.146   1
  -6  -4   7 780.360 179.353   4
  -6  -4   7 800.162 112.471   1
   6  -4  -7 551.468 129.348   1
  -6  -4   6 484.374 142.133   4
   6  -4  -6 359.461 106.439   1
  -6  -4   5 590.784 153.862   4
   6  -4  -5 649.050 138.979   1
  -6  -4   4 444.259 126.469   4
   6  -4  -4 481.232 128.947   1
   6  -4  -3 27264.4 914.802   1
  -6  -4   3 26613.0 920.178   4
   6  -4  -2 15669.0 712.157   1
  -6  -4   2 15451.4 689.943   4
  -6  -4   1 558.650 140.473   4
   6  -4  -1 494.772 135.260   1
   6  -4   0 11576.9 640.657   1
  -6  -4   0 12136.6 583.131   4
  -6  -4  -1 266.764 91.5204   4
   6  -4   1 577.978 146.666   1
  -6  -4  -2 1612.45 206.405   4
   6  -4   2 1613.44 256.008   1
  -6  -4  -3 3768.71 304.300   4
   6  -4   3 3913.32 405.217   1
   6  -4   4 5035.26 478.271   1
   6  -4   5 55429.4 1617.76   1
   6  -4   6 20388.4 1014.96   1
  -6  -4  -7 342.481 91.5952   4
   6  -4   7 664.443 193.244   1
  -6  -4  -8 2897.84 212.600   4
   6  -4   8 2913.76 408.037   1
   6  -4   9 776.951 210.989   1
  -6  -4  -9 691.067 97.3735   4
   6  -4  10-256.947 141.592   1
   6  -4  11 1086.02 284.020   1
   6  -4  12 48.9190 83.2793   1
   6  -4  13 309.443 138.689   1
  -6  -3  21 818.283 228.930   4
  -6  -3  20 1173.05 256.083   4
  -6  -3  19 504.881 197.125   4
  -6  -3  18 2736.09 379.752   4
  -6  -3  17 9430.42 686.036   4
  -6  -3  16 4493.53 471.297   4
  -6  -3  16 4385.41 357.705   1
  -6  -3  15 1519.20 268.398   4
  -6  -3  15 940.574 157.345   1
  -6  -3  14 3176.15 194.592   3
  -6  -3  14 3116.28 265.837   1
  -6  -3  14 3344.58 387.306   4
  -6  -3  13 2110.20 205.066   1
  -6  -3  13 2691.81 338.571   4
  -6  -3  13 2395.27 143.790   3
  -6  -3  12 4245.02 270.418   1
  -6  -3  12 4103.86 419.123   4
  -6  -3  11 6362.60 305.976   1
  -6  -3  11 5908.95 482.214   4
  -6  -3  10 349.650 130.862   4
  -6  -3  10 328.761 62.2295   1
  -6  -3   9 4707.11 220.093   1
  -6  -3   9 4416.60 401.436   4
  -6  -3   8 521.111 138.993   4
  -6  -3   8 282.339 49.7862   1
   6  -3  -7 4034.36 304.285   1
  -6  -3   7 3510.54 345.726   4
   6  -3  -6 10051.8 479.226   1
  -6  -3   6 10564.9 588.009   4
   6  -3  -5 11298.4 507.476   1
  -6  -3   5 10942.9 583.329   4
   6  -3  -4 5281.67 353.572   1
  -6  -3   4 4880.02 383.237   4
  -6  -3   3 3655.71 328.737   4
   6  -3  -3 3054.83 273.633   1
   6  -3  -2 5797.91 455.974   3
  -6  -3   2 6084.24 411.786   4
   6  -3  -2 5363.92 370.933   1
   6  -3  -1 14203.3 724.674   3
   6  -3  -1 14551.2 634.027   1
  -6  -3   1 14268.1 616.818   4
   6  -3   0 3968.11 389.578   3
   6  -3   0 3555.52 324.421   1
  -6  -3   0 3683.55 312.043   4
   6  -3   1 6660.19 510.029   3
  -6  -3  -1 7198.16 423.539   4
   6  -3   1 6895.76 465.878   1
   6  -3   2 437.024 130.017   3
   6  -3   2 543.528 132.845   1
   6  -3   3 1114.04 217.810   1
   6  -3   4 1715.78 266.844   1
   6  -3   5-32.1032 71.9186   1
   6  -3   6 3582.27 410.509   1
   6  -3   7 32.1140 79.9483   1
  -6  -3  -7 73.2324 46.8370   4
   6  -3   8 133.405 124.772   1
  -6  -3  -8-8.26536 24.0691   4
   6  -3   9 11513.0 809.732   1
  -6  -3  -9 11314.1 414.440   4
   6  -3  10 1864.14 335.839   1
  -6  -3 -10 1328.20 129.639   4
   6  -3  11 680.501 221.100   1
   6  -3  12-69.6137 108.988   1
   6  -3  13 3092.22 474.063   1
   6  -3  14 12208.4 988.325   1
  -6  -2  21 8020.89 648.181   4
  -6  -2  20 335.290 125.742   4
  -6  -2  19 578.789 165.839   4
  -6  -2  18 573.566 172.961   4
  -6  -2  17 2274.15 326.415   4
  -6  -2  17 2083.86 260.027   1
  -6  -2  16 3922.47 420.113   4
  -6  -2  16 3838.59 333.785   1
  -6  -2  15 342.378 141.250   4
  -6  -2  15 333.463 95.1929   1
  -6  -2  14 3884.31 392.366   4
  -6  -2  14 4185.54 306.092   1
  -6  -2  13 4098.33 403.051   4
  -6  -2  13 4001.73 270.718   1
  -6  -2  12 3662.02 247.047   3
  -6  -2  12 3752.32 376.961   4
  -6  -2  12 3237.47 219.609   1
  -6  -2  11 135.561 77.3183   4
  -6  -2  11 199.542 61.6397   3
  -6  -2  11 194.288 48.8723   1
  -6  -2  10 10724.1 366.686   3
  -6  -2  10 10614.7 288.602   1
  -6  -2  10 10447.8 599.174   4
  -6  -2   9 21383.7 486.179   3
  -6  -2   9 20784.7 298.421   1
  -6  -2   9 22306.4 855.252   4
  -6  -2   8 7859.01 502.973   4
  -6  -2   7 498.964 125.719   4
   6  -2  -6 68.6670 46.9085   1
   6  -2  -5 925.365 126.221   1
   6  -2  -4 7953.91 368.526   1
   6  -2  -3 1852.40 238.167   3
   6  -2  -3 1289.42 156.262   1
  -6  -2   3 1471.27 197.967   4
   6  -2  -2 23154.6 850.443   3
   6  -2  -2 22379.8 671.704   1
  -6  -2   2 23825.9 781.243   4
   6  -2  -1 89.0190 61.1838   3
   6  -2  -1 20.2210 39.0094   1
  -6  -2   1-2.97966 43.8441   4
   6  -2   0 281.347 105.352   3
   6  -2   0 291.045 88.9722   1
  -6  -2   0 403.791 106.489   4
   6  -2   1 12683.3 680.702   3
   6  -2   1 13317.9 601.959   1
   6  -2   2 20.5852 66.2852   1
   6  -2   2-37.8581 77.9764   3
   6  -2   3 10863.5 662.868   3
  -6  -2  -3 10546.6 472.352   2
   6  -2   3 10703.3 602.445   1
   6  -2   4 8217.12 552.464   1
   6  -2   4 8559.84 606.149   3
  -6  -2  -4 7908.33 437.795   2
   6  -2   5 6898.98 530.691   1
  -6  -2  -5 7436.77 450.869   2
   6  -2   6 35660.9 1255.17   1
  -6  -2  -6 35181.2 1026.43   2
   6  -2   7 24317.5 1077.48   1
  -6  -2  -7 25852.8 924.557   2
   6  -2   8 40093.6 1426.92   1
  -6  -2  -8 39895.0 858.942   4
   6  -2   9 2465.35 375.573   1
  -6  -2  -9 1997.98 187.648   4
   6  -2  10 6318.90 616.025   1
  -6  -2 -10 5765.76 312.751   4
   6  -2  11 5402.54 591.747   1
  -6  -2 -11 5779.97 300.796   4
   6  -2  12 5426.66 618.631   1
   6  -2  13 5093.73 622.247   1
   6  -2  14 2898.49 474.047   1
   6  -2  15 3138.82 517.334   1
  -6  -1  21 136.420 61.6944   4
  -6  -1  20 4482.77 454.328   4
  -6  -1  19 770.479 189.666   4
  -6  -1  18 3343.46 366.532   1
  -6  -1  18 2767.86 349.312   4
  -6  -1  17 1220.95 230.667   4
  -6  -1  17 646.869 152.665   1
  -6  -1  16 225.328 98.8030   4
  -6  -1  16 287.099 95.1455   1
  -6  -1  15 79.4745 70.0947   4
  -6  -1  15 21.4987 39.2602   1
  -6  -1  14 5747.57 372.648   1
  -6  -1  14 5285.39 439.638   4
  -6  -1  13 1312.41 215.722   4
  -6  -1  13 1300.19 162.404   1
  -6  -1  12 22912.6 602.329   1
  -6  -1  12 21021.5 848.370   4
  -6  -1  11 19.1588 31.0661   3
  -6  -1  11 51.4764 29.6646   1
  -6  -1  11 70.8102 67.6106   4
  -6  -1  10 328.682 52.5867   1
  -6  -1  10 394.004 51.1428   1
  -6  -1  10 370.706 91.9551   3
  -6  -1  10 452.220 118.800   4
  -6  -1   9 2115.87 198.696   3
  -6  -1   9 1860.45 238.603   4
  -6  -1   8 1737.60 175.882   3
  -6  -1   8 1797.28 233.890   4
  -6  -1   7 745.883 112.946   3
  -6  -1   7 891.351 158.863   4
   6  -1  -5 4864.14 219.459   1
   6  -1  -4 10467.1 520.087   3
   6  -1  -4 10232.6 332.905   1
   6  -1  -3 244.190 92.6490   3
   6  -1  -3 248.732 61.2758   1
   6  -1  -2 1587.17 208.884   3
   6  -1  -2 1713.64 161.033   1
   6  -1  -1 83.1972 69.9675   3
   6  -1  -1 75.2319 36.7556   1
   6  -1   0 31366.7 979.599   3
  -6  -1   0 32125.2 590.310   2
   6  -1   0 32814.8 821.342   1
  -6  -1  -1 201.420 54.6884   2
   6  -1   1 150.512 84.9208   3
   6  -1   1 289.386 88.7538   1
   6  -1   2 27458.6 864.737   1
   6  -1   2 27046.8 971.731   3
  -6  -1  -2 27317.3 674.873   2
  -6  -1  -3-23.1849 38.2668   2
   6  -1   3 8.11310 49.4381   1
   6  -1   4 1361.36 219.504   1
  -6  -1  -4 1758.22 201.186   2
   6  -1   5 3683.81 378.479   1
  -6  -1  -5 4640.16 345.067   2
   6  -1   6 14264.3 781.133   1
  -6  -1  -6 15781.2 666.251   2
   6  -1   7 4706.50 465.179   1
  -6  -1  -7 4175.33 361.101   2
   6  -1   8 4685.86 489.691   1
   6  -1   9 6115.26 584.736   1
   6  -1  10 13658.4 898.086   1
   6  -1  11 5017.67 567.178   1
   6  -1  12 3623.29 501.756   1
   6  -1  13 3062.64 483.760   1
   6  -1  14 15437.6 1108.82   1
   6  -1  15 85.8051 105.650   1
  -6   0  20 2458.72 321.633   4
  -6   0  20 3245.38 377.656   2
  -6   0  19-51.2332 61.4272   4
  -6   0  19 52.7637 93.0680   2
  -6   0  18 9969.84 608.806   2
  -6   0  18 8427.89 572.213   4
  -6   0  17-121.951 81.5396   4
  -6   0  17 83.7864 70.0366   2
  -6   0  16 2938.51 299.784   2
  -6   0  16 3895.17 377.204   4
   6   0 -16 4016.23 344.358   2
  -6   0  15-101.909 76.4997   4
   6   0 -15-21.7256 53.3145   2
  -6   0  15 21.1205 46.6028   5
  -6   0  15 74.0498 84.2565   2
  -6   0  14 16708.3 623.056   2
  -6   0  14 16711.1 714.630   5
  -6   0  14 16440.5 748.092   4
   6   0 -14 16519.3 620.060   2
  -6   0  13 21.6340 31.6779   1
  -6   0  13 3.71849 42.8492   5
  -6   0  13-13.6626 28.7731   2
  -6   0  13 29.8748 47.6206   4
  -6   0  12 166.435 56.5809   1
  -6   0  12 264.323 105.667   5
  -6   0  12 197.126 68.6898   2
  -6   0  12 274.000 107.245   4
  -6   0  11-42.7286 44.5322   3
  -6   0  11-19.2403 29.3387   1
  -6   0  11 0.60841 62.0084   5
  -6   0  11 4.49334 34.8817   2
  -6   0  11 61.8518 60.5533   4
  -6   0  10 14850.7 622.870   3
  -6   0  10 14640.7 380.293   1
  -6   0  10 15163.9 426.791   2
  -6   0  10 15104.1 670.302   4
  -6   0  10 15079.8 671.877   5
  -6   0   9 12.8101 47.8546   3
  -6   0   9 10.7118 44.3491   5
  -6   0   9 1.98585 16.2030   1
  -6   0   9-14.9543 22.2850   2
  -6   0   9-26.3829 42.5095   4
  -6   0   8 30698.0 850.387   3
  -6   0   8 29192.7 438.288   2
  -6   0   8 30374.4 943.602   5
  -6   0   8 29155.7 896.591   4
  -6   0   8 27564.8 369.295   1
  -6   0   7-11.8988 37.3309   3
  -6   0   7-15.1574 47.3433   5
  -6   0   7 9.03889 10.4576   2
  -6   0   7 57.0096 62.6619   4
  -6   0   6 2648.06 255.673   3
  -6   0   6 2450.08 274.340   5
  -6   0   6 2614.46 260.438   4
  -6   0   5 3.19088 43.9170   3
   6   0  -5-16.4378 34.1712   5
  -6   0   5-31.6266 56.2960   5
   6   0  -4 37184.5 883.971   3
   6   0  -4 35118.9 384.054   1
   6   0  -4 36552.8 1020.02   5
   6   0  -3 6.07714 17.3555   1
   6   0  -3 7.33614 43.6904   5
   6   0  -3-8.40757 36.6406   3
   6   0  -2 26915.3 795.805   3
  -6   0   2 26664.0 401.398   2
   6   0  -2 28094.5 548.976   1
   6   0  -2 27784.1 885.439   5
  -6   0   1 36.7264 26.5055   2
   6   0  -1 8.80243 51.2644   3
   6   0  -1-35.0637 33.4571   5
   6   0  -1 37.0619 43.2915   1
   6   0   0 15964.7 548.320   1
   6   0   0 15996.7 670.111   3
   6   0   0 15226.4 658.598   5
  -6   0   0 16995.4 437.158   2
  -6   0  -1 6.73454 24.7094   2
   6   0   1 30.0785 41.9415   5
   6   0   1 6.44223 32.4724   1
   6   0   2 2977.82 284.870   1
   6   0   2 3473.72 248.220   2
   6   0   2 2985.41 292.427   5
  -6   0  -2 3086.32 227.720   2
  -6   0  -3 15.5045 31.0443   2
   6   0   3 71.5838 48.4327   2
   6   0   3 61.2441 60.2702   5
   6   0   4 35747.6 890.687   2
  -6   0  -4 35456.4 880.639   2
   6   0   4 34922.8 1008.36   5
  -6   0  -5-77.0273 59.8023   2
   6   0   5 19.6937 47.8232   2
   6   0   5 22.5836 38.0864   5
   6   0   6 24002.2 814.318   2
   6   0   6 23117.8 814.171   5
  -6   0  -6 23716.4 809.849   2
  -6   0  -7-30.9951 67.9175   2
   6   0   7 51.5308 64.9907   5
   6   0   7 14.2766 57.7673   2
   6   0   8 3428.56 340.774   2
   6   0   8 3424.96 314.190   5
   6   0   9-5.28264 44.3183   5
   6   0   9 42.5653 45.6244   2
   6   0  10 2773.90 332.318   2
   6   0  10 2516.34 266.810   5
   6   0  11-17.2369 59.0280   5
   6   0  11 35.3687 62.4202   2
   6   0  12 9586.73 678.096   2
   6   0  13 55.9827 71.1277   2
   6   0  14 253.054 105.061   2
   6   0  15-119.466 120.467   2
   6   0  16 10322.6 822.765   2
  -6   1  20 4900.99 471.631   2
  -6   1  19 793.286 176.037   4
  -6   1  19 698.866 172.304   2
  -6   1  18 2991.18 337.320   2
  -6   1  18 2883.38 315.483   5
  -6   1  18 3201.08 340.503   4
  -6   1  17 661.357 153.903   4
  -6   1  17 645.729 153.282   5
  -6   1  17 605.446 149.253   2
  -6   1  16 132.698 80.4204   4
   6   1 -16 354.053 111.731   2
  -6   1  16 226.035 77.6211   1
  -6   1  16 70.9103 74.2952   5
  -6   1  16 178.923 98.9077   2
   6   1 -15-73.9010 54.5756   2
  -6   1  15-0.53857 28.1928   1
  -6   1  15-75.7119 85.9803   5
  -6   1  15 83.5622 69.3909   2
  -6   1  15 34.6128 52.1140   4
  -6   1  14 6005.36 392.280   2
  -6   1  14 5786.57 370.136   1
  -6   1  14 6473.02 455.563   4
  -6   1  14 5931.18 447.994   5
  -6   1  13 1268.59 161.660   1
  -6   1  13 1552.23 193.493   2
  -6   1  13 1407.52 218.664   5
   6   1 -13 1210.98 156.980   2
  -6   1  13 1108.96 191.675   4
  -6   1  12 22357.4 855.729   5
  -6   1  12 21373.8 641.787   1
  -6   1  12 21365.9 798.293   4
   6   1 -12 21621.2 595.460   2
  -6   1  11-6.76414 28.2537   2
   6   1 -11 46.0457 36.4039   2
  -6   1  11 13.6823 33.7322   1
  -6   1  11-37.8706 72.6485   5
   6   1 -11 136.625 95.2220   4
  -6   1  11 17.6218 50.1990   4
  -6   1  10 542.463 91.0949   2
   6   1 -10 385.749 68.7146   2
  -6   1  10 615.459 143.500   3
  -6   1  10 324.191 114.596   5
  -6   1  10 335.819 76.2077   1
   6   1 -10 239.238 89.5690   4
  -6   1  10 461.833 118.855   4
  -6   1   9 2030.49 236.736   4
  -6   1   9 2061.88 253.054   3
  -6   1   9 2175.91 171.176   2
  -6   1   9 2007.46 255.056   5
  -6   1   9 2285.12 181.020   1
   6   1  -9 2289.40 260.694   4
   6   1  -9 1809.81 119.850   2
   6   1  -9 2245.12 253.526   5
  -6   1   8 2104.46 249.058   3
  -6   1   8 2280.81 261.778   5
   6   1  -8 1554.70 214.284   5
  -6   1   8 2100.46 155.142   2
  -6   1   8 1942.22 158.205   1
   6   1  -8 1555.82 213.231   4
  -6   1   8 1616.75 208.067   4
   6   1  -7 789.325 147.904   4
  -6   1   7 664.832 83.2529   2
  -6   1   7 673.465 141.573   3
  -6   1   7 784.449 96.6786   1
   6   1  -7 627.801 140.019   5
  -6   1   7 591.363 124.463   4
  -6   1   7 746.010 156.039   5
  -6   1   6 28930.9 899.771   3
   6   1  -6 29306.2 924.416   5
   6   1  -6 30144.3 884.293   4
  -6   1   6 28566.4 836.629   4
  -6   1   6 29275.1 939.027   5
  -6   1   6 29442.2 504.702   2
  -6   1   6 30699.6 592.903   1
  -6   1   5 4632.32 238.199   1
  -6   1   5 4554.51 353.152   3
   6   1  -5 4672.30 369.524   5
  -6   1   5 4040.82 345.700   5
  -6   1   5 4334.81 326.821   4
  -6   1   4 10192.0 373.354   1
   6   1  -4 10403.4 412.666   3
  -6   1   4 10244.8 538.883   3
   6   1  -4 10103.3 541.477   5
   6   1  -3 230.435 31.5643   1
   6   1  -3 422.103 89.6936   3
   6   1  -3 236.804 35.3072   1
  -6   1   3 273.881 96.4186   3
   6   1  -3 120.607 63.5737   5
  -6   1   3 291.785 71.4956   1
   6   1  -2 1442.58 125.580   1
   6   1  -2 1983.25 204.086   3
  -6   1   2 1544.63 131.009   2
   6   1  -2 1992.55 246.605   5
   6   1  -1 276.846 90.5220   3
   6   1  -1 195.776 80.3249   5
   6   1  -1 246.140 45.6912   2
  -6   1   1 198.707 56.0513   2
   6   1   0 32552.1 590.810   2
  -6   1   0 31121.0 670.907   2
   6   1   0 31292.1 961.758   5
  -6   1  -1 201.045 98.4854   5
   6   1   1 286.906 67.6758   2
  -6   1  -1 138.396 51.9212   2
   6   1   1 341.678 121.774   5
   6   1   2 27875.5 672.326   2
   6   1   2 27993.2 917.488   5
  -6   1  -2 27469.7 719.628   2
  -6   1  -2 27599.0 890.135   5
  -6   1  -3 86.7086 68.6813   5
   6   1   3 65.9407 53.0876   5
   6   1   3 3.03081 33.5505   2
  -6   1  -3-3.82943 29.7676   2
  -6   1  -4 1616.04 199.928   2
   6   1   4 1409.31 214.049   5
  -6   1  -4 1285.52 194.598   5
   6   1   4 1463.13 179.882   2
   6   1   5 3746.55 303.311   2
   6   1   5 4023.38 356.948   5
  -6   1  -5 4210.06 332.083   2
   6   1   6 13859.1 659.099   5
   6   1   6 14674.5 633.631   2
  -6   1  -6 15618.4 673.032   2
   6   1   7 4904.04 384.952   2
   6   1   7 4488.32 377.778   5
  -6   1  -7 4998.06 400.785   2
   6   1   8 4927.23 410.016   2
   6   1   8 4554.28 384.240   5
   6   1   9 6222.19 474.268   2
   6   1   9 6698.97 463.077   5
   6   1  10 14294.1 681.370   5
   6   1  10 14851.3 763.098   2
   6   1  11 5956.48 505.615   2
   6   1  11 6172.69 445.489   5
   6   1  12 3447.76 400.705   2
   6   1  13 3275.98 407.428   2
   6   1  14 14473.9 885.038   2
   6   1  15 299.069 148.554   2
  -6   2  21 6725.40 575.274   2
  -6   2  20 802.341 194.049   2
  -6   2  19 344.123 128.003   2
  -6   2  18 486.121 128.051   4
  -6   2  18 583.323 164.347   5
  -6   2  18 881.378 195.955   2
  -6   2  17 2010.02 256.505   4
  -6   2  17 1664.45 259.684   5
  -6   2  17 1729.29 255.101   2
  -6   2  16 4080.46 375.684   2
   6   2 -16 3590.40 321.096   2
  -6   2  16 3403.46 329.126   4
  -6   2  16 4303.44 409.542   5
  -6   2  15 421.504 120.483   2
   6   2 -15 446.203 114.869   2
  -6   2  15 410.429 112.349   1
  -6   2  15 438.734 133.625   5
  -6   2  15 193.578 89.7039   4
  -6   2  14 4376.77 353.343   1
  -6   2  14 3593.81 372.314   5
  -6   2  14 4042.27 338.145   2
  -6   2  14 3556.21 328.537   4
  -6   2  13 4529.95 347.379   1
  -6   2  13 4417.07 339.290   2
  -6   2  13 4090.93 351.265   4
  -6   2  13 4284.57 404.799   5
   6   2 -12 3593.66 247.695   2
   6   2 -12 3134.68 301.131   5
  -6   2  12 3443.59 353.841   5
  -6   2  12 3492.26 286.302   2
  -6   2  12 2945.09 272.072   1
  -6   2  12 3050.72 300.746   4
   6   2 -11 212.252 56.3872   2
  -6   2  11 236.592 82.2837   2
  -6   2  11 339.719 122.804   3
   6   2 -11 152.284 79.2242   5
  -6   2  11 298.735 86.1500   1
  -6   2  11-17.9161 78.5564   5
  -6   2  11 107.625 66.7255   4
  -6   2  10 10823.8 646.802   3
  -6   2  10 11020.6 617.845   5
   6   2 -10 10365.4 557.928   5
  -6   2  10 10837.4 488.575   1
   6   2 -10 10750.3 359.026   2
  -6   2  10 10200.4 525.762   4
  -6   2  10 10889.1 466.052   2
  -6   2   9 22774.3 912.219   3
   6   2  -9 23000.4 833.522   5
  -6   2   9 22769.9 685.493   1
   6   2  -9 22426.7 461.947   2
  -6   2   9 21532.1 758.842   4
   6   2  -9 22832.3 851.292   4
  -6   2   9 22501.6 641.857   2
  -6   2   9 22627.5 879.613   5
  -6   2   8 8569.99 548.332   3
   6   2  -8 8018.05 496.653   5
   6   2  -8 8142.81 241.996   2
  -6   2   8 8519.29 474.710   4
   6   2  -8 7620.04 483.702   4
  -6   2   8 8101.26 398.634   1
  -6   2   8 8267.19 373.678   2
  -6   2   8 7936.17 515.462   5
  -6   2   7 539.835 99.4821   2
  -6   2   7 371.917 89.1382   1
  -6   2   7 525.827 146.277   3
   6   2  -7 649.148 145.350   5
  -6   2   7 425.066 117.210   5
   6   2  -7 393.626 45.7543   2
  -6   2   7 237.720 85.2314   4
   6   2  -7 559.609 133.786   4
  -6   2   6 66.3313 53.7769   3
  -6   2   6 129.577 57.9556   1
  -6   2   6 214.879 102.125   5
   6   2  -6 62.9559 75.0809   5
   6   2  -6 153.912 68.8445   4
  -6   2   5 924.079 179.574   3
  -6   2   5 873.278 168.104   5
   6   2  -5 895.781 167.650   5
  -6   2   5 635.907 110.052   1
   6   2  -5 850.321 157.056   4
   6   2  -4 7978.98 308.818   3
  -6   2   4 7611.55 507.030   3
   6   2  -4 7506.90 487.381   5
   6   2  -4 6987.93 157.467   2
   6   2  -4 7783.80 449.711   4
   6   2  -4 7297.93 182.511   1
  -6   2   4 8015.15 403.410   1
   6   2  -3 1444.41 146.084   3
  -6   2   3 1214.90 207.205   3
   6   2  -3 1425.56 102.420   1
   6   2  -3 1381.32 88.0085   2
   6   2  -3 1525.65 222.967   5
  -6   2   3 1244.37 165.388   1
   6   2  -3 1507.85 195.555   4
  -6   2   2 23536.6 751.833   1
   6   2  -2 23857.8 650.035   3
  -6   2   2 22543.8 884.421   3
   6   2  -2 24563.8 491.564   1
   6   2  -2 22438.2 849.173   5
   6   2  -2 24278.0 434.173   2
   6   2  -2 22101.0 731.758   4
   6   2  -1-8.38510 17.9308   2
   6   2  -1-1.52810 19.3878   1
  -6   2   1 22.0896 41.6555   1
   6   2   0 283.989 63.0336   2
  -6   2   0 403.246 117.597   5
   6   2   0 283.846 111.751   5
  -6   2   0 346.444 87.9148   2
  -6   2  -1 12653.8 515.784   2
  -6   2  -1 12988.3 628.917   5
   6   2   1 12863.0 651.638   5
   6   2   1 13417.2 446.421   2
  -6   2  -2 32.1378 61.3441   5
   6   2   2 79.3579 82.7282   5
  -6   2  -2-0.91599 35.8853   2
   6   2   2 65.5143 49.9549   2
  -6   2  -3 10466.0 563.181   5
   6   2   3 10462.3 459.739   2
   6   2   3 11167.7 618.319   5
  -6   2  -3 10451.5 507.481   2
  -6   2  -4 7803.53 460.319   2
  -6   2  -4 8787.83 514.194   5
   6   2   4 8680.84 546.925   5
   6   2   4 8525.05 439.876   2
   6   2   5 6871.45 493.174   5
   6   2   5 7498.78 436.572   2
  -6   2  -5 7354.31 461.881   2
  -6   2  -5 7739.42 478.522   5
  -6   2  -6 36605.0 1076.20   2
  -6   2  -6 35246.4 1022.23   5
   6   2   6 34267.4 1105.44   5
   6   2   6 34614.9 983.639   2
   6   2   7 25446.9 886.781   2
   6   2   7 23352.2 917.356   5
   6   2   8 38737.8 1143.72   2
   6   2   8 38096.7 1178.60   5
   6   2   9 1749.04 252.358   5
   6   2   9 2056.17 279.656   2
   6   2  10 5973.44 496.786   2
   6   2  10 6019.43 474.308   5
   6   2  11 5368.54 449.922   5
   6   2  11 5684.29 499.320   2
   6   2  12 5265.12 505.563   2
   6   2  13 5785.17 552.256   2
   6   2  14 2357.95 364.404   2
   6   2  15 4030.79 490.074   2
  -6   3  21 318.895 135.079   2
  -6   3  20 1861.22 317.096   2
  -6   3  19 124.375 66.1548   2
  -6   3  18 2552.28 336.257   5
  -6   3  18 2386.82 326.262   2
  -6   3  17 9861.18 660.480   5
  -6   3  17 8317.05 500.906   4
  -6   3  17 8785.04 600.091   2
  -6   3  16 4622.52 450.724   5
  -6   3  16 5014.54 438.706   2
  -6   3  16 3854.05 343.467   4
  -6   3  15 1221.61 213.941   2
   6   3 -15 1059.59 172.251   2
  -6   3  15 925.940 210.647   5
  -6   3  15 1054.04 179.641   4
   6   3 -14 2936.71 292.530   5
  -6   3  14 2659.06 336.030   5
  -6   3  14 3690.57 350.522   2
  -6   3  14 3210.31 336.004   1
   6   3 -14 3434.67 296.827   2
  -6   3  14 3160.25 308.088   4
   6   3 -13 2806.24 293.829   5
  -6   3  13 2571.92 290.370   1
  -6   3  13 2894.73 297.928   2
  -6   3  13 2470.85 273.929   4
   6   3 -12 4265.00 364.736   5
  -6   3  12 4273.41 368.907   1
  -6   3  12 4471.66 359.697   4
  -6   3  12 3919.76 338.538   2
  -6   3  11 6457.33 551.797   3
   6   3 -11 5970.72 436.249   5
  -6   3  11 5691.19 413.804   1
   6   3 -11 6858.66 348.706   2
  -6   3  11 6112.23 413.483   4
  -6   3  11 5856.96 402.364   2
  -6   3  10 560.074 127.959   2
  -6   3  10 767.379 195.770   3
   6   3 -10 657.419 150.240   5
  -6   3  10 574.257 133.186   4
  -6   3  10 537.841 119.711   1
   6   3 -10 480.837 92.1886   2
  -6   3   9 4747.78 448.673   3
   6   3  -9 4933.12 262.489   2
  -6   3   9 4305.95 347.029   4
  -6   3   9 4358.65 350.313   1
  -6   3   9 4526.80 335.499   2
   6   3  -9 4186.96 374.904   5
  -6   3   8 358.782 99.6309   1
  -6   3   8 409.038 136.307   3
  -6   3   8 519.378 117.996   2
   6   3  -8 485.823 129.579   5
   6   3  -8 344.149 69.4208   2
  -6   3   7 2900.93 341.653   3
   6   3  -7 3421.93 198.305   2
   6   3  -7 3856.57 364.661   5
   6   3  -7 3660.18 345.824   4
  -6   3   7 3273.11 296.186   1
   6   3  -6 9501.17 325.490   1
  -6   3   6 8850.71 590.482   3
   6   3  -6 10144.8 590.602   5
  -6   3   6 9703.20 501.984   1
   6   3  -6 8941.83 527.661   4
  -6   3   5 11570.9 668.383   3
   6   3  -5 11596.2 641.595   5
   6   3  -5 10970.1 575.630   4
  -6   3   5 11361.6 547.613   1
   6   3  -5 11335.4 355.705   1
   6   3  -4 4805.62 186.717   3
  -6   3   4 5092.04 447.287   3
   6   3  -4 4598.51 366.500   4
   6   3  -4 4858.67 239.246   1
   6   3  -4 4901.39 229.489   2
  -6   3   4 4845.88 364.401   1
   6   3  -3 3372.75 198.768   3
  -6   3   3 3311.65 365.479   3
   6   3  -3 3215.78 206.795   1
   6   3  -3 3490.41 310.699   4
   6   3  -3 3472.15 204.174   2
  -6   3   3 3733.73 327.281   1
  -6   3   2 6104.38 429.162   1
  -6   3   2 6292.06 497.470   3
   6   3  -2 6175.72 301.860   1
   6   3  -2 5457.06 381.839   4
   6   3  -2 5839.45 278.246   2
  -6   3   1 14228.0 680.144   1
   6   3  -1 14239.6 490.583   1
  -6   3   1 13332.7 672.679   5
   6   3  -1 14791.9 612.903   4
   6   3  -1 14874.6 467.886   2
  -6   3   0 3009.88 324.306   1
   6   3   0 3694.70 265.094   1
  -6   3   0 3400.39 344.356   5
   6   3   0 3920.49 310.253   4
   6   3   0 3606.00 243.552   2
  -6   3  -1 7414.35 530.694   1
  -6   3  -1 7367.29 498.761   5
   6   3   1 7564.83 375.604   2
   6   3   2 810.314 135.644   2
  -6   3  -2 679.910 153.563   5
  -6   3  -2 557.435 126.370   2
   6   3   3 1007.72 156.327   2
  -6   3  -3 1035.62 190.136   5
  -6   3  -3 709.821 147.796   2
  -6   3  -4 1798.34 243.123   5
   6   3   4 2111.45 234.904   2
  -6   3  -4 2026.95 253.056   2
   6   3   5-1.13114 52.7700   2
  -6   3  -5-48.5869 76.1901   5
  -6   3  -5 16.9157 67.9143   2
  -6   3  -6 4109.87 364.335   5
   6   3   6 4001.52 347.752   2
   6   3   7 142.858 76.4092   2
  -6   3  -7 126.831 76.7706   5
  -6   3  -8 17.8442 70.1961   5
   6   3   8 67.4000 76.3738   2
   6   3   9 11430.8 667.268   2
  -6   3  -9 10823.3 567.746   5
   6   3  10 1570.26 258.980   2
   6   3  11 1211.98 239.402   2
   6   3  12 118.021 80.5515   2
   6   3  13 3227.76 417.565   2
   6   3  14 10244.1 773.535   2
   6   3  15 136.384 124.302   2
  -6   4  20 1401.39 274.077   2
  -6   4  19 2442.43 364.323   2
  -6   4  18 79.8980 86.7750   2
  -6   4  18 265.728 123.341   5
  -6   4  17 1099.20 240.639   2
  -6   4  16 887.050 203.855   2
  -6   4  15 2601.74 326.951   2
  -6   4  15 2927.49 298.374   4
  -6   4  14 141.567 65.9386   2
  -6   4  14 113.915 63.7703   4
  -6   4  13 859.869 183.083   2
   6   4 -13 596.072 151.863   5
  -6   4  13 677.294 148.966   4
   6   4 -13 965.764 162.159   2
  -6   4  12 566.234 162.401   2
  -6   4  12 548.466 195.200   3
   6   4 -12 619.980 152.590   5
  -6   4  12 489.021 125.685   4
   6   4 -12 592.896 123.719   2
  -6   4  11 248.904 98.5032   2
  -6   4  11-5.37863 60.1116   3
   6   4 -11 230.135 105.162   5
  -6   4  11 96.4853 66.5167   4
  -6   4  11 129.839 87.7918   1
  -6   4  10 188.734 99.0585   2
  -6   4  10 26.9470 95.3134   3
   6   4 -10 22.5355 55.4423   5
  -6   4  10 108.848 61.1332   4
  -6   4  10 56.9767 52.0138   1
  -6   4   9 26943.7 1162.05   3
   6   4  -9 25765.6 715.287   2
   6   4  -9 24113.2 954.132   5
  -6   4   9 24947.1 939.834   1
  -6   4   9 24348.3 875.432   2
  -6   4   8 3081.39 391.883   3
   6   4  -8 2747.18 228.833   2
   6   4  -8 2964.29 332.810   5
  -6   4   8 2853.52 318.332   1
  -6   4   7 481.800 163.561   3
  -6   4   7 690.989 157.992   1
   6   4  -7 524.219 105.538   1
  -6   4   6 315.158 118.345   3
   6   4  -6 355.502 85.3279   1
  -6   4   6 343.588 115.444   1
  -6   4   5 582.082 181.153   3
  -6   4   5 527.921 136.788   1
   6   4  -5 497.250 103.925   1
  -6   4   4 244.942 108.347   3
   6   4  -4 429.154 94.6181   1
  -6   4   4 516.222 148.161   1
   6   4  -4 400.903 128.247   4
  -6   4   3 26184.4 1095.19   3
   6   4  -3 25950.5 495.664   3
   6   4  -3 26719.2 912.197   4
   6   4  -3 26512.7 727.897   1
   6   4  -3 27257.1 699.646   2
  -6   4   3 24923.3 941.135   1
  -6   4   2 16844.0 880.933   3
   6   4  -2 15573.6 573.920   1
   6   4  -2 15134.8 668.169   4
   6   4  -2 15089.2 539.595   2
  -6   4   2 16093.0 773.502   1
   6   4  -1 424.357 97.2268   2
  -6   4   1 392.343 149.785   3
  -6   4   1 454.024 145.290   1
   6   4  -1 466.295 120.436   4
  -6   4   0 12330.9 712.835   1
   6   4   0 11238.2 548.830   4
   6   4   0 12369.4 518.715   2
   6   4   1 446.703 105.152   2
  -6   4  -1 163.208 103.963   1
   6   4   1 376.016 111.589   4
   6   4   1 431.120 111.000   1
   6   4   2 1727.74 220.397   1
  -6   4  -2 1552.18 241.203   5
   6   4   2 1605.22 196.513   4
   6   4   2 1883.31 219.739   2
   6   4   3 3727.88 339.475   1
  -6   4  -3 4514.23 412.532   5
   6   4   3 3938.16 326.120   2
   6   4   4 5990.03 418.880   2
   6   4   4 5172.66 418.259   1
  -6   4  -4 5406.03 447.414   5
  -6   4  -5 53595.3 1390.34   5
   6   4   5 53258.6 1302.68   2
  -6   4  -6 20713.4 857.599   5
   6   4   6 20252.2 832.936   2
   6   4   7 641.212 158.981   2
  -6   4  -7 274.846 106.612   5
  -6   4  -8 3216.64 332.010   5
   6   4   8 3022.86 349.731   2
   6   4   9 1064.02 220.914   2
  -6   4  -9 793.748 171.277   5
   6   4  10 261.863 132.409   2
  -6   4 -10 22.1968 62.6829   5
   6   4  11 1096.50 235.455   2
   6   4  12 378.654 152.239   2
   6   4  13 519.049 190.121   2
   6   4  14 512.457 194.430   2
  -6   5  19 434.854 166.807   2
  -6   5  18 6003.95 585.133   2
  -6   5  17 21751.0 1077.67   2
  -6   5  16-54.6339 68.5068   2
  -6   5  15 10660.5 721.047   2
  -6   5  14 1094.08 280.683   3
  -6   5  14 993.380 224.891   2
  -6   5  14 1224.30 192.615   4
  -6   5  13 3715.17 489.228   3
  -6   5  13 4136.92 364.866   4
  -6   5  13 4773.95 464.590   2
  -6   5  12 1934.17 293.271   2
  -6   5  12 2027.60 353.396   3
   6   5 -12 2299.98 264.869   2
  -6   5  12 2146.92 267.300   4
  -6   5  11 839.155 189.569   2
  -6   5  11 830.332 217.716   3
  -6   5  11 473.317 128.411   4
   6   5 -11 493.632 125.411   2
  -6   5  10 15567.6 952.518   3
   6   5 -10 13445.4 602.361   2
  -6   5  10 13800.2 733.675   2
  -6   5   9 360.274 136.189   3
  -6   5   9 274.414 116.545   2
   6   5  -9 244.031 88.0142   2
  -6   5   8 1811.53 317.891   3
  -6   5   7 2983.22 406.646   3
  -6   5   6-35.6336 80.8693   3
  -6   5   5-15.9850 58.0194   3
  -6   5   4 29.6023 77.9786   3
  -6   5   3 17581.2 965.304   3
   6   5  -3 17091.1 685.010   1
  -6   5   2 6328.05 581.028   3
   6   5  -2 6507.07 431.446   1
   6   5  -2 6434.30 403.406   2
  -6   5   1 21583.6 1078.53   3
   6   5  -1 20984.5 785.499   1
   6   5  -1 21500.8 832.500   4
   6   5  -1 21852.4 760.896   2
   6   5   0 82.4566 38.9655   2
   6   5   0 114.318 73.2819   1
   6   5   0 269.403 99.4880   4
   6   5   1 7992.53 511.898   1
   6   5   1 8664.36 503.165   4
   6   5   1 7500.84 470.729   2
   6   5   2 3063.84 324.763   1
   6   5   2 2813.99 279.040   4
   6   5   2 3283.02 320.672   2
   6   5   3 1754.06 250.120   2
   6   5   3 1445.09 192.054   4
   6   5   4 2410.84 295.471   2
   6   5   5 2745.78 326.985   2
  -6   5  -5 2622.88 328.422   5
   6   5   6-39.8972 61.1955   2
  -6   5  -6-103.088 87.9431   5
  -6   5  -7 6552.36 505.895   5
   6   5   7 6231.67 512.499   2
   6   5   8 417.740 150.861   2
  -6   5  -8 198.634 87.9588   5
   6   5   9 2143.48 322.716   2
  -6   5  -9 2359.12 294.196   5
   6   5  10-37.2526 69.7498   2
  -6   5 -10-60.0311 55.0140   5
   6   5  11-24.1630 93.0121   2
   6   5  12 1325.70 283.684   2
  -6   6  17 462.804 174.279   2
  -6   6  16 320.756 126.416   2
  -6   6  15 2932.24 403.170   2
  -6   6  14 2098.53 342.192   2
  -6   6  14 1173.91 308.634   3
  -6   6  13 1544.01 289.129   2
  -6   6  13 1474.11 323.423   3
  -6   6  12 837.348 203.027   2
  -6   6  12 1035.12 265.144   3
  -6   6  12 927.492 179.495   4
  -6   6  11 301.411 121.435   2
  -6   6  11 237.602 108.970   3
  -6   6  10 3.64868 58.1373   2
  -6   6  10 90.5395 141.757   3
  -6   6   9 7445.11 705.181   3
   6   6  -8 3304.41 351.905   1
  -6   6   8 3976.66 506.798   3
   6   6  -7 2788.62 320.122   1
  -6   6   7 2079.84 362.565   3
   6   6  -6 1576.85 236.929   1
  -6   6   6 1759.20 336.187   3
  -6   6   5 105.793 84.5962   3
   6   6  -5 267.049 101.896   1
  -6   6   4 1462.69 304.975   3
   6   6  -4 1047.22 190.539   1
   6   6  -3 5016.70 178.491   3
  -6   6   3 5788.71 593.617   3
   6   6  -3 5696.14 450.362   1
   6   6  -2 273.117 97.7299   1
  -6   6   2 479.223 181.535   3
   6   6  -1 746.396 172.669   1
   6   6  -1 661.261 151.293   2
  -6   6   1 854.874 239.515   3
   6   6   0 418.600 114.418   2
   6   6   1 213.780 94.3180   2
   6   6   2 83.5404 73.6658   2
   6   6   2 270.992 112.530   4
   6   6   3 356.949 130.479   2
   6   6   3 516.740 124.456   4
   6   6   4 225.360 92.7253   2
   6   6   5 2167.82 301.489   2
   6   6   6 418.118 145.477   2
  -6   6  -6 100.685 119.943   5
   6   6   7 993.799 212.414   2
  -6   6  -7 1028.90 222.931   5
   6   6   8 897.089 220.613   2
  -6   6  -8 690.024 179.241   5
   6   6   9 2944.22 401.358   2
  -6   6  -9 2480.24 321.895   5
   6   6  10 1860.54 325.529   2
   6   6  11 1325.98 278.360   2
  -6   7  14 4939.34 544.901   2
  -6   7  13 127.108 115.647   2
  -6   7  12 294.256 125.838   2
  -6   7  11 482.870 158.190   2
  -6   7  11 812.337 258.376   3
  -6   7  10 2025.27 324.964   2
  -6   7  10 1314.09 306.391   3
  -6   7   9-10.5588 73.6822   3
  -6   7   8 5306.40 621.080   3
  -6   7   7 840.721 244.365   3
  -6   7   6 227.906 113.923   3
  -6   7   5 2428.23 413.300   3
  -6   7   4 449.972 176.865   3
  -6   7   3 10014.0 838.378   3
  -6   7   2 4806.76 582.221   3
  -6   7   1 11021.7 884.949   3
   6   7  -1 12190.2 699.200   2
   6   7   0 20936.2 925.086   2
   6   7   1 7769.24 574.782   2
   6   7   2 3453.66 387.735   2
   6   7   3 91.0110 94.1460   2
   6   7   4 115.394 79.1993   2
   6   7   5 430.463 141.710   2
   6   7   6 1080.61 238.489   2
   6   7   7 1717.98 309.734   2
  -6   7  -7 1174.01 240.943   5
   6   7   8 1516.32 297.106   2
  -6   7  -8 1288.41 249.083   5
   6   7   9-71.3127 90.5687   2
  -6   8   6-203.116 145.190   3
  -6   8   5 859.085 269.456   3
  -6   8   4 1491.74 339.355   3
  -6   8   3 127.166 110.276   3
  -6   8   2 5065.81 621.696   3
   6   8  -1-230.003 112.407   2
   6   8   0 530.455 163.731   2
   6   8   1 2730.62 367.275   2
   6   8   2 110.013 78.1654   2
   6   8   3 7113.54 616.974   2
   6   8   4 2956.64 406.905   2
   6   8   5 601.026 189.858   2
   6   8   6 7152.72 652.155   2
   6   9  -2-266.531 132.313   2
   6   9  -1 3385.42 433.588   2
   6   9   0 2631.57 389.756   2
   6   9   1 1431.50 285.328   2
   7  -8  -7 81.1631 93.6349   1
  -7  -8   6 91.7423 118.892   4
   7  -8  -6 97.5056 108.722   1
  -7  -8   5 2388.24 377.287   4
   7  -8  -5 2442.80 394.568   1
  -7  -8   4 1123.64 255.148   4
   7  -8  -4 719.402 217.899   1
  -7  -8   3-25.3406 81.9614   4
   7  -8  -3 250.020 142.036   1
  -7  -8   2 1670.10 303.492   4
   7  -8  -2 1601.65 326.165   1
  -7  -8   1-27.5514 64.1501   4
  -7  -8   0 576.606 170.349   4
  -7  -8  -1-33.6484 112.211   4
  -7  -7  10 195.623 116.981   4
  -7  -7   9 763.964 219.609   4
  -7  -7   8 948.937 244.618   4
  -7  -7   7 488.495 184.474   4
   7  -7  -7 414.167 165.537   1
  -7  -7   6-12.0456 62.2744   4
   7  -7  -6 116.980 103.050   1
  -7  -7   5 2754.96 384.717   4
   7  -7  -5 2577.65 375.161   1
  -7  -7   4 227.592 103.039   4
   7  -7  -4 278.164 126.351   1
  -7  -7   3 537.529 161.526   4
   7  -7  -3 643.294 190.323   1
   7  -7  -2 7560.56 654.424   1
  -7  -7   2 8132.69 614.949   4
   7  -7  -1 2882.75 410.692   1
  -7  -7   1 2776.84 357.522   4
  -7  -7   0 1126.13 228.533   4
   7  -7   0 1088.18 268.813   1
  -7  -7  -1 3185.42 366.678   4
   7  -7   1 3833.61 486.421   1
  -7  -7  -2 1763.43 264.790   4
   7  -7   2 1912.71 343.543   1
  -7  -7  -3 1475.59 240.677   4
   7  -7   3 1565.63 323.976   1
   7  -7   4-53.5188 103.004   1
   7  -7   5 84.1796 114.574   1
  -7  -6  13 139.062 126.764   4
  -7  -6  12 622.066 197.736   4
  -7  -6  11 5279.59 550.551   4
  -7  -6  10 4618.02 517.812   4
  -7  -6   9 235.595 129.152   4
  -7  -6   8 372.579 155.189   4
   7  -6  -8 577.424 164.336   1
  -7  -6   7-37.5354 71.5097   4
   7  -6  -7 7.39696 50.1119   1
  -7  -6   6 2318.38 333.637   4
   7  -6  -6 2905.95 366.411   1
   7  -6  -5 4318.13 445.344   1
  -7  -6   5 3625.91 416.236   4
   7  -6  -4 12203.1 753.456   1
  -7  -6   4 13792.2 786.449   4
  -7  -6   3 187.097 112.891   4
   7  -6  -3 192.631 108.750   1
  -7  -6   2 2316.67 314.459   4
   7  -6  -2 2032.35 309.972   1
  -7  -6   1 365.015 138.597   4
   7  -6  -1 862.127 216.713   1
   7  -6   0 7224.70 611.735   1
  -7  -6   0 6835.10 517.309   4
  -7  -6  -1 302.182 112.396   4
   7  -6   1 347.993 162.352   1
  -7  -6  -2 7120.78 501.364   4
   7  -6   2 6743.50 615.362   1
   7  -6   3 21464.8 1121.55   1
  -7  -6  -3 19018.8 801.136   4
   7  -6   4 33106.6 1417.73   1
  -7  -6  -4 34578.5 1042.88   4
  -7  -6  -5 488.236 125.905   4
   7  -6   5 433.849 184.242   1
   7  -6   6 12804.5 918.104   1
   7  -6   7 244.791 144.071   1
   7  -6   8 878.555 259.504   1
  -7  -5  15 405.443 147.781   4
  -7  -5  14 850.278 226.925   4
  -7  -5  13 443.791 175.042   4
  -7  -5  12 1598.72 303.685   4
  -7  -5  11 764.162 210.485   4
  -7  -5  10 85.4223 65.3623   4
  -7  -5  10 218.070 63.3307   1
  -7  -5   9 4892.83 488.572   4
  -7  -5   8 170.315 128.790   4
   7  -5  -8 74.1617 63.1383   1
  -7  -5   7 344.049 123.880   4
   7  -5  -7 325.498 104.834   1
   7  -5  -6 3845.50 383.324   1
  -7  -5   6 4245.16 432.724   4
   7  -5  -5 2492.48 309.540   1
  -7  -5   5 2804.25 345.793   4
   7  -5  -4 8152.25 561.877   1
  -7  -5   4 9013.41 600.176   4
  -7  -5   3 2303.78 308.542   4
   7  -5  -3 2720.82 330.236   1
  -7  -5   2 48956.6 1352.87   4
   7  -5  -2 47377.2 1385.65   1
   7  -5  -1 23134.5 986.708   1
  -7  -5   1 24680.3 946.613   4
  -7  -5   0 636.484 152.671   4
   7  -5   0 1004.31 208.856   1
   7  -5   1 787.642 201.515   1
  -7  -5  -1 1321.84 216.853   4
  -7  -5  -2 1965.07 250.877   4
   7  -5   2 2211.24 338.078   1
  -7  -5  -3-11.1391 40.1741   4
   7  -5   3-27.6812 62.6090   1
  -7  -5  -4 205.542 104.273   4
   7  -5   4 67.8684 75.0321   1
  -7  -5  -5 1405.70 198.535   4
   7  -5   5 1754.31 317.850   1
  -7  -5  -6 1245.88 183.791   4
   7  -5   6 1310.09 288.247   1
   7  -5   7 4215.97 511.808   1
   7  -5   8 4967.22 577.757   1
   7  -5   9 1017.48 278.168   1
   7  -5  10 1512.30 338.404   1
  -7  -4  17 4408.72 507.673   4
  -7  -4  16 2968.47 408.638   4
  -7  -4  15 248.553 124.432   4
  -7  -4  14 630.338 193.033   4
  -7  -4  13 1048.68 236.229   4
  -7  -4  12 447.127 159.666   4
  -7  -4  11 2228.90 328.639   4
  -7  -4  11 1988.35 162.201   1
  -7  -4  10 20346.2 490.954   1
  -7  -4  10 20347.5 964.145   4
  -7  -4   9 1501.37 265.107   4
  -7  -4   8 794.765 185.321   4
  -7  -4   7 23.9145 69.5577   4
   7  -4  -7 157.246 79.3850   1
  -7  -4   6 1088.16 209.680   4
   7  -4  -6 901.244 160.752   1
  -7  -4   5 56.7475 55.8998   4
   7  -4  -5 30.4256 47.1440   1
   7  -4  -4 5273.04 408.219   1
  -7  -4   4 4969.39 431.731   4
  -7  -4   3 72.7239 75.9216   4
   7  -4  -3 95.3778 66.4464   1
   7  -4  -2 3901.11 367.497   1
  -7  -4   2 4531.72 395.726   4
   7  -4  -1 4129.46 384.036   1
  -7  -4   1 3901.82 362.030   4
   7  -4   0 3144.06 345.186   1
  -7  -4   0 2793.22 298.342   4
  -7  -4  -1 1111.10 184.744   4
   7  -4   1 1042.45 199.482   1
  -7  -4  -2 3008.62 296.283   4
   7  -4   2 2947.03 355.462   1
  -7  -4  -3 3448.00 314.812   4
   7  -4   3 3369.85 388.720   1
  -7  -4  -4 15310.7 645.274   4
   7  -4   4 16037.1 880.899   1
  -7  -4  -5 5615.87 382.409   4
   7  -4   5 6337.83 574.321   1
  -7  -4  -6 31336.5 862.103   4
   7  -4   6 30951.4 1301.62   1
   7  -4   7 5877.39 582.036   1
   7  -4   8 845.684 233.809   1
   7  -4   9 1146.24 281.564   1
   7  -4  10 5931.10 641.628   1
   7  -4  11 58.2463 86.4182   1
   7  -4  12 960.592 279.563   1
  -7  -3  19 3139.53 419.232   4
  -7  -3  18 4638.35 510.609   4
  -7  -3  17 1539.84 291.899   4
  -7  -3  16 4312.98 475.242   4
  -7  -3  15 1401.53 272.053   4
  -7  -3  14 7545.57 603.086   4
  -7  -3  13 8203.86 618.297   4
  -7  -3  13 7585.78 299.584   1
  -7  -3  12 6412.76 534.342   4
  -7  -3  12 5775.52 226.687   1
  -7  -3  11 2906.17 128.796   1
  -7  -3  11 3119.32 367.338   4
  -7  -3  10 4768.24 446.705   4
  -7  -3   9 583.057 154.099   4
  -7  -3   8 5396.75 458.025   4
   7  -3  -7 2159.56 227.005   1
  -7  -3   7 2267.86 299.951   4
   7  -3  -6 705.083 124.973   1
  -7  -3   6 511.049 150.389   4
   7  -3  -5 20950.4 707.097   1
  -7  -3   5 20895.6 857.288   4
   7  -3  -4 22301.3 744.423   1
  -7  -3   4 21399.5 853.241   4
   7  -3  -3 27672.0 855.514   1
  -7  -3   3 28430.8 964.573   4
   7  -3  -2 17327.7 691.421   1
  -7  -3   2 16643.2 724.214   4
   7  -3  -1 2977.95 297.097   1
  -7  -3   1 2808.15 294.261   4
  -7  -3   0 6555.30 442.649   4
   7  -3   0 6212.43 443.790   1
  -7  -3  -1 5967.26 414.780   4
   7  -3   1 6253.09 463.300   1
   7  -3   2 259.381 103.911   1
  -7  -3  -2 142.717 73.8395   4
  -7  -3  -3 5568.74 388.972   4
   7  -3   3 6038.37 493.287   1
  -7  -3  -4 5161.72 368.380   4
   7  -3   4 5461.08 488.514   1
   7  -3   5 1801.55 293.447   1
  -7  -3  -5 1937.56 223.532   4
  -7  -3  -6 3947.39 310.082   4
   7  -3   6 5279.40 515.828   1
   7  -3   7 623.069 193.685   1
   7  -3   8 7891.33 670.447   1
   7  -3   9 4580.45 540.614   1
   7  -3  10 2649.08 427.317   1
   7  -3  11 153.787 118.682   1
   7  -3  12 5563.83 646.490   1
   7  -3  13 1400.84 340.266   1
  -7  -2  21 74.9080 88.1683   4
  -7  -2  20 4947.20 527.522   4
  -7  -2  19 292.226 134.437   4
  -7  -2  18 22.8121 80.2232   4
  -7  -2  17 1391.45 259.831   4
  -7  -2  16 5097.82 497.228   4
  -7  -2  15 4419.05 313.448   3
  -7  -2  15 4586.97 463.673   4
  -7  -2  14 207.548 105.806   4
  -7  -2  14 94.8047 42.2447   3
  -7  -2  14 190.218 58.6005   1
  -7  -2  13 1516.23 258.191   4
  -7  -2  13 1385.96 160.141   3
  -7  -2  13 1143.71 104.647   1
  -7  -2  12 785.967 186.148   4
  -7  -2  12 791.180 56.0189   1
  -7  -2  12 821.254 117.560   3
  -7  -2  12 838.675 61.0615   1
  -7  -2  11 10888.9 403.570   3
  -7  -2  11 11672.1 678.154   4
  -7  -2  10 4624.58 424.302   4
  -7  -2   9 974.862 193.220   4
  -7  -2   8 60.9360 79.4804   4
  -7  -2   7-11.8035 60.6181   4
   7  -2  -6 2639.39 209.315   1
  -7  -2   6 2582.08 292.310   4
   7  -2  -5 14399.5 502.654   1
  -7  -2   5 14613.2 688.352   4
   7  -2  -4 10090.4 432.035   1
  -7  -2   4 9836.92 558.253   4
   7  -2  -3 7434.74 511.047   3
   7  -2  -3 6792.44 371.498   1
  -7  -2   3 7706.62 484.710   4
   7  -2  -2 7786.44 532.141   3
   7  -2  -2 7632.37 413.886   1
  -7  -2   2 8762.50 512.846   4
   7  -2  -1-16.7302 48.2687   3
   7  -2  -1 51.4269 53.7744   1
  -7  -2   1 42.0343 58.8309   4
   7  -2   0 4480.68 419.787   3
  -7  -2   0 4335.30 352.879   4
   7  -2   0 4477.05 348.258   1
   7  -2   1 821.473 183.621   3
   7  -2   1 1116.77 186.660   1
  -7  -2  -1 1016.59 172.775   4
  -7  -2  -2 4198.64 336.265   4
   7  -2   2 3974.43 370.344   1
  -7  -2  -3 8584.44 475.142   4
  -7  -2  -3 8300.04 439.015   2
   7  -2   3 8589.53 565.145   1
  -7  -2  -4 6286.76 401.554   4
  -7  -2  -4 7267.88 434.939   2
   7  -2   4 8045.27 569.932   1
   7  -2   5 5673.75 497.976   1
  -7  -2  -5 5779.37 379.918   4
  -7  -2  -5 5628.09 406.515   2
  -7  -2  -6 308.550 106.177   2
  -7  -2  -6 317.375 94.0694   4
  -7  -2  -7 2062.39 221.910   4
   7  -2   7 2379.15 352.089   1
  -7  -2  -8 982.313 151.442   4
   7  -2   8 894.598 221.091   1
   7  -2   9-83.4274 104.242   1
   7  -2  10 2050.05 362.787   1
   7  -2  11 1789.96 350.329   1
   7  -2  12 41.6905 70.8335   1
   7  -2  13 98.5410 147.401   1
   7  -2  14 943.658 293.407   1
  -7  -1  21 2040.04 328.985   4
  -7  -1  20 527.703 174.073   4
  -7  -1  19 8078.40 628.474   4
  -7  -1  18 367.939 143.794   4
  -7  -1  17 135.110 83.4080   4
  -7  -1  16 56.0328 45.5972   4
  -7  -1  15 4055.54 282.675   1
  -7  -1  15 3868.74 347.439   3
  -7  -1  15 3466.72 386.524   4
  -7  -1  14 84.8631 61.9348   4
  -7  -1  14-19.5092 62.6086   3
  -7  -1  14 6.62097 29.0073   1
  -7  -1  13 15385.7 638.805   3
  -7  -1  13 15267.8 381.153   1
  -7  -1  13 16269.8 801.986   4
  -7  -1  13 14697.5 406.885   1
  -7  -1  12 1447.23 191.133   3
  -7  -1  12 1442.53 95.8731   1
  -7  -1  12 1796.33 271.695   4
  -7  -1  11 289.501 88.3495   3
  -7  -1  11 663.042 169.629   4
  -7  -1  10 25.2708 32.6067   3
  -7  -1  10 27.3043 64.0964   4
  -7  -1   9 1240.15 161.374   3
  -7  -1   9 1090.83 198.779   4
  -7  -1   8 2526.63 230.712   3
  -7  -1   8 2187.17 270.141   4
  -7  -1   7 24829.1 900.432   4
  -7  -1   6 2219.69 265.733   4
   7  -1  -5 8269.99 295.333   1
  -7  -1   5 7818.91 488.816   4
   7  -1  -4 652.061 142.987   3
   7  -1  -4 1203.09 121.346   1
  -7  -1   4 1244.91 194.973   4
   7  -1  -3 28.4767 31.7971   1
   7  -1  -3-45.6535 66.2107   3
  -7  -1   3 52.2739 54.6050   4
   7  -1  -2 7628.44 498.470   3
  -7  -1   2 7635.66 464.460   4
   7  -1  -2 7629.81 360.111   1
   7  -1  -1 9055.05 554.747   3
  -7  -1   1 9330.13 507.252   4
   7  -1  -1 8721.55 418.283   1
   7  -1   0 5248.49 434.773   3
  -7  -1   0 4852.32 362.625   4
  -7  -1   0 5011.38 250.190   2
   7  -1   0 4478.74 327.910   1
   7  -1   1 7281.66 530.667   3
  -7  -1  -1 7440.28 445.782   4
  -7  -1  -1 7032.60 329.179   2
   7  -1   1 6670.92 424.404   1
  -7  -1  -2 32.6066 35.3285   2
   7  -1   2-50.5335 93.8629   3
   7  -1   2-11.0790 57.9154   1
  -7  -1  -2 16.9159 38.0845   4
  -7  -1  -3 53.1420 37.8148   2
   7  -1   3 139.860 99.9292   3
  -7  -1  -3 99.0629 62.1758   4
   7  -1   3 138.942 89.0219   1
  -7  -1  -4 335.197 100.418   2
   7  -1   4 373.561 133.532   1
  -7  -1  -4 170.473 77.4815   4
   7  -1   5 6498.70 522.409   1
  -7  -1  -5 5757.24 384.750   4
  -7  -1  -5 5712.81 396.014   2
  -7  -1  -6 382.521 121.573   2
   7  -1   6 218.468 97.4613   1
  -7  -1  -6 184.341 72.7759   4
   7  -1   7 9776.15 696.078   1
  -7  -1  -7 11220.4 532.794   4
  -7  -1  -7 10173.7 588.225   2
   7  -1   8 725.248 194.579   1
  -7  -1  -8 845.831 145.550   4
   7  -1   9-97.5071 123.669   1
  -7  -1  -9 91.2472 72.4108   4
   7  -1  10 575.671 201.387   1
  -7  -1 -10 500.204 122.853   4
   7  -1  11 668.904 225.626   1
  -7  -1 -11 257.110 83.0184   4
   7  -1  12 1414.20 333.565   1
  -7  -1 -12 1411.37 183.671   4
   7  -1  13 8866.73 840.244   1
   7  -1  14 62.8686 143.829   1
  -7   0  20-168.643 98.1725   4
  -7   0  19 1907.24 296.225   4
  -7   0  18 1.75861 58.3025   4
  -7   0  17 7836.77 483.960   2
  -7   0  17 7803.53 576.115   4
  -7   0  16-60.0711 86.2831   4
  -7   0  16-146.405 67.5744   2
  -7   0  15 11374.6 513.095   2
  -7   0  15 11062.8 656.909   4
  -7   0  14 205.593 96.9699   3
  -7   0  14 37.3886 32.2575   1
  -7   0  14 107.811 105.803   5
  -7   0  14 107.294 61.4007   2
  -7   0  14 18.5526 72.2705   4
  -7   0  13 2714.42 300.002   3
  -7   0  13 2368.50 203.325   2
  -7   0  13 2221.18 174.861   1
  -7   0  13 2303.29 291.092   5
  -7   0  13 2377.32 297.993   4
  -7   0  12-53.0451 50.3236   3
  -7   0  12 29.3037 51.4704   5
  -7   0  12 3.83640 18.6059   1
  -7   0  12 1.73113 26.1084   2
  -7   0  11 44189.9 1149.95   3
  -7   0  11 43264.0 695.945   2
  -7   0  11 41008.3 1212.04   5
  -7   0  11 41966.0 586.951   1
  -7   0  11 43157.5 1224.39   4
  -7   0  10 7.91392 9.78512   1
  -7   0  10-28.5228 46.7081   3
  -7   0  10-5.92581 11.5617   1
  -7   0  10-48.7395 77.7298   5
  -7   0  10 12.3798 20.7078   2
  -7   0  10 101.281 86.1471   4
  -7   0   9 2758.89 278.282   3
  -7   0   9 2504.03 303.440   5
  -7   0   9 2534.07 288.606   4
  -7   0   8 13.6966 38.7441   3
  -7   0   8 30.1439 51.3849   5
  -7   0   8 66.2363 92.3908   4
  -7   0   7 14806.9 635.080   3
  -7   0   7 15460.5 689.924   4
  -7   0   7 16589.4 755.335   5
  -7   0   6-4.33734 50.5236   3
  -7   0   6-50.5033 56.8137   5
  -7   0   6 13.0491 55.8092   4
   7   0  -5 3405.82 339.293   5
  -7   0   5 3687.91 357.409   5
  -7   0   5 3718.12 331.394   4
   7   0  -4 61.5607 50.9214   3
   7   0  -4 4.03818 48.5860   5
  -7   0   4 34.4323 76.1450   5
   7   0  -4-2.45765 13.2953   1
  -7   0   4 88.5009 82.6171   4
   7   0  -3 40101.0 1026.07   3
  -7   0   3 40633.7 1187.98   5
  -7   0   3 42317.0 1084.89   4
   7   0  -3 42269.8 1188.96   5
   7   0  -3 41501.9 620.628   1
  -7   0   2 20.7945 18.0369   2
   7   0  -2 46.5530 71.0660   3
   7   0  -2 8.07082 47.9205   5
   7   0  -2-1.61455 25.6118   1
  -7   0   2-7.15935 40.1353   4
   7   0  -1 4811.62 389.912   3
   7   0  -1 5349.92 425.512   5
  -7   0   1 5060.27 227.060   2
  -7   0   1 5425.85 387.097   4
   7   0  -1 5606.22 311.066   1
   7   0   0 1003.83 162.549   1
  -7   0   0 414.270 79.9800   2
   7   0   0 724.858 170.380   3
   7   0   0 431.425 132.403   5
  -7   0   0 923.232 165.581   4
   7   0   1 5804.22 386.847   1
   7   0   1 6438.14 481.575   3
   7   0   1 5901.28 444.334   5
  -7   0  -1 5724.68 302.100   2
  -7   0  -2 64.3177 40.8083   2
   7   0   2-0.68113 33.9595   5
   7   0   2 72.1579 67.1346   1
   7   0   3 8079.25 524.480   1
  -7   0  -3 8266.32 423.296   2
   7   0   3 9334.86 560.582   5
  -7   0  -4 91.7128 66.1800   2
   7   0   4-55.0058 59.7516   2
   7   0   4 2.75148 57.5707   5
   7   0   4-133.809 107.631   1
   7   0   5 8951.63 500.887   2
  -7   0  -5 8688.92 485.303   2
   7   0   5 9409.58 566.244   5
  -7   0  -6 40.2873 69.7475   2
   7   0   6 69.4700 97.2399   5
   7   0   6 62.7022 44.2825   2
   7   0   7 4091.85 371.515   2
   7   0   7 3711.14 357.185   5
  -7   0  -7 4235.44 380.092   2
   7   0   8-62.7355 66.7458   5
   7   0   8-49.2654 51.6760   2
   7   0   9 15110.6 778.045   2
   7   0   9 14472.0 701.989   5
   7   0  10 228.549 99.3330   5
   7   0  10 57.4531 76.7567   2
   7   0  11 6197.03 542.489   2
   7   0  12 25.8934 75.9455   2
   7   0  13 189.729 136.020   2
   7   0  14-34.8755 101.303   2
   7   0  15 552.867 194.219   2
  -7   1  19 7627.81 559.866   4
  -7   1  18 242.159 103.936   4
  -7   1  18 523.418 161.406   5
  -7   1  18 227.989 85.8464   2
  -7   1  17 45.5142 67.6151   4
  -7   1  17 128.095 84.2590   5
  -7   1  17 85.8031 61.9166   2
  -7   1  16 101.067 45.9487   5
  -7   1  16 96.2929 67.7726   2
  -7   1  16 20.2290 47.8002   4
  -7   1  15 4370.56 336.068   2
  -7   1  15 4247.16 408.072   5
  -7   1  15 4099.18 395.125   4
  -7   1  14 184.950 100.013   3
   7   1 -14 88.1211 57.2053   2
  -7   1  14 42.8012 51.6894   5
  -7   1  14 114.842 57.7304   2
  -7   1  14 141.828 88.6602   4
  -7   1  14 71.3384 42.2406   1
  -7   1  13 16175.6 801.068   3
  -7   1  13 15685.6 779.923   5
  -7   1  13 15256.3 542.936   1
  -7   1  13 14136.0 539.464   2
  -7   1  13 15985.0 756.995   4
  -7   1  12 1773.80 263.280   3
  -7   1  12 1651.51 168.913   1
  -7   1  12 1686.40 256.603   5
  -7   1  12 1431.92 161.008   2
  -7   1  12 1777.91 250.301   4
  -7   1  11 228.183 103.239   3
  -7   1  11 509.357 136.169   5
  -7   1  11 437.687 84.1685   1
  -7   1  11 447.251 135.543   4
  -7   1  11 573.013 96.4772   2
  -7   1  10-14.8751 21.9235   2
  -7   1  10 3.94075 23.8600   1
  -7   1  10-54.5371 62.2553   3
  -7   1  10 60.4062 75.3829   5
  -7   1  10 48.9667 65.8040   4
  -7   1   9 1035.06 188.784   3
   7   1  -9 1050.48 194.276   5
  -7   1   9 1063.04 203.665   5
  -7   1   9 1122.62 113.375   2
  -7   1   9 1110.90 118.190   1
  -7   1   9 1414.62 208.745   4
  -7   1   8 2578.80 298.251   3
  -7   1   8 2428.65 150.575   2
  -7   1   8 2013.74 249.192   4
  -7   1   8 2280.43 164.082   1
   7   1  -8 3023.77 321.331   5
  -7   1   8 2400.35 295.172   5
  -7   1   7 25721.3 914.470   3
   7   1  -7 25566.8 933.866   5
  -7   1   7 26102.3 962.891   5
  -7   1   7 23763.3 842.233   4
  -7   1   7 25305.3 454.255   2
  -7   1   7 25225.3 542.703   1
  -7   1   6 2308.10 169.414   1
  -7   1   6 2447.03 283.902   3
   7   1  -6 2523.69 294.119   5
  -7   1   6 2551.15 304.165   5
  -7   1   6 2098.20 248.740   4
  -7   1   6 2214.39 129.385   2
  -7   1   5 7471.79 325.078   1
  -7   1   5 8016.03 511.086   3
   7   1  -5 8497.21 541.316   5
  -7   1   5 8315.59 538.038   5
  -7   1   5 8697.04 501.016   4
   7   1  -4 1089.40 152.571   3
  -7   1   4 1038.06 97.0892   2
   7   1  -4 789.229 167.278   5
  -7   1   4 1275.19 221.094   5
  -7   1   4 1236.21 191.566   4
   7   1  -3-2.41138 12.9343   1
   7   1  -3-1.84715 31.5941   3
   7   1  -3 58.3125 50.1820   5
  -7   1   3 112.646 91.7536   5
  -7   1   3 28.6159 25.1757   2
   7   1  -2 7475.31 305.561   1
   7   1  -2 7463.50 437.923   3
  -7   1   2 7801.53 305.092   2
   7   1  -2 7212.19 502.666   5
  -7   1   2 7575.45 512.068   5
   7   1  -1 8280.33 381.693   1
   7   1  -1 8069.30 473.997   3
  -7   1   1 8476.50 343.401   2
   7   1  -1 8912.19 555.894   5
  -7   1   1 8688.84 548.588   5
   7   1   0 4946.92 388.825   3
   7   1   0 4846.79 246.583   2
   7   1   0 4482.70 399.001   5
  -7   1   0 4902.04 281.069   2
  -7   1   0 4543.94 395.317   5
   7   1   1 7250.15 331.012   2
   7   1   1 6346.31 471.445   5
  -7   1  -1 7247.29 496.870   5
  -7   1  -1 6957.10 358.152   2
   7   1   2 30.6727 59.4261   5
  -7   1  -2 83.5723 47.4637   5
   7   1   2-11.3468 34.5162   2
  -7   1  -2 64.8329 43.8419   2
   7   1   3 123.775 70.8489   5
  -7   1  -3 248.385 119.017   5
   7   1   3 170.617 69.8896   2
  -7   1  -3 48.7727 41.5411   2
   7   1   4 343.712 94.6910   2
   7   1   4 426.515 129.928   5
  -7   1  -4 416.552 109.177   2
   7   1   5 5774.34 392.841   2
   7   1   5 6109.62 472.685   5
  -7   1  -5 6190.05 421.252   2
  -7   1  -6 321.168 109.082   2
   7   1   6 324.473 120.002   5
   7   1   6 90.3162 48.2831   2
   7   1   7 9986.22 573.251   2
   7   1   7 10060.3 609.703   5
   7   1   8 767.028 176.253   5
   7   1   8 902.190 180.301   2
   7   1   9 73.7224 88.5923   5
   7   1   9-62.5876 72.7638   2
   7   1  10 337.105 133.286   2
   7   1  11 561.810 161.810   2
   7   1  12 1619.85 291.504   2
   7   1  13 9693.61 732.683   2
   7   1  14-134.966 126.860   2
   7   1  15 438.976 178.374   2
  -7   2  18 50.7662 42.5437   4
  -7   2  18 45.4015 78.5817   5
  -7   2  18-62.1354 69.3016   2
  -7   2  17 969.475 209.364   5
  -7   2  17 921.517 181.860   2
  -7   2  17 1034.61 195.635   4
  -7   2  16 5141.19 474.117   5
  -7   2  16 5399.22 414.710   2
  -7   2  16 6247.47 479.328   4
  -7   2  15 5022.70 466.685   5
  -7   2  15 4569.15 368.573   2
  -7   2  15 4416.17 400.570   4
  -7   2  14 190.802 90.4106   2
  -7   2  14 198.819 99.3029   3
   7   2 -14 156.242 64.9858   2
  -7   2  14 118.515 81.4727   5
  -7   2  14 141.959 75.7743   1
  -7   2  14 232.560 104.143   4
  -7   2  13 1424.37 185.667   2
   7   2 -13 1187.89 136.681   2
  -7   2  13 1687.93 280.834   3
  -7   2  13 1569.41 265.660   5
  -7   2  13 1455.66 192.187   1
  -7   2  13 1391.60 224.253   4
  -7   2  12 1168.88 162.199   2
   7   2 -12 823.097 104.678   2
  -7   2  12 1009.82 223.883   3
   7   2 -12 979.982 191.258   5
  -7   2  12 1003.57 215.460   5
  -7   2  12 651.511 128.324   1
  -7   2  12 668.615 159.874   4
  -7   2  11 11528.1 706.849   3
   7   2 -11 11324.2 634.189   5
  -7   2  11 11020.6 665.922   5
  -7   2  11 11414.3 509.670   1
  -7   2  11 12399.2 496.488   2
  -7   2  11 10274.0 580.470   4
   7   2 -11 10821.4 327.791   2
  -7   2  10 3971.71 402.744   3
  -7   2  10 4074.67 403.455   5
  -7   2  10 4424.24 376.843   4
  -7   2  10 4401.07 285.419   2
  -7   2  10 4564.01 314.036   1
   7   2 -10 3824.84 370.005   5
   7   2 -10 3961.02 162.913   2
  -7   2   9 1157.17 142.253   2
  -7   2   9 1206.21 223.435   3
  -7   2   9 1362.01 234.758   5
   7   2  -9 1202.77 210.231   5
  -7   2   9 1457.20 174.138   1
  -7   2   9 1253.89 202.099   4
  -7   2   8 63.5712 46.7147   2
  -7   2   8 120.215 105.960   3
  -7   2   8 23.9738 41.5197   1
  -7   2   8-31.6593 66.7571   5
   7   2  -8 73.8159 62.0845   5
  -7   2   8 32.6094 48.1316   4
  -7   2   7 12.3517 29.3746   2
  -7   2   7-13.1646 42.9171   3
  -7   2   7 26.5729 91.6857   5
   7   2  -7 14.6138 61.3930   5
  -7   2   7-40.2150 41.1165   1
  -7   2   7-45.3367 53.5583   4
  -7   2   6 2360.92 300.530   3
   7   2  -6 2390.50 297.816   5
  -7   2   6 2345.65 295.512   5
  -7   2   6 2918.70 293.373   4
   7   2  -6 2303.20 271.949   4
  -7   2   6 2347.15 219.261   1
  -7   2   5 14595.5 558.757   1
  -7   2   5 15247.7 762.240   3
  -7   2   5 15778.8 761.171   5
   7   2  -5 14109.4 719.708   5
   7   2  -5 16000.7 695.653   4
  -7   2   4 9139.34 460.560   1
   7   2  -4 9469.92 394.695   3
  -7   2   4 9569.99 606.819   3
  -7   2   4 9727.52 596.900   5
   7   2  -4 9774.31 600.037   5
   7   2  -4 9524.13 529.354   4
  -7   2   3 6620.25 412.372   1
   7   2  -3 7803.92 390.390   3
  -7   2   3 7683.35 542.316   3
   7   2  -3 7021.43 173.925   2
  -7   2   3 7740.37 531.668   5
   7   2  -3 6878.41 502.534   5
   7   2  -3 7349.87 237.423   1
  -7   2   2 7413.99 458.953   1
   7   2  -2 7442.57 408.826   3
   7   2  -2 8146.37 298.425   1
  -7   2   2 8472.63 558.598   5
   7   2  -2 7827.63 247.009   2
   7   2  -2 7642.54 530.636   5
  -7   2   1 47.4987 78.2424   5
   7   2  -1-24.0200 43.1836   5
  -7   2   1 2.35112 43.4165   2
   7   2  -1 15.2259 26.8930   2
  -7   2   0 4554.06 309.771   2
  -7   2   0 4742.36 410.181   5
   7   2   0 3964.00 385.079   5
   7   2   0 4916.16 257.620   2
  -7   2  -1 614.811 147.235   5
   7   2   1 911.396 190.826   5
  -7   2  -1 718.275 127.061   2
   7   2   1 873.656 125.032   2
  -7   2  -2 5417.78 443.194   5
   7   2   2 4759.08 427.904   5
   7   2   2 4677.10 298.574   2
  -7   2  -2 3803.85 305.806   2
  -7   2  -3 8756.61 485.325   2
  -7   2  -3 8698.44 553.624   5
   7   2   3 8497.98 574.472   5
   7   2   3 8318.77 426.641   2
  -7   2  -4 6692.33 444.006   2
   7   2   4 7303.73 422.380   2
  -7   2  -4 6473.75 479.689   5
   7   2   5 6227.42 415.300   2
  -7   2  -5 5842.57 434.895   2
  -7   2  -5 5630.27 447.428   5
  -7   2  -6 204.061 68.0260   5
   7   2   6 318.290 119.010   2
   7   2   7 1567.55 236.756   2
   7   2   8 835.735 181.890   2
   7   2   9 14.5140 50.0864   2
   7   2  10 2514.67 330.074   2
   7   2  11 2274.12 324.286   2
   7   2  12 69.7256 108.646   2
   7   2  13 109.530 107.211   2
   7   2  14 850.652 228.507   2
  -7   3  18 5065.81 498.293   5
  -7   3  18 4816.63 448.198   2
  -7   3  17 1887.82 280.912   2
  -7   3  17 1385.82 261.703   5
  -7   3  17 1414.43 226.107   4
  -7   3  16 5022.21 493.802   5
  -7   3  16 4297.73 392.249   2
  -7   3  16 4161.53 389.315   4
  -7   3  15 1242.95 208.843   2
  -7   3  15 1047.82 252.115   3
  -7   3  15 732.453 193.397   5
  -7   3  15 858.391 169.580   4
  -7   3  14 6462.98 601.479   3
   7   3 -14 7012.92 493.916   5
  -7   3  14 7026.12 575.055   5
  -7   3  14 6206.80 443.779   2
  -7   3  14 6310.45 475.113   4
  -7   3  13 8267.13 667.834   3
  -7   3  13 8751.57 634.763   5
   7   3 -13 8747.62 562.965   5
  -7   3  13 7950.83 512.256   1
   7   3 -13 8269.85 386.275   2
  -7   3  13 7703.63 476.167   2
  -7   3  13 7892.73 522.362   4
  -7   3  12 6396.27 579.136   3
  -7   3  12 5428.16 492.745   5
   7   3 -12 6218.55 486.139   5
   7   3 -12 6355.81 314.048   2
  -7   3  12 6415.83 446.072   1
  -7   3  12 5519.86 430.074   4
  -7   3  12 6161.05 417.405   2
  -7   3  11 2696.08 373.637   3
  -7   3  11 3100.26 369.537   5
   7   3 -11 2851.96 331.538   5
   7   3 -11 2889.93 197.966   2
  -7   3  11 2737.25 304.706   4
  -7   3  11 3033.77 306.464   1
  -7   3  11 2990.34 284.861   2
  -7   3  10 3516.50 411.373   3
  -7   3  10 5238.86 477.832   5
   7   3 -10 4558.60 416.560   5
   7   3 -10 4691.95 228.815   2
  -7   3  10 5155.28 416.965   4
  -7   3  10 4725.48 375.548   1
  -7   3  10 4442.45 334.308   2
   7   3  -9 420.192 64.9038   2
  -7   3   9 443.013 111.133   2
  -7   3   9 586.279 135.346   1
  -7   3   9 779.018 198.430   3
  -7   3   9 482.604 159.771   5
   7   3  -9 322.885 109.107   5
  -7   3   9 497.113 131.515   4
   7   3  -8 4892.33 196.151   2
  -7   3   8 5546.15 504.593   3
  -7   3   8 4300.72 425.255   5
   7   3  -8 5591.07 468.116   5
  -7   3   8 5887.06 437.214   4
  -7   3   8 5373.26 355.826   2
  -7   3   8 4589.21 358.468   1
  -7   3   7 2370.07 325.441   3
   7   3  -7 2075.34 121.796   2
  -7   3   7 1629.24 260.822   5
   7   3  -7 2118.26 288.747   5
  -7   3   7 2030.67 239.527   1
  -7   3   6 889.155 200.219   3
   7   3  -6 735.604 73.0333   2
   7   3  -6 556.956 148.321   5
   7   3  -6 658.425 67.8495   2
  -7   3   6 631.543 135.493   1
  -7   3   6 694.650 169.676   5
  -7   3   5 20520.3 948.879   3
  -7   3   5 21791.4 936.256   5
   7   3  -5 20981.1 395.912   2
  -7   3   5 20315.9 768.487   1
   7   3  -5 20699.7 414.840   1
  -7   3   4 21559.1 806.894   1
   7   3  -4 21917.2 507.226   3
  -7   3   4 22953.3 1001.67   3
  -7   3   4 23221.8 954.094   5
   7   3  -4 22818.9 853.397   4
   7   3  -4 22100.2 441.523   2
   7   3  -4 22980.6 492.438   1
  -7   3   3 27627.1 937.789   1
   7   3  -3 27268.9 663.532   3
  -7   3   3 27434.2 1105.49   3
  -7   3   3 27161.5 1027.51   5
   7   3  -3 27629.0 594.424   1
   7   3  -3 27521.3 917.371   4
   7   3  -3 27132.2 532.070   2
  -7   3   2 17221.6 764.237   1
   7   3  -2 17643.7 592.737   3
  -7   3   2 17269.3 824.294   5
   7   3  -2 17024.5 508.165   1
   7   3  -2 17120.4 713.079   4
   7   3  -2 17237.9 459.074   2
  -7   3   1 3292.50 350.778   1
   7   3  -1 3294.19 244.385   1
  -7   3   1 3191.42 354.683   5
   7   3  -1 3121.85 213.792   2
  -7   3   0 5630.72 474.472   1
   7   3   0 5564.63 335.109   1
  -7   3   0 6500.56 504.002   5
   7   3   0 6217.02 323.980   2
  -7   3  -1 7192.83 451.035   2
  -7   3  -1 7431.76 535.981   5
   7   3   1 6406.83 351.348   2
   7   3   2 194.540 66.2685   2
  -7   3  -2 285.043 114.694   5
  -7   3  -2 70.7629 47.0845   2
  -7   3  -3 5711.42 430.895   2
  -7   3  -3 6137.83 486.348   5
   7   3   3 5867.91 376.897   2
  -7   3  -4 5922.74 449.557   2
  -7   3  -4 5757.37 466.378   5
   7   3   4 5559.14 387.763   2
   7   3   5 2243.92 259.048   2
  -7   3  -5 1374.62 233.608   5
  -7   3  -6 4063.51 392.192   5
   7   3   6 4447.47 375.301   2
  -7   3  -7 582.987 151.270   5
   7   3   7 393.452 129.193   2
   7   3   8 8222.38 561.452   2
  -7   3  -8 8360.80 549.958   5
   7   3   9 4005.18 411.255   2
   7   3  10 2882.80 362.594   2
   7   3  11 50.5148 79.8289   2
   7   3  12 5474.99 532.792   2
   7   3  13 1398.36 279.616   2
   7   3  14 145.410 110.718   2
  -7   4  18 103.369 58.9562   2
  -7   4  18-40.6401 76.2485   5
  -7   4  17 3502.13 503.292   3
  -7   4  17 3709.31 447.568   5
  -7   4  17 3290.21 386.096   2
  -7   4  16 2588.99 335.484   2
  -7   4  16 3073.63 464.693   3
  -7   4  16 3171.60 412.963   5
  -7   4  16 3013.07 327.462   4
  -7   4  15-62.4353 73.3601   2
  -7   4  15 119.166 69.6988   5
  -7   4  15 19.6695 65.1664   4
  -7   4  14 875.564 187.183   2
  -7   4  14 378.042 171.574   3
  -7   4  14 631.834 150.930   4
  -7   4  13 684.419 166.944   2
  -7   4  13 933.239 250.985   3
  -7   4  13 528.526 143.060   4
  -7   4  12 318.815 124.905   2
  -7   4  12 186.759 119.471   3
  -7   4  12 351.643 120.822   4
  -7   4  11 2016.05 278.839   1
  -7   4  11 1681.65 318.485   3
  -7   4  11 2415.39 294.096   4
  -7   4  11 2523.31 292.424   2
   7   4 -11 2022.82 196.063   2
  -7   4  10 21241.0 1086.02   3
   7   4 -10 20905.9 596.309   2
  -7   4  10 19840.2 832.788   4
  -7   4  10 20245.0 866.400   1
  -7   4  10 21331.7 826.993   2
  -7   4   9 1538.03 222.602   2
  -7   4   9 1843.83 322.616   3
  -7   4   9 2007.54 273.639   1
   7   4  -9 1773.97 167.427   2
  -7   4   8 953.699 211.149   3
  -7   4   8 869.497 184.745   1
   7   4  -8 1037.80 124.972   2
   7   4  -7-15.9737 30.2137   1
  -7   4   7 57.7450 97.0022   3
   7   4  -7-6.45346 34.0696   2
   7   4  -6 1162.56 137.208   1
  -7   4   6 959.916 218.394   3
  -7   4   6 1101.05 202.987   1
  -7   4   5 179.667 99.5104   1
   7   4  -5 140.304 51.7581   2
  -7   4   5 70.6277 78.9703   3
   7   4  -5-19.0735 40.1965   1
   7   4  -4 4231.93 149.722   3
  -7   4   4 4916.76 498.868   3
   7   4  -4 5247.84 286.871   2
   7   4  -4 4708.16 288.762   1
  -7   4   4 4702.13 421.067   1
   7   4  -3-38.8934 46.3893   1
   7   4  -3 85.7673 38.9141   2
   7   4  -3 147.369 51.2683   3
  -7   4   3 101.631 91.1212   3
  -7   4   3 25.4198 70.6325   1
  -7   4   2 4783.74 446.063   1
  -7   4   2 4798.07 499.036   3
   7   4  -2 4275.77 301.649   1
   7   4  -2 4566.49 293.025   2
  -7   4   1 3014.73 361.350   1
  -7   4   1 3943.14 411.394   5
   7   4  -1 3597.69 335.288   4
   7   4  -1 4028.84 282.444   2
   7   4   0 3097.33 279.236   1
  -7   4   0 2875.53 353.444   5
   7   4   0 3055.83 300.759   4
   7   4   0 3049.15 259.639   2
  -7   4   0 2369.04 334.727   1
   7   4   1 1070.67 156.714   2
   7   4   1 1098.32 174.918   1
  -7   4  -1 1744.02 279.196   5
   7   4   2 3026.52 300.976   1
  -7   4  -2 2951.83 360.641   5
   7   4   2 3147.39 284.838   2
   7   4   3 3298.15 328.131   1
  -7   4  -3 3413.70 382.034   5
   7   4   3 3627.48 320.327   2
   7   4   4 15410.6 743.758   1
  -7   4  -4 16132.5 819.318   5
   7   4   4 15245.1 681.731   2
  -7   4  -5 5852.51 491.395   5
   7   4   5 5787.66 443.382   2
  -7   4  -6 30377.6 1103.78   5
   7   4   6 30593.1 1049.11   2
  -7   4  -7 5595.61 479.672   5
   7   4   7 5765.68 471.984   2
   7   4   8 684.280 169.524   2
  -7   4  -8 1203.98 216.988   5
  -7   4  -9 1410.05 241.457   5
   7   4   9 1171.16 233.867   2
   7   4  10 4956.86 490.789   2
   7   4  11 55.9672 106.700   2
   7   4  12 528.401 164.706   2
   7   4  13 5481.26 572.837   2
  -7   5  18 3643.33 477.007   5
  -7   5  18 4077.72 474.765   2
  -7   5  17 394.680 164.792   2
  -7   5  16 1661.71 290.806   2
  -7   5  15 651.736 176.594   2
  -7   5  15 1141.83 295.887   3
  -7   5  14 619.367 170.809   2
  -7   5  14 730.444 237.612   3
  -7   5  14 887.663 184.784   4
  -7   5  13 454.409 146.961   2
  -7   5  13 399.960 172.383   3
  -7   5  13 392.461 133.654   4
  -7   5  12 921.052 203.550   2
  -7   5  12 1725.97 339.422   3
  -7   5  12 1436.20 240.442   4
  -7   5  11 1336.46 238.486   2
  -7   5  11 1340.53 296.217   3
  -7   5  11 1340.29 228.886   4
  -7   5  10 265.437 108.334   2
  -7   5  10 134.929 117.871   3
  -7   5   9 5108.54 568.268   3
   7   5  -8 121.173 54.0876   1
  -7   5   8 200.765 138.446   3
  -7   5   7 206.231 132.232   3
   7   5  -7 133.421 57.0941   1
  -7   5   6 4493.99 515.559   3
   7   5  -6 4345.77 325.769   1
  -7   5   5 3236.19 445.112   3
  -7   5   4 8320.10 693.332   3
   7   5  -4 9030.13 452.364   2
   7   5  -3 2664.26 154.753   3
  -7   5   3 2519.11 387.625   3
   7   5  -3 2653.20 251.908   2
  -7   5   2 48981.3 1687.94   3
   7   5  -2 48488.9 1164.69   1
   7   5  -2 47868.7 1087.30   2
   7   5  -1 22899.8 824.167   1
   7   5  -1 23033.7 773.911   2
   7   5   0 852.123 159.823   2
   7   5   0 1048.81 187.275   1
   7   5   1 1327.28 204.080   2
   7   5   1 726.317 155.784   1
  -7   5  -2 2030.62 311.261   5
   7   5   2 2232.22 282.818   1
   7   5   2 2203.30 265.438   2
   7   5   3-6.07520 58.6618   2
  -7   5  -3 61.9898 78.6411   5
   7   5   4 146.396 77.8186   2
  -7   5  -4 340.112 146.839   5
   7   5   5 1570.64 247.585   2
  -7   5  -5 1022.95 225.906   5
   7   5   6 1169.44 219.620   2
  -7   5  -6 1291.37 247.077   5
  -7   5  -7 3839.01 410.751   5
   7   5   7 4143.81 429.785   2
  -7   5  -8 4024.24 416.147   5
   7   5   8 4945.27 484.419   2
   7   5   9 436.908 148.121   2
  -7   5  -9 427.562 144.887   5
   7   5  10 1779.94 312.857   2
   7   5  11 145.074 99.8186   2
   7   5  12 11227.8 818.691   2
  -7   6  16 995.880 235.495   2
  -7   6  15 194.548 106.862   2
  -7   6  14 34.7393 79.3151   2
  -7   6  13-104.768 74.3929   2
  -7   6  13-58.3433 75.4822   3
  -7   6  12 588.476 175.596   2
  -7   6  12 1094.12 292.716   3
  -7   6  12 727.388 178.901   4
  -7   6  11 5150.13 613.764   3
  -7   6  11 5279.04 501.311   2
  -7   6  10 4983.05 594.057   3
  -7   6  10 5088.71 481.551   2
  -7   6   9 98.9821 133.042   3
  -7   6   8 658.420 235.804   3
  -7   6   7-110.548 148.444   3
  -7   6   6 2912.50 445.082   3
  -7   6   5 3371.68 480.319   3
  -7   6   4 12901.5 922.155   3
   7   6  -4 12670.6 651.327   1
   7   6  -3 178.295 89.2587   2
   7   6  -3 60.3294 69.9902   1
  -7   6   3 33.6188 137.551   3
   7   6  -2 2097.39 274.316   1
   7   6  -2 1952.38 248.790   2
  -7   6   2 2202.00 392.575   3
   7   6  -1 360.940 111.151   1
   7   6  -1 876.310 175.456   2
   7   6   0 6799.71 481.102   2
   7   6   1 464.519 132.487   2
   7   6   2 7091.10 518.515   2
   7   6   3 20600.8 898.801   2
  -7   6  -4 35816.0 1390.19   5
   7   6   4 35169.0 1205.06   2
   7   6   5 510.944 174.665   2
  -7   6  -5 601.625 202.535   5
   7   6   6 11456.7 727.820   2
  -7   6  -6 12035.1 785.087   5
   7   6   7 436.295 132.995   2
  -7   6  -7 454.581 150.703   5
   7   6   8 528.748 170.139   2
  -7   6  -8 602.412 182.345   5
   7   6   9-94.0385 96.6113   2
   7   6  10 678.866 218.954   2
  -7   7  13-74.1837 87.9213   2
  -7   7  12 859.516 222.989   2
  -7   7  11 2270.50 340.794   2
  -7   7  10-70.9529 100.686   2
  -7   7   9 692.300 247.027   3
  -7   7   8 1344.88 325.563   3
  -7   7   7 942.504 277.122   3
  -7   7   6 66.9567 126.944   3
  -7   7   5 2795.50 453.681   3
  -7   7   4 411.762 185.781   3
   7   7  -3 649.184 159.151   2
  -7   7   3 652.813 219.056   3
  -7   7   2 8457.74 797.377   3
   7   7  -2 7443.46 539.871   2
   7   7  -1 3297.19 362.768   2
   7   7   0 994.821 208.894   2
   7   7   1 3630.76 392.066   2
   7   7   2 1546.09 259.217   2
   7   7   3 1564.52 273.895   2
   7   7   4-101.909 59.5121   2
   7   7   5-86.0136 90.9743   2
  -7   7  -5-42.1077 76.2014   5
   7   7   6 1628.26 288.262   2
  -7   7  -6 2098.54 351.352   5
   7   7   7 2088.18 347.995   2
  -7   7  -7 2517.22 376.610   5
   7   7   8-83.9281 104.875   2
   7   8  -4 951.549 207.199   2
   7   8  -3 127.507 94.3158   2
   7   8  -2 1165.04 238.688   2
   7   8  -1-1.93150 74.2475   2
   7   8   0 399.631 145.697   2
   7   8   1-84.5648 79.5465   2
   7   8   2 560.830 181.226   2
   7   8   3 2685.03 377.880   2
   7   8   4-27.1839 97.5543   2
   7   8   5 513.157 164.527   2
  -7   8  -6 1381.67 304.055   5
  -8  -8   4 174.460 147.809   4
  -8  -8   3 314.899 152.718   4
  -8  -8   2 2714.88 389.530   4
  -8  -8   1-297.382 134.241   4
  -8  -8   0 2665.15 371.528   4
  -8  -7   8 2657.35 410.879   4
   8  -7  -8 2408.43 377.485   1
  -8  -7   7 401.961 176.959   4
   8  -7  -7 385.032 143.476   1
  -8  -7   6 17.4216 106.421   4
   8  -7  -6 173.985 112.398   1
  -8  -7   5 31.4685 64.4347   4
   8  -7  -5 275.028 136.838   1
  -8  -7   4 1220.94 262.756   4
   8  -7  -4 839.966 221.368   1
  -8  -7   3 1066.45 234.396   4
   8  -7  -3 1350.66 285.073   1
  -8  -7   2 1589.49 285.162   4
   8  -7  -2 1813.80 332.752   1
  -8  -7   1 30.2766 85.3712   4
   8  -7  -1-63.3898 72.6089   1
   8  -7   0 4513.21 527.302   1
  -8  -7   0 3562.22 402.086   4
  -8  -7  -1 1330.63 249.372   4
   8  -7   1 1626.83 323.913   1
  -8  -7  -2 86.6767 76.8402   4
   8  -7   2-306.178 151.606   1
   8  -7   3 3631.63 498.267   1
  -8  -6  11 4962.50 552.123   4
  -8  -6  10 442.795 179.758   4
  -8  -6   9-32.5400 102.559   4
  -8  -6   8 263.485 112.813   4
   8  -6  -8 58.0526 87.0521   1
  -8  -6   7 1259.72 266.352   4
   8  -6  -7 1217.40 240.056   1
  -8  -6   6 1571.41 296.263   4
   8  -6  -6 1298.42 246.739   1
  -8  -6   5 1286.36 264.920   4
   8  -6  -5 1441.29 258.704   1
  -8  -6   4 163.252 103.241   4
   8  -6  -4 75.9687 76.2537   1
  -8  -6   3 94.7288 63.3158   4
   8  -6  -3 517.215 167.244   1
  -8  -6   2-6.47211 64.2014   4
   8  -6  -2 53.0020 48.0311   1
  -8  -6   1 892.248 200.976   4
   8  -6  -1 938.937 223.805   1
   8  -6   0 4304.27 489.270   1
  -8  -6   0 4674.35 448.179   4
  -8  -6  -1 1522.36 253.042   4
   8  -6   1 1662.72 306.222   1
  -8  -6  -2 1668.69 260.177   4
   8  -6   2 2096.28 353.154   1
   8  -6   3 2806.16 425.082   1
  -8  -6  -3 2580.54 313.211   4
   8  -6   4 4181.71 522.724   1
  -8  -6  -4 3527.29 351.737   4
   8  -6   5 10411.4 835.566   1
   8  -6   6-69.4179 100.856   1
  -8  -5  14 44.9999 75.3503   4
  -8  -5  13 451.316 198.788   4
  -8  -5  12 273.779 131.209   4
  -8  -5  11 268.049 171.822   4
  -8  -5  10 1457.43 290.852   4
  -8  -5   9 7980.65 641.926   4
  -8  -5   8 294.226 136.454   4
   8  -5  -8 441.758 141.757   1
  -8  -5   7 2437.45 347.888   4
   8  -5  -7 2658.24 325.414   1
  -8  -5   6-67.9773 79.9874   4
   8  -5  -6-48.6794 88.2648   1
  -8  -5   5 12.0508 67.4350   4
   8  -5  -5 145.527 87.5892   1
  -8  -5   4 29.6663 54.3585   4
   8  -5  -4 159.315 95.2030   1
   8  -5  -3 5292.95 468.668   1
  -8  -5   3 5030.84 463.001   4
  -8  -5   2 475.440 157.608   4
   8  -5  -2 340.625 131.195   1
  -8  -5   1 2922.01 344.185   4
   8  -5  -1 2721.06 354.676   1
  -8  -5   0 2702.67 327.064   4
   8  -5   0 2383.63 333.624   1
   8  -5   1 1664.82 287.583   1
  -8  -5  -1 1611.56 249.703   4
   8  -5   2 2867.97 390.464   1
  -8  -5  -2 3026.59 336.693   4
   8  -5   3 3513.76 437.391   1
  -8  -5  -3 2946.93 318.981   4
  -8  -5  -4 39.2926 62.1285   4
   8  -5   4 1.15690 84.3782   1
   8  -5   5 3445.81 450.715   1
  -8  -5  -5 3282.30 319.748   4
   8  -5   6 3187.44 442.632   1
  -8  -5  -6 3117.41 299.352   4
   8  -5   7 797.852 222.232   1
   8  -5   8 91.9340 105.998   1
   8  -5   9 1810.13 366.858   1
  -8  -4  16 762.090 227.286   4
  -8  -4  15-85.5494 102.808   4
  -8  -4  14 134.201 105.823   4
  -8  -4  13 5493.38 548.818   4
  -8  -4  12 197.576 110.536   4
  -8  -4  11 342.521 145.804   4
  -8  -4  10 277.752 123.907   4
  -8  -4   9-109.228 113.740   4
  -8  -4   8 83.2097 97.8116   4
   8  -4  -8 27.8292 52.5238   1
   8  -4  -7 6544.95 448.667   1
  -8  -4   7 6316.10 532.147   4
  -8  -4   6 732.050 185.929   4
   8  -4  -6 305.113 102.269   1
   8  -4  -5 15638.3 705.695   1
  -8  -4   5 15325.3 801.095   4
  -8  -4   4 293.132 117.528   4
   8  -4  -4 423.856 128.296   1
  -8  -4   3 568.037 155.206   4
   8  -4  -3 960.116 181.065   1
   8  -4  -2 1083.80 200.146   1
  -8  -4   2 1105.14 207.186   4
   8  -4  -1 0.77523 58.1478   1
  -8  -4   1 51.8624 50.1519   4
   8  -4   0 5006.04 454.512   1
  -8  -4   0 5366.79 443.017   4
   8  -4   1 17061.6 855.156   1
  -8  -4  -1 16595.1 758.131   4
   8  -4   2 22.9914 57.8400   1
  -8  -4  -2 19.1440 58.4627   4
  -8  -4  -3 11616.5 614.017   4
   8  -4   3 9158.64 668.905   1
   8  -4   4 952.858 228.478   1
  -8  -4  -4 903.263 172.208   4
  -8  -4  -5 4430.42 363.365   4
   8  -4   5 4936.17 523.982   1
   8  -4   6 1382.53 287.853   1
  -8  -4  -6 1425.88 202.605   4
  -8  -4  -7 76.7967 59.9361   4
   8  -4   7 8.84870 78.4105   1
   8  -4   8 310.477 130.709   1
   8  -4   9 3887.82 520.121   1
   8  -4  10-12.0174 78.8422   1
  -8  -3  18 196.110 134.109   4
  -8  -3  17 577.551 184.680   4
  -8  -3  16 274.811 121.453   4
  -8  -3  15 1588.33 297.874   4
  -8  -3  14 2664.95 370.064   4
  -8  -3  13 1150.69 241.973   4
  -8  -3  12 118.062 93.7778   4
  -8  -3  11 5239.68 500.015   4
  -8  -3  10 348.644 122.992   4
  -8  -3   9 4147.57 426.855   4
  -8  -3   8 12355.5 724.882   4
   8  -3  -7 49.8377 51.2905   1
  -8  -3   7-7.51473 64.1302   4
   8  -3  -6 4080.09 310.725   1
  -8  -3   6 3890.45 399.192   4
   8  -3  -5 1664.64 209.754   1
  -8  -3   5 1601.89 251.052   4
   8  -3  -4 10124.5 515.212   1
  -8  -3   4 11248.3 657.337   4
   8  -3  -3 69359.5 1392.58   1
  -8  -3   3 71447.4 1628.02   4
   8  -3  -2 12538.0 610.703   1
  -8  -3   2 11798.0 660.227   4
   8  -3  -1 749.813 160.316   1
  -8  -3   1 745.528 173.199   4
   8  -3   0-49.0362 61.9979   1
  -8  -3   0 2.76813 59.9677   4
   8  -3   1 1788.40 261.744   1
  -8  -3  -1 1735.70 244.401   4
   8  -3   2 105.068 76.9437   1
  -8  -3  -2 112.361 80.6530   4
   8  -3   3 215.931 94.1863   1
  -8  -3  -3 436.701 126.990   4
  -8  -3  -4 4000.16 352.481   4
   8  -3   4 4243.08 451.336   1
  -8  -3  -5 9263.26 527.437   4
   8  -3   5 8247.23 651.164   1
   8  -3   6 635.467 186.621   1
  -8  -3  -6 542.020 131.163   4
   8  -3   7 815.396 201.148   1
  -8  -3  -7 947.871 160.322   4
   8  -3   8 38.8978 59.8173   1
  -8  -3  -8 105.855 65.3266   4
   8  -3   9 1299.68 305.144   1
   8  -3  10 205.481 162.743   1
   8  -3  11 11801.6 941.396   1
   8  -3  12 1042.81 297.129   1
  -8  -2  20 232.097 127.002   4
  -8  -2  19 55.4729 97.8812   4
  -8  -2  18 7985.21 664.499   4
  -8  -2  17 1302.06 269.122   4
  -8  -2  16 3208.32 410.485   4
  -8  -2  15 106.143 106.091   4
  -8  -2  14 524.736 168.241   4
  -8  -2  13 2637.91 221.213   3
  -8  -2  13 3153.92 387.565   4
  -8  -2  12 18102.1 901.785   4
  -8  -2  11 4096.09 423.726   4
  -8  -2  10 1382.86 244.186   4
  -8  -2   9 4508.69 434.569   4
  -8  -2   8 4174.46 410.675   4
  -8  -2   7 4148.25 405.177   4
   8  -2  -6-10.7880 37.7594   1
  -8  -2   6 24.4234 43.6835   4
   8  -2  -5 9787.96 422.665   1
  -8  -2   5 9074.11 578.912   4
   8  -2  -4 1396.57 237.439   3
   8  -2  -4 1649.30 183.023   1
  -8  -2   4 1190.83 214.441   4
   8  -2  -3 9473.29 614.357   3
   8  -2  -3 9170.79 447.645   1
  -8  -2   3 8516.72 548.280   4
   8  -2  -2 12407.9 548.859   1
  -8  -2   2 13237.7 678.292   4
   8  -2  -1 74.4152 55.1076   1
  -8  -2   1 112.776 76.5157   4
   8  -2   0 1388.66 200.539   1
  -8  -2   0 1121.62 194.559   4
   8  -2   1 1044.44 196.480   1
  -8  -2  -1 1060.31 193.880   4
  -8  -2  -2 5910.13 435.309   4
   8  -2   2 6230.03 478.000   1
  -8  -2  -3 8108.06 502.874   4
  -8  -2  -3 8002.41 443.647   2
   8  -2   3 8241.45 573.412   1
   8  -2   4 413.715 149.804   1
  -8  -2  -4 740.062 149.699   2
  -8  -2  -4 545.177 131.609   4
  -8  -2  -5 6791.99 448.315   4
  -8  -2  -5 6751.87 459.775   2
   8  -2   5 7111.71 580.438   1
   8  -2   6 808.495 211.016   1
  -8  -2  -6 764.398 157.743   4
   8  -2   7 3364.73 431.472   1
  -8  -2  -7 3836.79 330.551   4
   8  -2   8 991.953 246.805   1
  -8  -2  -8 605.612 134.989   4
   8  -2   9 3755.36 487.442   1
  -8  -2  -9 2938.39 282.166   4
   8  -2  10 181.704 120.808   1
  -8  -2 -10-128.774 65.2726   4
   8  -2  11 515.277 204.033   1
   8  -2  12 365.219 152.451   1
  -8  -1  21 2157.98 355.269   4
  -8  -1  20 10471.1 756.513   4
  -8  -1  19 1065.54 233.170   4
  -8  -1  18 646.643 186.468   4
  -8  -1  17 1752.99 302.414   4
  -8  -1  16 1399.59 262.636   4
  -8  -1  16 1087.79 192.671   3
  -8  -1  15 4311.06 366.910   3
  -8  -1  15 4341.57 448.708   4
  -8  -1  14 19088.4 753.718   3
  -8  -1  14 19973.7 950.956   4
  -8  -1  13 2123.71 243.327   3
  -8  -1  13 2020.70 295.875   4
  -8  -1  12 4159.22 340.839   3
  -8  -1  12 3955.29 411.147   4
  -8  -1  11 2113.83 237.555   3
  -8  -1  11 1941.16 284.357   4
  -8  -1  10 47.8760 52.3345   3
  -8  -1  10 53.3390 71.8936   4
  -8  -1   9-59.6105 88.7467   4
  -8  -1   8 460.995 132.191   4
  -8  -1   7 191.428 96.0880   4
  -8  -1   6 49298.0 1338.62   4
   8  -1  -5 37285.7 646.299   1
  -8  -1   5 38123.4 1161.96   4
   8  -1  -4 38765.4 1146.97   3
   8  -1  -4 37951.6 721.937   1
  -8  -1   4 41040.3 1187.31   4
   8  -1  -3 4285.79 391.113   3
   8  -1  -3 4284.28 263.729   1
  -8  -1   3 4674.94 396.508   4
   8  -1  -2 4659.57 417.769   3
  -8  -1   2 4063.51 367.904   4
   8  -1  -2 3803.74 274.619   1
   8  -1  -1 0.79571 36.5764   3
   8  -1  -1 0.45990 44.1355   1
  -8  -1   1 68.0614 63.1107   4
  -8  -1   0 907.412 113.019   2
   8  -1   0 1090.78 214.928   3
  -8  -1   0 913.910 178.737   4
   8  -1   0 1354.06 192.246   1
   8  -1   1 1149.54 182.968   1
  -8  -1  -1 1014.94 133.990   2
  -8  -1  -1 840.525 166.208   4
  -8  -1  -2 533.732 109.196   2
   8  -1   2 358.055 114.513   1
  -8  -1  -2 197.365 86.1464   4
  -8  -1  -3 59.2347 42.3914   2
   8  -1   3-19.7021 50.8596   1
  -8  -1  -3 118.458 82.1839   4
  -8  -1  -4 2490.30 276.799   4
  -8  -1  -4 2756.29 272.767   2
   8  -1   4 2378.90 315.961   1
   8  -1   5 2005.01 307.700   1
  -8  -1  -5 2382.54 273.246   4
  -8  -1  -5 2164.55 256.196   2
   8  -1   6 6902.18 589.227   1
  -8  -1  -6 6752.16 451.810   4
  -8  -1  -6 6577.33 470.123   2
   8  -1   7 530.359 158.290   1
  -8  -1  -7 439.631 127.423   4
   8  -1   8 330.401 151.039   1
  -8  -1  -8 515.337 125.879   4
   8  -1   9 81.9740 107.103   1
  -8  -1  -9 22.8521 44.6746   4
   8  -1  10 1493.69 319.569   1
  -8  -1 -10 1626.80 220.305   4
   8  -1  11-16.2151 70.6110   1
  -8  -1 -11 132.859 70.6620   4
   8  -1  12 387.939 159.544   1
   8  -1  13 97.6776 90.0956   1
  -8   0  20 751.743 194.418   4
  -8   0  19 87.0015 84.7091   4
  -8   0  18 4350.26 441.147   3
  -8   0  18 4267.97 460.087   4
  -8   0  17 84.7754 48.0653   4
  -8   0  17-25.2511 56.4440   3
  -8   0  16 304.479 127.288   3
  -8   0  16 413.779 152.735   4
  -8   0  15 23.7276 45.7234   3
  -8   0  15-11.5893 68.2797   4
  -8   0  14 3137.20 345.719   3
  -8   0  14 2462.27 332.032   4
  -8   0  13-2.17697 53.7616   3
  -8   0  13-63.1638 94.4698   5
  -8   0  13 8.03355 9.60450   1
  -8   0  13 55.6398 61.0751   4
  -8   0  12 14668.6 709.916   3
  -8   0  12 13659.4 761.296   5
  -8   0  12 14992.7 779.304   4
  -8   0  11 27.0712 76.0907   3
  -8   0  11 56.0016 67.5180   5
  -8   0  11 58.0044 88.3902   4
  -8   0  10 1734.93 242.214   3
  -8   0  10 1187.55 222.714   5
  -8   0  10 1162.47 223.757   4
  -8   0   9 26.4446 36.7913   3
  -8   0   9-3.32559 70.3226   5
  -8   0   9-25.5964 60.4905   4
  -8   0   8 5938.55 434.271   3
  -8   0   8 6190.99 508.566   5
  -8   0   8 6549.53 488.577   4
  -8   0   7 57.0767 39.8657   3
  -8   0   7-8.18161 55.1572   5
  -8   0   7 104.614 104.412   4
  -8   0   6 33253.3 1157.08   5
  -8   0   6 31816.6 1045.79   4
   8   0  -5 15.6861 63.3699   3
  -8   0   5-14.6083 89.0429   5
  -8   0   5-16.1839 77.3272   4
   8   0  -4 4981.49 384.249   3
  -8   0   4 4498.36 427.507   5
   8   0  -4 4995.70 187.298   1
  -8   0   4 5136.35 414.590   4
   8   0  -3-15.2119 18.8702   1
   8   0  -3-4.45260 49.9382   3
  -8   0   3-30.8070 63.7770   4
   8   0  -2 2518.85 294.544   3
  -8   0   2 2362.30 280.483   4
  -8   0   2 2218.99 136.501   2
   8   0  -2 2477.89 197.113   1
  -8   0   1-13.5202 22.6283   2
   8   0  -1-43.3495 47.7855   1
   8   0  -1-1.45838 37.4005   3
  -8   0   1-79.9509 73.2168   4
   8   0   0 1818.41 213.010   1
   8   0   0 1585.30 252.189   3
  -8   0   0 2178.53 267.331   4
  -8   0   0 1624.86 154.177   2
  -8   0  -1 50.1487 42.9338   2
   8   0   1 2.87704 47.2636   1
   8   0   1-90.5455 59.3827   3
  -8   0  -1-5.12312 62.6691   4
   8   0   2 20713.8 816.377   1
   8   0   2 20168.4 939.420   3
  -8   0  -2 21809.3 832.409   4
  -8   0  -2 19439.8 633.013   2
   8   0   3 131.864 88.4971   1
  -8   0  -3 122.903 70.9894   2
   8   0   4 3297.67 373.179   1
  -8   0  -4 2750.18 270.919   2
  -8   0  -5-13.1866 37.5397   2
   8   0   5 77.9546 98.3081   1
   8   0   6 4941.73 502.183   1
  -8   0  -6 4954.75 404.245   2
   8   0   7-73.3561 98.7305   1
   8   0   7 35.0401 57.5953   2
   8   0   8 1873.15 274.326   2
   8   0   8 1778.56 336.394   1
   8   0   9-109.248 81.4955   1
   8   0   9 204.171 103.974   2
   8   0  10 2860.70 445.071   1
   8   0  10 2804.83 361.619   2
   8   0  11-47.5551 53.1184   2
   8   0  11-25.5930 91.3378   1
   8   0  12 180.403 118.118   2
   8   0  12 35.5161 88.4533   1
   8   0  13 106.532 131.201   2
   8   0  13-103.381 135.163   1
  -8   1  20 9930.05 755.881   3
  -8   1  19 2144.69 322.372   4
  -8   1  19 1981.16 346.462   3
  -8   1  18 491.933 182.878   3
  -8   1  18 436.310 143.210   5
  -8   1  17 1694.36 292.941   3
  -8   1  17 1995.52 302.252   5
  -8   1  17 2343.50 329.484   4
  -8   1  16 1187.58 237.894   3
  -8   1  16 1302.78 257.586   5
  -8   1  16 1136.60 224.386   4
  -8   1  15 4714.08 469.340   3
  -8   1  15 4551.68 318.921   2
  -8   1  15 4660.77 456.999   5
  -8   1  15 4108.71 422.287   4
  -8   1  14 18981.0 916.796   3
  -8   1  14 18434.1 606.596   2
  -8   1  14 17839.4 895.498   5
  -8   1  14 18399.6 873.800   4
  -8   1  13 2396.32 327.304   3
  -8   1  13 2254.78 195.884   2
  -8   1  13 1584.28 269.848   5
  -8   1  13 1783.06 277.608   4
  -8   1  12 3973.01 417.623   3
  -8   1  12 4237.58 246.608   2
  -8   1  12 3500.54 388.742   5
  -8   1  12 4304.65 413.213   4
  -8   1  12 3860.62 231.092   1
  -8   1  11 2103.12 292.715   3
  -8   1  11 2148.99 160.010   2
  -8   1  11 2037.06 297.347   5
  -8   1  11 2096.77 159.843   1
  -8   1  11 2190.23 288.567   4
  -8   1  10 95.1122 39.0909   1
  -8   1  10 90.9336 78.5512   3
  -8   1  10 85.8978 62.6072   4
  -8   1  10-22.3707 81.6572   5
  -8   1  10 5.76894 13.5545   2
  -8   1   9 204.000 107.774   3
  -8   1   9 186.545 118.385   5
  -8   1   9 130.277 44.6520   1
  -8   1   9 133.728 79.8810   4
  -8   1   9 166.387 39.6932   2
  -8   1   8 256.901 40.9278   2
  -8   1   8 499.146 155.186   3
  -8   1   8 335.479 130.397   5
  -8   1   8 394.215 67.1672   1
  -8   1   8 370.311 118.190   4
  -8   1   7 120.198 28.2254   2
  -8   1   7 70.1182 64.0359   3
  -8   1   7 300.149 134.899   5
  -8   1   7 126.571 84.1826   4
  -8   1   6 47566.9 1337.21   3
  -8   1   6 48317.3 532.435   2
  -8   1   6 48023.8 1399.21   5
  -8   1   6 49515.4 1292.16   4
  -8   1   6 49666.2 536.819   2
   8   1  -5 37664.0 945.739   3
  -8   1   5 36314.6 502.046   2
  -8   1   5 38691.9 1248.23   5
  -8   1   5 38846.2 1139.01   4
   8   1  -4 40536.7 1009.19   3
  -8   1   4 37837.3 569.534   2
  -8   1   4 38737.8 1251.92   5
  -8   1   4 38336.0 1131.22   4
   8   1  -3 4581.04 358.626   3
  -8   1   3 4583.76 219.450   2
  -8   1   3 4227.41 415.272   5
  -8   1   3 4610.83 394.815   4
   8   1  -3 4158.06 184.520   1
   8   1  -2 4114.88 242.192   1
   8   1  -2 4304.67 362.277   3
  -8   1   2 4179.50 411.518   5
  -8   1   2 4712.33 244.240   2
   8   1  -1 12.0945 56.6787   3
   8   1  -1 59.6602 49.4722   1
  -8   1   1 89.0469 80.0336   5
  -8   1   1-43.0251 37.9090   2
   8   1   0 1446.84 191.256   1
   8   1   0 969.150 188.722   3
  -8   1   0 1038.12 212.266   5
  -8   1   0 1061.32 135.165   2
   8   1   1 1031.50 136.096   2
  -8   1  -1 1211.54 232.431   5
  -8   1  -1 1063.74 146.232   2
   8   1   2 277.987 82.7162   2
  -8   1  -2 285.030 86.1377   2
  -8   1  -3 52.9214 57.6740   2
   8   1   3 102.467 57.7127   2
   8   1   4 2605.13 262.584   2
  -8   1  -4 2623.66 272.608   2
  -8   1  -5 2206.64 264.378   2
   8   1   5 1905.95 233.978   2
   8   1   6 6764.17 465.936   2
   8   1   7 212.860 97.4206   2
   8   1   8 364.725 130.866   2
   8   1   9 9.45915 76.9764   2
   8   1  10 1631.34 275.866   2
   8   1  11 221.217 127.465   2
   8   1  12 542.588 185.639   2
   8   1  13 319.617 158.765   2
   8   1  14 195.942 125.134   2
  -8   2  20 99.2924 120.005   3
  -8   2  19-368.334 154.015   3
  -8   2  18 7312.57 670.036   3
  -8   2  18 6617.83 574.403   5
  -8   2  18 7205.06 561.486   4
  -8   2  17 1121.03 256.414   3
  -8   2  17 1536.97 275.182   5
  -8   2  17 962.814 210.151   4
  -8   2  16 2818.57 398.394   3
  -8   2  16 3370.49 405.607   5
  -8   2  16 2652.88 338.652   4
  -8   2  15 85.2759 76.6229   3
  -8   2  15 69.9963 95.5350   5
  -8   2  15 162.254 105.368   4
  -8   2  15-17.6597 36.8405   2
  -8   2  14 710.650 201.843   3
  -8   2  14 574.926 175.929   5
  -8   2  14 414.575 127.215   4
  -8   2  14 503.116 109.786   2
  -8   2  13 2741.68 372.581   3
  -8   2  13 3040.87 380.448   5
  -8   2  13 2870.40 249.086   2
  -8   2  13 2738.85 334.553   4
  -8   2  12 19053.3 956.419   3
  -8   2  12 18233.7 916.946   5
  -8   2  12 19942.8 625.952   2
  -8   2  12 18493.9 843.039   4
  -8   2  12 18178.4 639.276   1
  -8   2  11 3847.32 423.899   3
  -8   2  11 3947.46 426.173   5
  -8   2  11 4201.22 276.994   2
  -8   2  11 4208.48 399.960   4
  -8   2  11 4614.35 313.684   1
  -8   2  10 2108.89 310.604   3
  -8   2  10 2242.62 320.414   5
  -8   2  10 2053.45 184.995   2
  -8   2  10 1979.92 205.351   1
  -8   2  10 1624.78 252.086   4
  -8   2   9 4542.79 454.475   3
  -8   2   9 3794.42 412.787   5
  -8   2   9 4370.63 396.248   4
  -8   2   9 5032.32 279.493   2
  -8   2   9 4506.78 304.196   1
  -8   2   8 3914.56 416.495   3
  -8   2   8 3781.87 403.885   5
  -8   2   8 4810.72 420.624   4
  -8   2   8 4170.16 251.004   2
  -8   2   8 4088.97 290.090   1
  -8   2   7 4475.32 308.880   1
  -8   2   7 4434.38 436.715   3
  -8   2   7 4311.58 431.656   5
  -8   2   7 3783.26 369.335   4
  -8   2   7 4500.61 262.779   2
  -8   2   6-37.0181 58.5387   1
  -8   2   6-55.7948 73.0190   3
  -8   2   6 1.71245 61.2412   5
  -8   2   6 60.7359 77.1105   4
   8   2  -5 9512.77 416.007   3
  -8   2   5 9139.39 472.028   1
  -8   2   5 8349.51 603.509   3
  -8   2   5 9376.99 635.064   5
  -8   2   4 1798.69 223.225   1
   8   2  -4 1489.86 176.226   3
  -8   2   4 1211.68 234.060   5
   8   2  -3 8478.36 296.915   1
   8   2  -3 8464.31 452.707   3
  -8   2   3 8589.27 386.029   2
   8   2  -3 7887.17 249.466   1
  -8   2   3 8733.86 606.662   5
   8   2  -2 12343.2 579.747   3
   8   2  -2 12847.3 391.912   1
   8   2  -2 12133.1 306.178   2
  -8   2   2 11949.1 475.927   2
  -8   2   2 13129.5 738.098   5
   8   2  -1 114.627 54.0958   3
  -8   2   1-52.7717 69.5839   5
   8   2  -1 30.9104 23.0887   2
  -8   2   1 93.8230 45.2211   2
   8   2   0 1261.28 135.012   2
  -8   2   0 1120.28 220.319   5
  -8   2   0 1250.42 168.523   2
  -8   2  -1 954.125 201.883   5
   8   2   1 842.707 124.476   2
  -8   2  -1 939.599 151.696   2
   8   2   2 6043.64 351.764   2
  -8   2  -2 5443.80 383.568   2
  -8   2  -2 4875.65 451.908   5
   8   2   3 8357.00 440.760   2
  -8   2  -3 7932.36 480.021   2
  -8   2  -3 8871.13 612.134   5
  -8   2  -4 682.414 175.652   5
   8   2   4 682.981 135.329   2
  -8   2  -4 760.351 159.116   2
   8   2   5 6675.31 442.653   2
  -8   2  -5 7886.04 572.807   5
   8   2   6 664.319 145.793   2
   8   2   7 3915.38 378.375   2
   8   2   8 1156.87 217.351   2
   8   2   9 3533.21 388.144   2
   8   2  10 142.217 101.694   2
   8   2  11 477.377 152.727   2
   8   2  12 779.488 209.736   2
   8   2  13 533.855 190.434   2
  -8   3  19 179.298 112.996   3
  -8   3  18 377.909 155.731   3
  -8   3  18 227.960 118.752   5
  -8   3  17 524.156 185.915   3
  -8   3  17 489.653 161.389   5
  -8   3  17 531.785 158.075   4
  -8   3  16 271.583 104.351   2
  -8   3  16 162.647 91.1787   3
  -8   3  16 54.5961 85.7097   5
  -8   3  16 302.234 139.158   4
  -8   3  15 1017.58 178.878   2
  -8   3  15 1391.69 297.168   3
  -8   3  15 1167.59 261.908   5
  -8   3  15 1198.40 227.454   4
  -8   3  14 2883.45 402.232   3
  -8   3  14 2041.74 327.073   5
  -8   3  14 2738.63 283.432   2
  -8   3  14 2185.49 299.903   4
  -8   3  13 1096.72 176.711   2
  -8   3  13 1273.12 278.974   3
  -8   3  13 1186.21 255.540   5
  -8   3  13 1390.87 233.382   4
  -8   3  12 95.4326 55.4704   2
  -8   3  12 129.457 96.4128   3
  -8   3  12 257.225 110.521   4
  -8   3  12 363.360 134.118   5
  -8   3  11 4297.98 485.638   3
  -8   3  11 4332.55 464.024   5
  -8   3  11 4611.51 418.648   4
  -8   3  11 5122.07 356.521   2
  -8   3  11 4697.24 376.677   1
  -8   3  10 472.929 113.456   2
  -8   3  10 316.756 142.531   3
  -8   3  10 526.678 128.280   1
  -8   3  10 258.496 110.846   5
  -8   3  10 402.217 125.616   4
  -8   3   9 4612.85 494.416   3
  -8   3   9 3768.17 428.776   5
  -8   3   9 4312.32 399.697   4
  -8   3   9 4987.66 344.481   2
  -8   3   9 4053.12 344.994   1
  -8   3   8 11345.9 759.345   3
  -8   3   8 11369.2 733.586   5
  -8   3   8 11319.0 646.851   4
  -8   3   8 12308.5 534.802   2
  -8   3   8 12042.1 592.001   1
  -8   3   7 118.050 68.1080   1
  -8   3   7 87.0314 54.2502   3
  -8   3   7-74.6224 117.762   5
  -8   3   6 3837.85 437.350   3
  -8   3   6 3713.10 413.299   5
  -8   3   6 4211.14 357.890   1
  -8   3   5 1610.77 284.923   3
  -8   3   5 1648.62 276.068   5
  -8   3   5 1281.51 211.886   1
  -8   3   4 10491.4 595.318   1
   8   3  -4 11096.5 420.544   3
  -8   3   4 11701.8 769.568   3
  -8   3   4 10346.5 683.890   5
   8   3  -4 10110.4 239.550   2
   8   3  -4 10203.1 301.338   1
  -8   3   3 69997.8 1573.89   1
   8   3  -3 68581.7 1174.71   3
  -8   3   3 71912.5 1792.49   5
   8   3  -3 69268.5 778.918   2
   8   3  -3 69732.9 929.539   1
  -8   3   2 12424.7 696.944   1
   8   3  -2 12142.3 544.774   3
  -8   3   2 12877.1 756.924   5
   8   3  -2 11999.2 431.003   1
   8   3  -2 12704.5 383.416   2
   8   3  -1 564.723 103.471   1
  -8   3   1 969.388 212.395   5
  -8   3   1 987.062 166.031   2
   8   3  -1 631.295 98.8666   2
  -8   3   0-34.8154 59.8947   5
  -8   3   0-3.45851 36.1758   2
   8   3   0 27.0927 37.5930   2
   8   3   1 1874.46 195.569   2
  -8   3  -1 2360.65 323.915   5
  -8   3  -1 1833.37 238.544   2
  -8   3  -2 72.8430 80.0434   5
  -8   3  -2 220.129 91.8289   2
   8   3   2 184.441 74.2538   2
  -8   3  -3 396.318 140.925   5
   8   3   3 359.320 99.8458   2
  -8   3  -4 4489.51 444.882   5
   8   3   4 4248.05 350.313   2
  -8   3  -5 9961.51 655.832   5
   8   3   5 8745.09 524.903   2
  -8   3  -6 604.653 157.028   5
   8   3   6 574.660 145.685   2
  -8   3  -7 497.331 136.924   5
   8   3   7 932.245 192.877   2
   8   3   8 76.9662 91.9792   2
   8   3   9 1526.92 261.250   2
   8   3  10 316.813 149.426   2
   8   3  11 11970.2 792.770   2
   8   3  12 1251.58 271.508   2
   8   3  13 805.222 231.952   2
  -8   4  18 1087.64 264.762   5
  -8   4  17 5900.56 670.642   3
  -8   4  17 5805.44 597.742   5
  -8   4  16 567.844 199.232   3
  -8   4  16 394.502 167.622   5
  -8   4  16 81.7439 85.4372   4
  -8   4  15 38.0536 70.6907   2
  -8   4  15-60.6271 60.2838   3
  -8   4  15 14.2647 79.3131   5
  -8   4  15 73.1859 74.2502   4
  -8   4  14 128.632 90.1949   2
  -8   4  14 76.7832 68.6908   3
  -8   4  14 157.481 123.299   5
  -8   4  14 121.687 78.2729   4
  -8   4  13 5563.11 603.177   3
  -8   4  13 5939.65 578.844   5
  -8   4  13 5867.10 496.669   4
  -8   4  13 6215.30 473.118   2
  -8   4  12 322.740 111.914   2
  -8   4  12 607.872 196.721   3
  -8   4  12 438.313 139.186   5
  -8   4  12 555.731 155.475   4
  -8   4  11 245.582 95.4645   2
  -8   4  11 384.743 157.050   3
  -8   4  11 323.792 138.486   5
  -8   4  11 119.321 91.4911   4
  -8   4  10 378.675 114.129   2
  -8   4  10 339.576 144.944   3
  -8   4  10 293.565 110.561   1
  -8   4  10 785.595 205.384   5
  -8   4  10 368.870 146.341   4
  -8   4   9 53.2209 49.7617   2
  -8   4   9 46.3397 93.6774   5
  -8   4   9-23.2792 61.4760   4
  -8   4   9-178.537 89.3245   1
   8   4  -8 54.8267 29.6140   2
  -8   4   8 134.334 74.4036   3
  -8   4   8 19.6409 61.9024   5
  -8   4   8 171.925 106.481   1
   8   4  -8 18.7474 16.6563   2
  -8   4   7 6120.49 594.946   3
   8   4  -7 6178.78 251.817   2
  -8   4   7 6165.30 557.805   5
   8   4  -7 6136.24 246.410   2
  -8   4   7 6456.03 501.249   1
   8   4  -6 354.885 68.6794   1
   8   4  -6 213.337 49.1547   2
  -8   4   6 489.548 149.437   1
  -8   4   6 187.096 126.659   3
  -8   4   6 226.666 123.188   5
  -8   4   5 15388.5 929.067   3
  -8   4   5 14507.6 845.304   5
   8   4  -5 14961.6 423.676   2
   8   4  -5 14297.1 447.170   1
  -8   4   5 13618.7 739.554   1
   8   4  -4 543.935 88.4131   2
   8   4  -4 312.903 56.3219   3
   8   4  -4 324.958 74.1326   1
  -8   4   4 324.710 128.289   3
  -8   4   4 459.536 166.905   5
  -8   4   4 583.734 166.263   1
   8   4  -3 529.452 101.939   1
   8   4  -3 682.757 104.754   2
  -8   4   3 997.825 213.050   1
   8   4  -3 682.950 106.736   3
  -8   4   3 432.157 156.960   3
  -8   4   3 928.338 222.706   5
   8   4  -2 958.209 128.834   2
   8   4  -2 1053.93 154.074   3
  -8   4   2 1372.47 253.652   1
  -8   4   2 1469.91 267.322   5
   8   4  -2 1350.61 169.120   1
   8   4  -1 97.6447 56.1541   2
  -8   4   1-23.4838 87.1121   5
   8   4   0 5415.91 378.659   1
  -8   4   0 5819.09 535.452   5
   8   4   0 5602.20 349.123   2
   8   4   1 16881.4 697.557   1
  -8   4  -1 18756.7 952.441   5
   8   4   1 16946.8 636.240   2
   8   4   2 39.6721 59.8798   2
   8   4   2-55.2468 72.6736   1
  -8   4  -2 107.754 87.1834   5
   8   4   3 10372.7 599.932   1
  -8   4  -3 11168.7 728.512   5
   8   4   3 11250.6 570.123   2
   8   4   4 844.739 165.443   2
  -8   4  -4 837.049 204.556   5
  -8   4  -5 3882.05 427.360   5
   8   4   5 4428.57 391.664   2
  -8   4  -6 1853.98 295.619   5
   8   4   6 1965.85 275.643   2
  -8   4  -7 82.6276 82.7878   5
   8   4   7-16.4476 72.1594   2
  -8   4  -8 875.769 193.832   5
   8   4   8 509.333 161.719   2
  -8   4  -9 3469.51 392.181   5
   8   4   9 2566.18 354.156   2
   8   4  10-129.270 92.8083   2
   8   4  11 1230.94 269.675   2
   8   4  12 1253.96 263.620   2
  -8   5  17 1153.98 284.022   5
  -8   5  16-56.6883 88.1107   5
  -8   5  15 5021.94 572.032   5
  -8   5  15 4899.32 479.623   2
  -8   5  14 110.263 57.5582   2
  -8   5  14 195.953 170.206   3
  -8   5  14 291.008 149.450   5
  -8   5  14 45.1291 46.0800   4
  -8   5  13 530.570 165.293   2
  -8   5  13 281.555 107.895   3
  -8   5  13 297.827 120.214   4
  -8   5  12 215.013 114.713   2
  -8   5  12 49.9090 102.295   3
  -8   5  12 90.5280 51.4924   4
  -8   5  11-75.0322 91.3447   2
  -8   5  11-54.5959 142.732   3
  -8   5  11 14.9124 70.8579   4
  -8   5  10 1263.72 228.278   2
  -8   5  10 1391.69 328.669   3
  -8   5   9 6536.23 668.981   3
  -8   5   8 599.669 216.924   3
  -8   5   7 1923.29 357.673   3
   8   5  -7 2605.36 216.792   2
   8   5  -6 84.6487 52.8979   2
  -8   5   6 66.8696 85.0369   3
   8   5  -5 162.319 67.0584   2
  -8   5   5-49.4668 80.6012   3
   8   5  -4 54.2322 47.7888   2
  -8   5   4-20.7457 79.0797   3
  -8   5   3 5266.07 584.908   3
  -8   5   3 5450.03 538.477   5
   8   5  -3 5140.40 337.018   2
   8   5  -2 320.072 103.033   1
   8   5  -2 330.092 99.0358   2
  -8   5   2 219.931 115.098   5
  -8   5   1 2588.53 378.564   5
   8   5  -1 2652.63 286.456   1
   8   5  -1 2662.10 259.073   2
  -8   5   0 2990.15 408.660   5
   8   5   0 3345.32 329.216   1
   8   5   0 3330.98 300.538   2
  -8   5  -1 1952.02 326.590   5
   8   5   1 2207.29 281.313   1
   8   5   1 1930.30 241.395   2
  -8   5  -2 2969.66 405.138   5
   8   5   2 2909.98 302.201   2
  -8   5  -3 3265.69 416.921   5
   8   5   3 3113.49 326.636   2
   8   5   4 63.6370 73.3413   2
  -8   5  -4-57.1330 100.554   5
  -8   5  -5 2475.72 354.335   5
   8   5   5 2815.69 332.803   2
  -8   5  -6 3624.14 428.886   5
   8   5   6 3381.90 378.603   2
   8   5   7 732.288 190.860   2
  -8   5  -7 942.586 215.870   5
   8   5   8 342.516 136.337   2
  -8   5  -8 219.432 115.681   5
  -8   5  -9 1795.31 289.814   5
   8   5   9 2133.00 330.060   2
   8   5  10 2049.99 339.140   2
   8   5  11 2645.83 393.399   2
  -8   6  14 562.938 180.675   2
  -8   6  13 1260.67 251.205   2
  -8   6  13 1467.12 262.878   4
  -8   6  12 1478.86 272.570   2
  -8   6  12 1461.35 266.226   4
  -8   6  11 4792.90 619.218   3
  -8   6  11 4522.13 459.819   4
  -8   6  11 4609.80 467.218   2
  -8   6  10 90.5975 77.6646   2
  -8   6  10 122.465 148.998   3
  -8   6   9 249.292 118.779   3
  -8   6   8-13.7752 92.4755   3
  -8   6   7 1732.96 357.525   3
   8   6  -6 1332.54 189.794   2
  -8   6   6 1304.77 302.529   3
   8   6  -5 1540.40 205.422   2
  -8   6   5 2100.08 402.564   3
   8   6  -4 188.364 80.0646   2
  -8   6   4-38.2984 102.822   3
   8   6  -3 408.803 110.265   2
  -8   6   3 601.187 240.644   3
   8   6  -2-14.7592 45.6533   2
   8   6  -1 707.617 157.018   2
  -8   6   0 4202.60 501.375   5
   8   6   0 4524.77 391.600   2
   8   6   1 1722.17 249.054   2
  -8   6  -1 1926.30 351.782   5
   8   6   2 1656.90 254.277   2
  -8   6  -2 1968.60 340.288   5
   8   6   3 2229.04 297.771   2
  -8   6  -3 2939.25 423.727   5
  -8   6  -4 3507.10 453.750   5
   8   6   4 3487.46 383.639   2
  -8   6  -5 10003.2 754.754   5
   8   6   5 10191.8 670.040   2
   8   6   6-92.6527 92.3912   2
  -8   6  -6-136.826 99.1685   5
   8   6   7 411.802 151.746   2
  -8   6  -7 305.987 141.463   5
   8   6   8 2740.43 385.518   2
  -8   6  -8 2687.23 390.310   5
   8   6   9 4013.53 481.997   2
  -8   7  12 434.858 158.948   2
  -8   7  11-1.06604 58.0057   2
  -8   7  10 1303.59 260.456   2
  -8   7   6-136.983 152.668   3
  -8   7   5-239.872 152.076   3
  -8   7   4 1969.35 399.861   3
  -8   7   3 1699.03 380.240   3
   8   7  -2 1677.32 249.047   2
   8   7  -1-24.5563 80.6656   2
   8   7   0 3647.61 385.859   2
   8   7   1 1521.40 253.651   2
   8   7   2-88.8999 81.3544   2
  -8   7  -2 35.3354 95.5582   5
  -8   7  -3 3851.63 503.069   5
   8   7   3 3409.20 399.803   2
   8   7   4 804.412 199.907   2
  -8   7  -4 433.617 194.151   5
   8   7   5-14.4845 64.9535   2
  -8   7  -5 358.877 157.462   5
   8   7   6 3451.17 428.238   2
  -8   7  -6 2834.26 417.427   5
   8   7   7 756.355 210.865   2
   9  -7  -8-24.2417 95.8623   1
   9  -7  -7 507.812 177.264   1
  -9  -7   6 678.986 210.165   4
   9  -7  -6 630.241 193.918   1
  -9  -7   5 71.1037 92.0809   4
   9  -7  -5 120.119 64.7025   1
  -9  -7   4 3115.09 421.975   4
   9  -7  -4 3579.65 458.600   1
  -9  -7   3 3424.41 440.439   4
   9  -7  -3 3450.16 455.102   1
  -9  -7   2 379.114 149.954   4
   9  -7  -2 897.135 244.078   1
  -9  -7   1 51.5798 67.7188   4
   9  -7  -1 71.7109 79.3239   1
  -9  -7   0 135.773 104.243   4
   9  -7   0 97.7236 147.786   1
  -9  -7  -1 2030.89 316.836   4
  -9  -6   9 875.147 244.803   4
  -9  -6   8 1838.90 334.127   4
   9  -6  -8 2058.72 315.612   1
  -9  -6   7 2690.34 398.300   4
   9  -6  -7 2569.93 351.630   1
  -9  -6   6 2764.02 394.566   4
   9  -6  -6 2332.85 330.877   1
  -9  -6   5 781.163 215.660   4
   9  -6  -5 209.297 117.503   1
  -9  -6   4 835.997 212.182   4
   9  -6  -4 794.906 198.419   1
  -9  -6   3 95.6927 85.0822   4
   9  -6  -3 187.051 120.146   1
   9  -6  -2 2537.45 365.969   1
  -9  -6   2 3530.45 421.163   4
  -9  -6   1 1385.14 259.196   4
   9  -6  -1 1282.09 274.265   1
  -9  -6   0 2162.74 314.894   4
   9  -6   0 1639.65 305.323   1
  -9  -6  -1 1198.00 229.248   4
   9  -6   1 1327.33 272.162   1
  -9  -6  -2 1667.12 273.625   4
   9  -6   2 1179.97 282.876   1
   9  -6   3 293.850 132.978   1
  -9  -6  -3 132.059 67.2567   4
   9  -6   4 596.673 201.606   1
   9  -6   5 130.236 88.0215   1
  -9  -5  12 5863.21 600.780   4
  -9  -5  11 165.511 105.194   4
  -9  -5  10 8622.92 710.205   4
  -9  -5   9-62.8076 81.4529   4
  -9  -5   8 235.205 117.835   4
   9  -5  -8 72.2892 50.8629   1
  -9  -5   7 434.585 174.133   4
   9  -5  -7 475.608 142.815   1
  -9  -5   6 19.9049 66.1841   4
   9  -5  -6-79.7053 80.7237   1
  -9  -5   5 491.364 153.881   4
   9  -5  -5 858.911 196.358   1
   9  -5  -4 8666.38 611.359   1
  -9  -5   4 8286.82 635.068   4
  -9  -5   3 1548.98 275.962   4
   9  -5  -3 1796.46 281.200   1
   9  -5  -2 5325.71 489.499   1
  -9  -5   2 4846.34 474.792   4
  -9  -5   1 1778.54 284.897   4
   9  -5  -1 2241.40 332.906   1
  -9  -5   0 484.696 144.592   4
   9  -5   0 771.113 199.563   1
   9  -5   1 46.9988 100.407   1
  -9  -5  -1-26.2959 59.9184   4
   9  -5   2 3120.25 427.549   1
  -9  -5  -2 3105.42 354.234   4
  -9  -5  -3 989.505 204.367   4
   9  -5   3 1365.81 290.862   1
   9  -5   4 6066.96 613.474   1
  -9  -5  -4 5199.47 437.580   4
  -9  -5  -5 64.4032 68.9302   4
   9  -5   5 48.2005 80.3744   1
   9  -5   6 130.287 77.3490   1
   9  -5   7 106.420 97.0159   1
  -9  -4  14 8599.65 720.123   4
  -9  -4  13 225.273 126.152   4
  -9  -4  12 6644.50 620.851   4
  -9  -4  11 394.126 162.983   4
  -9  -4  10 2766.69 382.629   4
  -9  -4   9 975.380 231.835   4
   9  -4  -8 4914.85 396.810   1
  -9  -4   8 4350.75 472.615   4
  -9  -4   7 1826.57 306.407   4
   9  -4  -7 2067.92 259.882   1
   9  -4  -6 6164.24 445.968   1
  -9  -4   6 6095.68 539.537   4
  -9  -4   5 260.912 115.190   4
   9  -4  -5 99.4494 72.0747   1
   9  -4  -4 47.4897 42.8103   1
  -9  -4   4 106.365 88.4552   4
   9  -4  -3 91.8658 89.5997   1
  -9  -4   3 118.695 89.8818   4
   9  -4  -2 3723.41 381.359   1
  -9  -4   2 3907.80 414.211   4
   9  -4  -1 1233.92 230.757   1
  -9  -4   1 723.707 180.721   4
   9  -4   0 2469.95 329.781   1
  -9  -4   0 2506.47 327.459   4
   9  -4   1 121.805 63.5360   1
  -9  -4  -1 164.561 91.6199   4
   9  -4   2 3078.52 388.156   1
  -9  -4  -2 2412.14 306.369   4
   9  -4   3 395.651 157.824   1
  -9  -4  -3 195.981 103.034   4
   9  -4   4 2406.71 359.103   1
  -9  -4  -4 2724.28 317.634   4
   9  -4   5 514.422 178.596   1
  -9  -4  -5 626.319 152.010   4
  -9  -4  -6 3620.13 347.594   4
   9  -4   6 4252.42 516.681   1
   9  -4   7 1322.36 300.631   1
   9  -4   8 3960.19 537.453   1
   9  -4   9 270.521 148.312   1
  -9  -3  16 9092.43 735.765   4
  -9  -3  15 2352.59 372.264   4
  -9  -3  14 195.809 126.692   4
  -9  -3  13 1793.00 312.119   4
  -9  -3  12-75.0543 81.0070   4
  -9  -3  11 1220.50 262.053   4
  -9  -3  10 932.020 228.064   4
  -9  -3   9 4537.84 468.163   4
  -9  -3   8 11258.9 730.309   4
   9  -3  -7 1647.42 204.863   1
  -9  -3   7 1766.82 289.040   4
   9  -3  -6 1112.61 166.908   1
  -9  -3   6 1173.14 242.827   4
   9  -3  -5 3010.01 283.616   1
  -9  -3   5 3037.42 364.687   4
   9  -3  -4 1344.39 198.165   1
  -9  -3   4 1617.75 260.086   4
   9  -3  -3 3532.81 329.604   1
  -9  -3   3 3815.05 406.000   4
   9  -3  -2 253.764 100.741   1
  -9  -3   2 308.739 123.879   4
   9  -3  -1 276.963 105.121   1
  -9  -3   1 255.458 100.235   4
   9  -3   0 31.2388 59.7576   1
  -9  -3   0 80.9315 58.7020   4
   9  -3   1-90.3013 82.6054   1
  -9  -3  -1 70.6105 69.7737   4
  -9  -3  -2 4799.37 427.447   4
   9  -3   2 3906.26 411.650   1
   9  -3   3 268.083 135.413   1
  -9  -3  -3 441.336 131.433   4
  -9  -3  -4 6171.23 471.994   4
   9  -3   4 5833.24 547.218   1
   9  -3   5-1.10897 68.6566   1
  -9  -3  -5-104.048 95.6550   4
  -9  -3  -6 1329.58 214.571   4
   9  -3   6 1502.05 305.402   1
   9  -3   7 1853.37 347.107   1
  -9  -3  -7 1681.58 237.282   4
   9  -3   8 2871.95 442.988   1
   9  -3   9 358.834 175.390   1
   9  -3  10 499.152 202.517   1
  -9  -2  18 977.458 245.954   4
  -9  -2  17 192.424 120.940   4
  -9  -2  16 459.638 179.497   4
  -9  -2  15 40.7517 62.1128   4
  -9  -2  14 5034.64 512.994   4
  -9  -2  13 2870.28 386.513   4
  -9  -2  12 41.2009 64.5489   4
  -9  -2  11 295.152 127.244   4
  -9  -2  10 1379.98 253.074   4
  -9  -2   9 5888.25 519.968   4
  -9  -2   8 3475.89 393.420   4
  -9  -2   7 16792.3 855.549   4
   9  -2  -6 4148.95 271.020   1
  -9  -2   6 3670.95 399.395   4
   9  -2  -5 14.1364 25.5743   1
  -9  -2   5 38.8681 73.5878   4
   9  -2  -4 72.5052 44.3717   1
  -9  -2   4 263.460 117.457   4
   9  -2  -3 30.0750 36.3102   1
  -9  -2   3-10.5785 65.9935   4
   9  -2  -2 104.200 58.6855   1
  -9  -2   2 39.9736 79.6970   4
  -9  -2   1 5208.66 451.055   4
   9  -2  -1 5733.32 410.549   1
  -9  -2   0 12802.8 696.956   4
   9  -2   0 12610.1 639.660   1
  -9  -2  -1 7851.25 540.728   4
   9  -2   1 7682.34 525.400   1
   9  -2   2 2597.77 322.945   1
  -9  -2  -2 2358.93 298.326   4
  -9  -2  -3 304.523 109.470   4
   9  -2   3 622.554 191.071   1
  -9  -2  -4 7126.49 503.943   4
  -9  -2  -4 5895.12 419.234   2
   9  -2   4 6456.74 555.491   1
   9  -2   5 183.709 113.915   1
  -9  -2  -5-65.3059 64.0070   4
   9  -2   6 259.863 135.589   1
  -9  -2  -6 208.311 112.153   4
   9  -2   7 3517.50 454.604   1
  -9  -2  -7 3690.30 354.284   4
   9  -2   8 2086.18 370.000   1
  -9  -2  -8 1550.24 226.210   4
   9  -2   9 29.0606 83.7887   1
  -9  -2  -9 53.4384 69.0531   4
   9  -2  10 1652.15 352.897   1
   9  -2  11 168.808 126.552   1
  -9  -1  19 1656.28 302.512   4
  -9  -1  18 160.199 125.267   4
  -9  -1  17 1915.82 322.096   4
  -9  -1  16 182.592 109.275   4
  -9  -1  15 7009.05 599.287   4
  -9  -1  14 1483.40 215.577   3
  -9  -1  14 2018.42 317.068   4
  -9  -1  13 2954.75 301.617   3
  -9  -1  13 3353.63 403.026   4
  -9  -1  12-21.7386 48.8577   3
  -9  -1  12-51.5638 53.1021   4
  -9  -1  11 218.253 123.473   4
  -9  -1  10 1954.68 305.063   4
  -9  -1   9 2434.59 325.664   4
  -9  -1   8 8558.22 605.703   4
  -9  -1   7 39096.7 1286.13   4
  -9  -1   6 22008.0 955.569   4
   9  -1  -5 72990.6 923.368   1
  -9  -1   5 71642.2 1700.28   4
   9  -1  -4 14974.3 764.822   3
   9  -1  -4 15184.6 472.674   1
  -9  -1   4 16132.4 794.146   4
   9  -1  -3 3462.94 250.626   1
  -9  -1   3 3370.28 361.006   4
   9  -1  -2 236.814 81.8161   1
  -9  -1   2 84.8979 67.4020   4
   9  -1  -1 366.933 99.5036   1
  -9  -1   1 298.199 107.994   4
  -9  -1   0 716.396 104.406   2
   9  -1   0 644.160 130.833   1
  -9  -1   0 595.596 154.120   4
   9  -1   1 480.689 125.261   1
  -9  -1  -1 360.574 83.6868   2
  -9  -1  -1 662.913 164.286   4
  -9  -1  -2-28.2223 40.8883   2
   9  -1   2 67.8268 56.9159   1
  -9  -1  -2-40.4225 76.5681   4
   9  -1   3 10802.5 664.926   1
  -9  -1  -3 10952.9 628.372   4
  -9  -1  -3 10453.2 517.984   2
   9  -1   4 2926.65 363.285   1
  -9  -1  -4 2987.78 324.930   4
  -9  -1  -4 2458.08 262.866   2
  -9  -1  -5 802.743 160.012   2
   9  -1   5 797.162 206.800   1
  -9  -1  -5 716.987 159.317   4
  -9  -1  -6 1306.04 218.472   4
   9  -1   6 1112.76 243.705   1
   9  -1   7 1104.27 255.442   1
  -9  -1  -7 1196.11 211.933   4
   9  -1   8 82.4572 62.9786   1
  -9  -1  -8 114.590 77.6771   4
   9  -1   9 5049.92 585.471   1
  -9  -1  -9 4306.86 385.852   4
   9  -1  10 1468.73 328.826   1
  -9  -1 -10 1716.10 243.355   4
   9  -1  11 457.041 199.997   1
   9  -1  12 1927.19 389.573   1
  -9   0  20-67.6291 53.1368   4
  -9   0  19 4292.56 487.006   4
  -9   0  18 88.8612 99.7181   4
  -9   0  17 1857.98 303.969   4
  -9   0  16 57.7611 85.6274   3
  -9   0  16 59.1372 52.4960   4
  -9   0  15 1581.27 262.609   3
  -9   0  15 837.668 204.384   4
  -9   0  14 37.5333 55.8561   3
  -9   0  14-51.3747 101.948   4
  -9   0  13 16009.0 792.807   3
  -9   0  13 14673.3 830.510   4
  -9   0  12-57.0726 94.6696   3
  -9   0  12 66.2368 99.2990   4
  -9   0  11 2063.43 280.457   3
  -9   0  11 2325.68 324.239   4
  -9   0  10 55.5866 56.3470   3
  -9   0  10-37.8827 62.5325   5
  -9   0  10-11.3960 106.932   4
  -9   0   9 218.216 101.219   3
  -9   0   9 439.728 142.758   5
  -9   0   9 380.249 135.857   4
  -9   0   8 312.156 157.501   5
  -9   0   8 74.8326 91.8411   4
  -9   0   7 81.7956 104.327   4
  -9   0   6-111.486 89.2732   4
   9   0  -5 6752.45 473.519   3
  -9   0   5 7176.19 526.901   4
   9   0  -4-56.8716 65.5051   3
   9   0  -4-4.07819 13.8941   1
  -9   0   4-66.9392 51.4621   4
   9   0  -3 17291.3 798.239   3
  -9   0   3 17966.6 823.832   4
   9   0  -3 17890.0 477.249   1
  -9   0   2 20.6631 17.6262   2
   9   0  -2-74.5403 71.3820   3
   9   0  -2 19.2145 39.2000   1
  -9   0   2 22.6406 46.9263   4
   9   0  -1 6024.23 503.418   3
  -9   0   1 5966.62 467.189   4
  -9   0   1 6790.99 295.836   2
   9   0  -1 6438.71 380.455   1
  -9   0   0 25.4721 31.4344   2
   9   0   0 111.805 68.1865   1
  -9   0   0 125.729 81.5069   4
   9   0   1 14538.7 663.880   1
  -9   0  -1 14953.2 740.887   4
  -9   0  -1 13882.4 520.740   2
   9   0   2 4.31343 73.7094   1
  -9   0  -2 73.0556 61.2287   2
  -9   0  -2 41.0455 67.2976   4
   9   0   3 19357.0 873.969   1
  -9   0  -3 20612.7 870.496   4
  -9   0  -3 20923.5 733.396   2
  -9   0  -4 59.7787 50.1064   2
   9   0   4 64.3790 59.4754   1
  -9   0  -4-74.6594 78.4984   4
  -9   0  -5 1833.33 243.419   2
  -9   0  -5 2193.75 288.729   4
   9   0   5 2123.98 328.698   1
   9   0   6 144.243 111.067   1
  -9   0  -6-29.9847 72.4634   4
   9   0   7 2596.01 387.558   1
   9   0   8-79.2745 98.0094   1
   9   0   9 8225.25 749.562   1
  -9   0 -10 52.3117 54.7462   4
   9   0  10-1.48871 91.8417   1
  -9   0 -11 161.938 89.9533   4
   9   0  11 304.735 149.397   1
   9   0  12 100.670 111.178   1
  -9   1  19 1206.12 251.234   4
  -9   1  18 17.8180 73.1253   3
  -9   1  18 133.859 88.2259   5
  -9   1  18 190.235 127.716   4
  -9   1  17 1490.48 281.786   3
  -9   1  17 1821.32 310.748   5
  -9   1  17 1840.22 302.481   4
  -9   1  16 308.300 153.792   3
  -9   1  16 187.528 109.571   5
  -9   1  16 390.430 139.003   4
  -9   1  15 6673.35 575.672   3
  -9   1  15 6727.93 587.899   5
  -9   1  15 6017.90 543.681   4
  -9   1  14 1731.16 292.744   3
  -9   1  14 1831.02 313.822   5
  -9   1  14 1641.44 284.090   4
  -9   1  13 3604.42 411.191   3
  -9   1  13 3056.65 395.293   5
  -9   1  13 2936.61 367.244   4
  -9   1  12 15.6976 71.7531   3
  -9   1  12 17.1844 74.4875   5
  -9   1  12-4.51849 63.0296   4
  -9   1  11 47.8173 70.2184   3
  -9   1  11 159.481 104.240   5
  -9   1  10 1602.12 262.650   3
  -9   1  10 1755.97 296.107   5
  -9   1  10 1495.39 260.930   4
  -9   1   9 1791.52 283.300   3
  -9   1   9 2547.28 353.209   5
  -9   1   9 2348.67 313.449   4
  -9   1   8 8747.85 612.484   3
  -9   1   8 9283.50 663.197   5
  -9   1   8 8792.69 592.493   4
  -9   1   7 38718.4 1347.97   5
  -9   1   7 38200.6 1227.12   4
  -9   1   6 21248.5 1001.86   5
  -9   1   6 21009.4 900.969   4
   9   1  -5 71363.8 1418.16   3
  -9   1   5 74019.6 1860.85   5
  -9   1   5 69636.5 606.304   2
  -9   1   5 73349.9 1677.17   4
  -9   1   5 70447.9 610.692   2
   9   1  -4 13360.5 633.376   3
  -9   1   4 14596.7 827.813   5
  -9   1   4 14232.7 340.855   2
  -9   1   4 14576.5 747.591   4
   9   1  -3 3694.78 350.607   3
  -9   1   3 3208.70 389.258   5
  -9   1   3 3431.75 192.657   2
  -9   1   3 3132.84 341.833   4
   9   1  -3 3170.87 169.725   1
   9   1  -2 240.366 64.7934   1
   9   1  -2 275.741 100.721   3
  -9   1   2 263.429 134.742   5
  -9   1   2 257.988 112.957   4
  -9   1   2 134.271 48.7681   2
  -9   1   1 567.780 94.8287   2
   9   1  -1 453.016 134.889   3
  -9   1   1 661.269 188.885   5
  -9   1   1 428.382 133.359   4
   9   1  -1 582.414 114.086   1
  -9   1   0 618.958 107.223   2
   9   1   0 728.621 171.191   3
   9   1   0 722.473 139.468   1
  -9   1   0 571.977 186.460   5
  -9   1  -1 472.898 101.401   2
   9   1   1 488.085 125.159   1
   9   1   1 459.781 153.679   3
  -9   1  -2 26.5184 65.8699   2
   9   1   2 67.2626 69.2316   1
   9   1   3 9651.14 620.799   1
  -9   1  -3 10067.9 526.467   2
   9   1   4 3174.78 304.450   2
  -9   1  -4 2894.12 297.021   2
   9   1   5 919.164 174.153   2
   9   1   6 1120.94 206.289   2
   9   1   7 664.317 161.376   2
   9   1   8 188.518 104.335   2
   9   1   9 4720.18 464.116   2
   9   1  10 1893.94 304.517   2
   9   1  11 141.084 89.1039   2
   9   1  12 2371.32 372.867   2
   9   1  13 214.926 130.840   2
  -9   2  19 662.904 198.160   3
  -9   2  18 860.993 234.562   3
  -9   2  18 685.634 211.822   5
  -9   2  18 789.839 202.073   4
  -9   2  17-24.8645 55.8392   3
  -9   2  17 38.3660 86.6845   5
  -9   2  17 45.4504 72.7804   4
  -9   2  16 543.429 202.782   3
  -9   2  16 722.993 205.478   5
  -9   2  16 369.503 154.007   4
  -9   2  15 134.246 100.190   3
  -9   2  15-74.3978 96.4339   5
  -9   2  15 22.0361 51.9062   4
  -9   2  14 4772.26 519.245   3
  -9   2  14 5114.17 520.582   5
  -9   2  14 5234.26 494.409   4
  -9   2  13 3038.66 412.483   3
  -9   2  13 3236.80 417.141   5
  -9   2  13 2499.22 343.388   4
  -9   2  12 48.4415 43.1978   2
  -9   2  12 85.3499 106.215   3
  -9   2  12 114.649 87.6638   5
  -9   2  12 85.0082 56.4194   4
  -9   2  11 360.256 78.4571   2
  -9   2  11 352.134 161.293   3
  -9   2  11 312.858 139.150   5
  -9   2  11 227.635 94.1402   4
  -9   2  10 1820.92 307.473   3
  -9   2  10 1477.34 275.406   5
  -9   2  10 1692.26 155.508   2
  -9   2  10 1417.43 254.395   4
  -9   2   9 6372.32 354.486   1
  -9   2   9 5816.53 537.680   3
  -9   2   9 6710.63 579.296   5
  -9   2   9 6334.34 514.786   4
  -9   2   9 6602.73 295.857   2
  -9   2   8 3833.21 280.525   1
  -9   2   8 4217.87 454.203   3
  -9   2   8 3750.66 430.698   5
  -9   2   8 3267.94 363.366   4
  -9   2   8 3757.84 220.567   2
  -9   2   7 16506.3 610.258   1
  -9   2   7 15398.8 871.469   3
  -9   2   7 18860.6 957.359   5
  -9   2   7 16877.9 819.937   4
  -9   2   7 16647.2 471.486   2
  -9   2   6 4313.21 463.773   3
  -9   2   6 4461.11 464.839   5
  -9   2   6 4206.87 404.096   4
   9   2  -5 97.2696 71.4090   3
  -9   2   5-138.593 109.473   5
  -9   2   5-15.4627 39.4452   2
  -9   2   5-27.5564 90.0117   4
   9   2  -4 138.076 61.3911   3
  -9   2   4 191.316 99.0144   5
  -9   2   4 68.8956 39.9251   2
   9   2  -3 21.7402 37.5539   3
   9   2  -3 13.0347 13.7055   1
  -9   2   3 42.4190 70.9763   5
   9   2  -3-22.1326 15.4081   1
  -9   2   3 18.4431 45.8922   2
   9   2  -2 56.8900 30.7070   1
   9   2  -2-47.2905 63.0598   3
  -9   2   2-9.63330 84.9723   5
  -9   2   2 105.807 55.1959   2
   9   2  -2 0.34229 28.1293   1
   9   2  -1 5088.24 426.194   3
  -9   2   1 5337.36 340.021   2
  -9   2   1 5828.45 525.047   5
   9   2   0 12845.0 704.551   3
   9   2   0 12994.1 449.653   2
  -9   2   0 12295.1 535.986   2
  -9   2   0 13326.6 798.229   5
   9   2   1 7848.93 385.568   2
  -9   2  -1 7227.50 434.210   2
  -9   2  -1 7707.91 608.351   5
   9   2   2 2910.19 254.836   2
  -9   2  -2 2965.75 382.196   5
  -9   2  -2 2800.72 284.268   2
  -9   2  -3 628.859 197.011   5
   9   2   3 591.340 125.481   2
  -9   2  -3 510.747 128.990   2
   9   2   4 6072.51 415.585   2
   9   2   5 88.9466 69.0555   2
   9   2   6 300.414 114.744   2
   9   2   7 3735.57 378.108   2
   9   2   8 2176.09 300.097   2
   9   2   9 11.0565 61.0389   2
   9   2  10 1744.93 296.266   2
   9   2  11 530.796 184.373   2
   9   2  12-157.454 140.852   2
  -9   3  18 1243.45 300.228   3
  -9   3  18 898.923 239.308   5
  -9   3  17-113.195 119.321   3
  -9   3  17 120.469 134.044   5
  -9   3  17 19.5974 51.8447   4
  -9   3  16 8522.83 755.691   3
  -9   3  16 8275.06 698.441   5
  -9   3  16 8910.66 655.553   4
  -9   3  15 2502.29 408.568   3
  -9   3  15 1780.76 324.389   5
  -9   3  15 1576.98 277.718   4
  -9   3  14 81.0207 100.160   3
  -9   3  14 70.5343 76.2102   5
  -9   3  14 135.370 104.558   4
  -9   3  13 1736.78 332.493   3
  -9   3  13 1534.07 301.718   5
  -9   3  13 1426.48 255.837   4
  -9   3  12 8.27372 40.3662   2
  -9   3  12 18.6400 112.591   3
  -9   3  12-146.687 97.5559   5
  -9   3  12-13.6446 61.6902   4
  -9   3  11 1149.94 163.730   2
  -9   3  11 973.537 246.211   3
  -9   3  11 780.498 204.447   5
  -9   3  11 1152.89 237.498   4
  -9   3  10 987.368 152.213   2
  -9   3  10 929.234 239.761   3
  -9   3  10 1027.67 242.786   5
  -9   3  10 1352.73 245.066   4
  -9   3   9 4369.52 506.917   3
  -9   3   9 4320.07 481.607   5
  -9   3   9 4842.46 453.245   4
  -9   3   9 4854.37 330.831   2
  -9   3   8 10322.2 562.209   1
  -9   3   8 12307.0 831.746   3
  -9   3   8 10886.8 752.625   5
  -9   3   8 10420.3 662.592   4
  -9   3   8 11155.2 498.512   2
  -9   3   7 1616.87 306.442   3
  -9   3   7 1858.77 312.566   5
  -9   3   7 1969.00 288.557   4
  -9   3   7 1696.30 230.937   1
  -9   3   6 1056.49 187.102   1
  -9   3   6 1449.07 294.775   3
  -9   3   6 1018.01 239.038   5
  -9   3   5 2694.58 306.733   1
  -9   3   5 2665.78 381.494   3
  -9   3   5 2958.90 392.143   5
   9   3  -4 1252.13 89.5035   1
  -9   3   4 1324.94 224.996   1
   9   3  -4 1244.47 157.857   3
  -9   3   4 1360.30 269.570   5
   9   3  -3 3577.11 296.771   3
  -9   3   3 3327.65 291.845   2
   9   3  -3 3189.00 137.606   2
  -9   3   3 3200.80 407.975   5
   9   3  -3 3223.11 193.249   1
   9   3  -2 667.293 143.427   3
  -9   3   2 381.161 136.562   5
   9   3  -2 324.640 75.7432   1
  -9   3   2 411.359 113.488   2
   9   3  -2 194.420 45.2272   2
   9   3  -1 318.282 105.765   3
   9   3  -1 394.414 89.2243   1
  -9   3   1 100.590 105.938   5
  -9   3   1 361.847 109.466   2
   9   3  -1 441.754 82.6288   2
  -9   3   0-42.7459 89.6091   5
  -9   3   0 157.293 83.5357   2
   9   3   0 75.4071 50.7471   2
   9   3   1 108.223 47.0141   1
  -9   3  -1 139.582 117.382   5
  -9   3  -1-39.3349 70.5305   2
   9   3   1 121.048 63.8216   2
   9   3   2 4145.62 316.024   2
  -9   3  -2 4360.65 467.527   5
  -9   3  -3 349.839 164.521   5
   9   3   3 124.712 65.6951   2
   9   3   4 6416.78 441.131   2
  -9   3  -4 5799.92 534.865   5
  -9   3  -5 175.806 122.587   5
   9   3   5 67.6757 53.9767   2
  -9   3  -6 1272.09 248.151   5
   9   3   6 1362.89 225.867   2
   9   3   7 1500.49 246.772   2
   9   3   8 2491.71 331.968   2
   9   3   9 536.035 161.976   2
   9   3  10 679.919 187.289   2
   9   3  11 109.454 103.533   2
   9   3  12 256.540 106.774   2
  -9   4  18 785.529 240.412   5
  -9   4  17-22.7255 105.727   5
  -9   4  16 750.655 247.274   3
  -9   4  16 399.532 150.082   5
  -9   4  16 287.997 136.851   4
  -9   4  15 533.673 203.071   3
  -9   4  15 195.874 127.742   5
  -9   4  15 394.999 143.569   4
  -9   4  14 8831.96 799.638   3
  -9   4  14 8699.29 739.013   5
  -9   4  14 7689.02 608.597   4
  -9   4  13-129.005 110.509   3
  -9   4  13 56.8600 55.1590   5
  -9   4  13 104.567 82.3666   4
  -9   4  12 6133.61 648.175   3
  -9   4  12 6939.78 650.261   5
  -9   4  12 6794.72 559.490   4
  -9   4  12 6354.08 455.558   2
  -9   4  11 143.849 69.9018   2
  -9   4  11 4.14981 71.5994   3
  -9   4  11 55.9275 61.9423   5
  -9   4  11 145.227 101.351   4
  -9   4  10 3186.62 469.355   3
  -9   4  10 2887.02 412.128   5
  -9   4  10 2961.86 377.013   4
  -9   4  10 2738.91 298.844   2
  -9   4   9 1113.53 187.490   2
  -9   4   9 1241.21 299.625   3
  -9   4   9 1038.27 251.909   5
  -9   4   9 1008.17 222.958   4
  -9   4   8 5028.98 568.453   3
  -9   4   8 5484.39 563.245   5
  -9   4   7 1359.68 297.607   3
  -9   4   7 1844.76 330.904   5
  -9   4   6 7371.15 555.722   1
  -9   4   6 6917.25 658.113   3
  -9   4   6 6380.48 596.585   5
  -9   4   5 94.8895 76.0893   3
  -9   4   5 83.6780 79.9083   5
   9   4  -5 154.873 33.5022   2
  -9   4   4 80.9525 76.8968   5
   9   4  -4 38.9029 28.2680   2
   9   4  -3 142.851 46.3394   2
  -9   4   3 125.934 107.710   5
  -9   4   2 3894.06 457.434   5
   9   4  -2 3910.15 245.513   2
   9   4  -2 3990.97 286.083   1
  -9   4   1 930.200 223.566   5
   9   4  -1 1212.92 148.721   2
   9   4   0 2040.92 238.802   1
   9   4   0 2481.61 232.165   2
  -9   4   0 2554.86 380.273   5
   9   4   1 228.447 96.3323   1
  -9   4  -1 142.381 89.6958   5
   9   4   1 74.2794 45.2586   2
   9   4   2 2654.70 270.917   2
  -9   4  -2 2347.36 355.927   5
  -9   4  -3 164.249 99.5497   5
   9   4   3 338.854 107.655   2
   9   4   4 3284.75 330.348   2
  -9   4  -4 2363.05 354.750   5
  -9   4  -5 296.460 126.926   5
   9   4   5 374.152 122.693   2
  -9   4  -6 3631.44 440.180   5
   9   4   6 3836.61 386.354   2
  -9   4  -7 799.817 216.519   5
   9   4   7 846.532 194.502   2
   9   4   8 3407.11 397.174   2
  -9   4  -8 4018.33 451.274   5
   9   4   9 664.750 184.727   2
   9   4  10 31.3609 62.7726   2
   9   4  11 11.6127 104.417   2
  -9   5  14 1966.83 377.834   5
  -9   5  14 1988.27 316.744   4
  -9   5  13 65.3214 112.502   3
  -9   5  13 70.8924 121.531   5
  -9   5  13-15.0687 53.1861   4
  -9   5  12 6160.18 696.079   3
  -9   5  12 4357.65 538.451   5
  -9   5  12 4540.14 481.872   4
  -9   5  12 5515.72 478.743   2
  -9   5  11 322.806 127.746   2
  -9   5  11 59.3656 73.1877   3
  -9   5  11 359.433 170.696   5
  -9   5  11 225.821 111.746   4
  -9   5  10 7825.10 766.149   3
  -9   5  10 8440.16 734.397   5
  -9   5  10 7447.30 607.483   4
  -9   5  10 8033.25 562.144   2
  -9   5   9 147.206 97.5974   2
  -9   5   9-309.066 162.047   3
  -9   5   9-110.604 138.194   5
  -9   5   8 32.5474 101.943   3
  -9   5   8-271.905 137.788   5
  -9   5   7 539.163 202.918   3
  -9   5   7 271.733 172.613   5
  -9   5   6 118.201 109.103   3
  -9   5   6 101.000 108.813   5
  -9   5   5 998.192 273.747   3
  -9   5   5 955.804 256.453   5
  -9   5   4 8267.19 704.433   5
  -9   5   3 2148.65 356.681   5
  -9   5   2 4539.66 528.428   5
   9   5  -2 4641.23 318.060   2
  -9   5   1 1993.47 344.540   5
   9   5  -1 2409.07 241.142   2
   9   5   0 1146.62 173.594   2
  -9   5   0 1061.09 257.004   5
   9   5   1 104.852 62.0735   2
  -9   5  -1 103.596 137.707   5
  -9   5  -2 2739.82 402.763   5
   9   5   2 3200.37 317.350   2
   9   5   3 870.299 171.159   2
  -9   5  -3 1052.95 257.160   5
  -9   5  -4 5373.05 558.747   5
   9   5   4 5268.20 439.977   2
  -9   5  -5 111.405 90.8848   5
   9   5   5 104.414 93.0140   2
  -9   5  -6 295.998 136.850   5
   9   5   6 284.016 118.189   2
  -9   5  -7 313.941 147.827   5
   9   5   7 175.696 91.3569   2
  -9   5  -8 367.341 148.448   5
   9   5   8 400.994 140.979   2
   9   5   9 146.268 69.1421   2
   9   5  10 5889.69 574.582   2
  -9   6  13 8.32879 55.9059   4
  -9   6  12 798.420 217.391   4
  -9   6  11 709.364 182.587   2
  -9   6  11 683.559 190.388   4
  -9   6  10 521.295 161.767   2
  -9   6   9 543.851 194.454   3
  -9   6   9 717.061 227.544   5
  -9   6   8 1544.79 368.221   3
  -9   6   8 1997.69 364.112   5
  -9   6   7 3066.05 489.694   3
  -9   6   7 2423.87 409.899   5
  -9   6   6 2477.05 444.734   3
  -9   6   6 2039.39 380.697   5
  -9   6   5 528.071 224.036   3
  -9   6   5 225.680 147.172   5
  -9   6   4 842.476 250.793   5
  -9   6   3 198.923 132.411   5
  -9   6   2 3258.60 468.438   5
  -9   6   1 1834.64 361.933   5
  -9   6   0 1919.57 375.431   5
  -9   6  -1 1942.02 367.090   5
   9   6   2 1345.89 225.235   2
  -9   6  -2 1197.06 290.895   5
   9   6   3 115.388 75.1766   2
  -9   6  -3 296.318 152.559   5
   9   6   4 565.385 174.654   2
  -9   6  -4 843.499 257.140   5
   9   6   5-49.6511 100.613   2
  -9   6  -5-109.568 122.934   5
   9   6   6 2113.91 319.746   2
  -9   6  -6 2380.49 382.209   5
   9   6   7 1301.90 265.333   2
  -9   6  -7 1130.36 260.154   5
  -9   7  10 54.6786 76.1560   2
  -9   7  -3 683.358 242.542   5
  -9   7  -4 205.350 135.767   5
  -9   7  -5 3513.51 497.663   5
  10  -7  -7 874.588 243.248   1
  10  -7  -6 5794.53 582.681   1
  10  -7  -5 21.7605 109.543   1
  10  -7  -4 1224.57 280.936   1
 -10  -7   3 129.014 92.7772   4
  10  -7  -3 81.1149 110.945   1
 -10  -7   2 458.361 180.411   4
 -10  -7   1 431.505 138.885   4
 -10  -7   0 1533.05 282.685   4
  10  -6  -8 343.730 158.722   1
  10  -6  -7 2432.91 354.842   1
 -10  -6   6-64.1942 66.7525   4
  10  -6  -6-125.636 116.336   1
 -10  -6   5 86.4164 87.9945   4
  10  -6  -5-46.3371 82.7082   1
 -10  -6   4 376.553 175.372   4
  10  -6  -4 56.0626 94.8917   1
 -10  -6   3 399.809 123.187   4
  10  -6  -3 449.802 177.400   1
 -10  -6   2 781.716 207.238   4
  10  -6  -2 296.412 128.730   1
 -10  -6   1 1669.29 300.245   4
  10  -6  -1 1376.18 294.667   1
 -10  -6   0 1738.22 302.889   4
  10  -6   0 1849.19 339.023   1
 -10  -6  -1 294.936 131.678   4
  10  -6   1 122.226 103.372   1
 -10  -6  -2 108.277 108.525   4
  10  -6   2 267.446 134.426   1
  10  -6   3 179.649 191.419   1
 -10  -5  10 5205.49 575.326   4
 -10  -5   9 10370.9 797.643   4
 -10  -5   8 123.412 102.383   4
  10  -5  -8 114.927 79.6483   1
  10  -5  -7 5294.60 467.929   1
 -10  -5   7 5590.55 571.473   4
 -10  -5   6 2146.25 346.468   4
  10  -5  -6 2030.17 293.023   1
  10  -5  -5 5512.08 489.409   1
 -10  -5   5 6410.61 597.372   4
 -10  -5   4-139.271 124.063   4
  10  -5  -4 191.705 94.3041   1
 -10  -5   3 108.068 98.2693   4
  10  -5  -3-34.5389 54.2528   1
 -10  -5   2 168.121 115.364   4
  10  -5  -2 412.495 160.124   1
 -10  -5   1 201.499 90.3798   4
  10  -5  -1 228.473 119.017   1
 -10  -5   0 154.933 106.061   4
  10  -5   0 90.8488 58.7974   1
 -10  -5  -1 2713.15 357.089   4
  10  -5   1 2452.27 373.796   1
 -10  -5  -2 31.1642 56.4259   4
  10  -5   2 84.1357 102.039   1
  10  -5   3 5113.66 570.736   1
 -10  -5  -3 5171.32 472.734   4
 -10  -5  -4 418.453 160.941   4
  10  -5   4 740.046 241.024   1
  10  -5   5 1369.32 302.029   1
 -10  -4  12-41.5149 70.8461   4
 -10  -4  11 5240.18 564.544   4
 -10  -4  10 198.786 114.804   4
 -10  -4   9 6210.80 593.511   4
 -10  -4   8 889.117 226.805   4
 -10  -4   7 781.211 201.567   4
  10  -4  -7 1004.81 190.468   1
 -10  -4   6 151.164 130.173   4
  10  -4  -6 116.821 64.2363   1
  10  -4  -5 1676.25 239.679   1
 -10  -4   5 1343.57 275.188   4
  10  -4  -4 465.964 137.122   1
 -10  -4   4 593.292 179.582   4
  10  -4  -3 4561.86 421.974   1
 -10  -4   3 4249.44 458.224   4
  10  -4  -2 378.923 126.030   1
 -10  -4   2 446.649 159.172   4
  10  -4  -1 11018.1 695.868   1
 -10  -4   1 11660.3 740.011   4
  10  -4   0 107.015 59.0875   1
 -10  -4   0 47.4689 49.9401   4
  10  -4   1 48.3134 81.9685   1
 -10  -4  -1 167.126 101.078   4
  10  -4   2-19.2399 103.508   1
 -10  -4  -2 115.097 82.0950   4
  10  -4   3 1768.04 312.163   1
 -10  -4  -3 1516.11 262.248   4
  10  -4   4 175.152 107.771   1
 -10  -4  -4 49.3101 51.9821   4
  10  -4   5 3865.01 493.002   1
 -10  -4  -5 6057.62 490.098   4
  10  -4   6 57.1250 89.8228   1
  10  -4   7 456.715 186.982   1
 -10  -3  14 4336.32 521.290   4
 -10  -3  13 544.907 192.776   4
 -10  -3  12 110.138 77.9865   4
 -10  -3  11 6814.14 619.599   4
 -10  -3  10 382.399 156.715   4
 -10  -3   9 9033.74 700.484   4
 -10  -3   8 18921.9 1007.30   4
  10  -3  -7 19939.8 706.385   1
 -10  -3   7 18417.7 972.810   4
  10  -3  -6 14860.6 619.525   1
 -10  -3   6 15608.3 887.367   4
  10  -3  -5 1403.16 201.792   1
 -10  -3   5 1638.92 281.049   4
  10  -3  -4 720.888 152.603   1
 -10  -3   4 440.316 129.255   4
  10  -3  -3 2698.33 295.100   1
 -10  -3   3 2666.44 359.765   4
  10  -3  -2 4028.34 372.811   1
 -10  -3   2 4756.93 470.285   4
  10  -3  -1 681.244 162.785   1
 -10  -3   1 613.251 164.823   4
  10  -3   0-15.6279 57.3980   1
 -10  -3   0-32.5690 61.6651   4
 -10  -3  -1 3299.64 381.157   4
  10  -3   1 3102.58 368.529   1
  10  -3   2 1088.31 233.419   1
 -10  -3  -2 1349.03 246.063   4
  10  -3   3 2791.95 376.434   1
 -10  -3  -3 2745.45 342.275   4
  10  -3   4 147.096 117.322   1
 -10  -3  -4 153.785 109.919   4
  10  -3   5-32.1994 71.3482   1
 -10  -3  -5 292.437 122.067   4
  10  -3   6-104.443 132.063   1
 -10  -3  -6-101.866 92.0720   4
  10  -3   7 1255.44 290.056   1
  10  -3   8 658.415 223.744   1
  10  -3   9 2765.48 462.013   1
 -10  -2  16 1423.68 300.098   4
 -10  -2  15 3712.17 469.739   4
 -10  -2  14 2505.31 382.512   4
 -10  -2  13 2361.08 365.730   4
 -10  -2  12-83.2765 83.5152   4
 -10  -2  11 1363.90 273.799   4
 -10  -2  10 206.375 113.210   4
 -10  -2   9 2370.12 347.838   4
 -10  -2   8 234.886 116.772   4
 -10  -2   7 321.317 156.189   4
  10  -2  -6 1418.77 160.459   1
 -10  -2   6 1693.00 288.519   4
  10  -2  -5 4338.45 294.320   1
 -10  -2   5 4708.69 470.795   4
  10  -2  -4 103.736 59.4022   1
 -10  -2   4 83.8607 93.6474   4
  10  -2  -3 6815.70 417.951   1
 -10  -2   3 6342.76 537.907   4
  10  -2  -2 2326.18 262.433   1
 -10  -2   2 2204.70 315.942   4
 -10  -2   1 2729.87 351.516   4
  10  -2  -1 2930.53 308.829   1
 -10  -2   0 5134.92 489.320   4
  10  -2   0 5008.90 423.378   1
  10  -2   1 349.663 130.189   1
 -10  -2  -1 501.541 151.281   4
 -10  -2  -2 11131.5 686.362   4
  10  -2   2 11166.8 693.481   1
  10  -2   3 69.7038 78.0988   1
 -10  -2  -3-52.7477 91.0773   4
 -10  -2  -4 3454.59 376.956   4
  10  -2   4 4742.61 488.814   1
  10  -2   5 3009.69 409.835   1
 -10  -2  -5 3358.46 369.325   4
  10  -2   6 1225.71 275.031   1
 -10  -2  -6 1299.28 230.885   4
  10  -2   7-9.00816 68.5752   1
 -10  -2  -7 45.7781 84.3158   4
 -10  -2  -8 4821.87 429.383   4
  10  -2   8 4455.68 552.471   1
  10  -2   9 598.372 199.414   1
  10  -2  10 255.754 168.852   1
 -10  -1  17 682.369 219.414   4
 -10  -1  16 391.597 166.785   4
 -10  -1  15 20.6006 70.4326   4
 -10  -1  14 1002.54 238.669   4
 -10  -1  13-56.6209 57.2190   4
 -10  -1  12 3566.13 433.899   4
 -10  -1  11 926.278 228.020   4
 -10  -1  10 238.878 113.933   4
 -10  -1   9 71.6738 75.5654   4
 -10  -1   8 103.588 63.6250   4
 -10  -1   7 1097.66 234.617   4
 -10  -1   6 17715.3 908.667   4
  10  -1  -5 5502.22 255.457   1
 -10  -1   5 5214.16 489.844   4
  10  -1  -4 847.159 115.406   1
 -10  -1   4 886.737 207.990   4
 -10  -1   3 800.745 196.837   4
  10  -1  -3 524.185 100.835   1
  10  -1  -2 177.003 78.2001   1
 -10  -1   2 44.0499 64.8014   4
  10  -1  -1 41.1599 35.5635   1
 -10  -1   1 266.866 115.582   4
  10  -1   0 1568.42 224.338   1
 -10  -1   0 1628.07 266.542   4
 -10  -1  -1 6317.27 515.714   4
  10  -1   1 6345.02 481.612   1
 -10  -1  -2 7524.98 563.991   4
  10  -1   2 6867.22 521.788   1
  10  -1   3 148.269 71.2409   1
 -10  -1  -3 475.463 146.521   4
  10  -1   4 49.8059 46.6634   1
 -10  -1  -4 48.6384 56.5060   4
  10  -1   5 322.675 135.837   1
 -10  -1  -5 285.096 112.953   4
  10  -1   6 4289.11 495.016   1
 -10  -1  -6 4028.94 406.975   4
  10  -1   7 1243.86 279.750   1
 -10  -1  -7 1817.16 276.278   4
  10  -1   8 6331.29 656.817   1
 -10  -1  -8 4854.70 440.784   4
 -10  -1  -9-39.6469 71.0457   4
  10  -1   9-74.0324 79.2739   1
  10  -1  10 1248.12 302.842   1
 -10   0  18-34.3927 131.641   4
 -10   0  17 32.4347 103.013   4
 -10   0  16 792.412 205.968   4
 -10   0  15 274.276 143.165   4
 -10   0  14 739.800 185.666   3
 -10   0  14 840.458 221.126   4
 -10   0  13-50.0559 60.5457   3
 -10   0  13-124.741 127.154   4
 -10   0  12-86.4157 113.891   3
 -10   0  12 155.816 115.057   4
 -10   0  11-55.9903 78.7127   3
 -10   0  11 82.8125 97.2819   4
 -10   0  10 7550.40 608.033   4
 -10   0   9 32.9576 66.2914   4
 -10   0   8 20872.8 986.202   4
 -10   0   7 130.923 92.0390   4
 -10   0   6-67.8166 74.4809   4
  10   0  -5 169.033 87.7706   3
 -10   0   5-30.3404 70.4329   4
  10   0  -4-28.4166 47.3761   3
  10   0  -4 27.4520 19.4594   1
  10   0  -3 7.90805 21.1537   1
 -10   0   3-77.2353 102.636   4
 -10   0   2 8174.69 593.007   4
 -10   0   2 7467.53 245.214   2
  10   0  -2 7856.05 384.692   1
 -10   0   1 6.17670 19.8393   2
  10   0  -1-2.92143 41.7272   1
 -10   0   1-5.20586 73.6670   4
 -10   0   0 8250.37 594.219   4
 -10   0   0 7790.16 365.201   2
  10   0   0 7775.14 473.427   1
  10   0   1 50.0426 77.6432   1
 -10   0  -1-99.2236 72.2729   4
  10   0   2 5554.12 462.507   1
 -10   0  -2 5576.93 488.518   4
  10   0   3 81.9755 63.2649   1
 -10   0  -3-95.5037 87.4088   4
  10   0   4 511.306 168.748   1
 -10   0  -4 147.252 88.8727   4
  10   0   5-59.0043 59.3097   1
 -10   0  -5 105.820 70.4094   4
  10   0   6 5612.28 567.584   1
 -10   0  -6 4299.17 430.292   4
  10   0   7-39.8791 90.9358   1
 -10   0  -7-42.2429 81.4911   4
  10   0   8 1403.51 311.078   1
 -10   0  -8 1361.61 242.237   4
  10   0   9-43.4932 93.3815   1
 -10   0  -9 68.1980 57.7960   4
  10   0  10 733.240 231.373   1
 -10   0 -10 988.793 209.178   4
  10   0  11-328.818 172.292   1
 -10   1  19 267.586 142.346   4
 -10   1  18 695.148 200.482   4
 -10   1  17 585.705 185.333   5
 -10   1  17 484.377 171.499   4
 -10   1  16 412.036 153.493   3
 -10   1  16 757.571 225.323   5
 -10   1  16 887.440 220.940   4
 -10   1  15 120.908 84.0592   3
 -10   1  15 138.437 99.6517   5
 -10   1  15 143.637 97.0123   4
 -10   1  14 1406.83 271.590   3
 -10   1  14 1049.66 264.615   5
 -10   1  14 1122.33 255.902   4
 -10   1  13-134.033 102.195   5
 -10   1  13-38.5546 69.0551   4
 -10   1  12 3844.19 444.983   3
 -10   1  12 4063.42 491.555   5
 -10   1  12 3175.63 406.844   4
 -10   1  11 1338.62 261.388   3
 -10   1  11 1658.70 305.987   5
 -10   1  11 913.677 224.505   4
 -10   1  10 148.407 91.0009   3
 -10   1  10 171.206 118.506   5
 -10   1  10 206.588 113.102   4
 -10   1   9-51.6398 77.9974   3
 -10   1   9 53.0890 89.2296   5
 -10   1   9-30.0852 59.7299   4
 -10   1   8-61.4261 72.6564   5
 -10   1   8-80.1329 95.8795   4
 -10   1   7 958.776 228.338   5
 -10   1   7 784.083 194.428   4
 -10   1   6 18413.3 995.636   5
 -10   1   6 18287.6 899.716   4
  10   1  -5 4545.27 387.079   3
 -10   1   5 5761.33 557.682   5
 -10   1   5 5387.39 483.996   4
  10   1  -4 880.723 179.337   3
 -10   1   4 1077.78 261.802   5
 -10   1   4 740.808 69.5291   2
 -10   1   4 521.216 159.687   4
 -10   1   3 612.272 82.4422   2
  10   1  -3 539.918 71.4725   1
  10   1  -3 560.230 155.906   3
  10   1  -3 688.891 77.7107   1
 -10   1   3 386.051 150.724   5
 -10   1   3 696.228 176.550   4
 -10   1   2 233.961 58.2496   2
  10   1  -2 162.807 102.788   3
 -10   1   2 290.688 151.210   5
  10   1  -2 185.506 58.2303   1
 -10   1   2 295.916 129.329   4
 -10   1   1 153.726 59.1202   2
  10   1  -1 327.281 86.5498   1
 -10   1   1 184.179 104.840   4
 -10   1   0 1477.29 173.544   2
  10   1   0 1821.40 224.591   1
 -10   1   0 1353.87 250.605   4
  10   1   1 6331.45 457.986   1
 -10   1  -1 6561.59 388.669   2
  10   1   2 6909.73 513.202   1
 -10   1  -2 6501.81 415.688   2
  10   1   3 247.867 93.4831   1
  10   1   4-13.6903 53.3554   1
  10   1   5 768.305 207.514   1
  10   1   6 4134.49 490.163   1
  10   1   7 1203.06 280.690   1
  10   1   8 5029.20 583.364   1
  10   1   9-122.311 112.667   1
  10   1  10 1143.30 300.193   1
  10   1  11 382.349 187.283   1
 -10   2  18 183.435 90.4194   3
 -10   2  18 121.707 134.848   5
 -10   2  18 291.026 126.831   4
 -10   2  17 1307.95 292.813   3
 -10   2  17 1414.17 299.988   5
 -10   2  17 1621.97 309.218   4
 -10   2  16 1399.47 302.606   3
 -10   2  16 759.563 222.989   5
 -10   2  16 1113.13 242.635   4
 -10   2  15 3948.89 489.042   3
 -10   2  15 3866.33 486.288   5
 -10   2  15 4061.73 466.311   4
 -10   2  14 2388.40 385.989   3
 -10   2  14 2737.37 406.024   5
 -10   2  14 2953.09 405.496   4
 -10   2  13 2877.02 422.822   3
 -10   2  13 2032.26 359.145   5
 -10   2  13 2523.28 362.116   4
 -10   2  12 41.2722 57.7980   3
 -10   2  12-57.1901 85.8681   5
 -10   2  12-24.3392 77.3232   4
 -10   2  11 1175.24 261.836   3
 -10   2  11 1039.76 248.584   5
 -10   2  11 861.598 206.994   4
 -10   2  10 620.835 206.533   3
 -10   2  10 335.357 148.493   5
 -10   2  10 434.114 139.393   4
 -10   2   9 2858.97 404.683   3
 -10   2   9 2172.03 353.661   5
 -10   2   9 2111.13 323.771   4
 -10   2   8 15.5681 69.6811   3
 -10   2   8 176.976 125.683   5
 -10   2   8 52.1006 64.4055   4
 -10   2   7-55.8106 110.161   5
 -10   2   7 109.832 95.6720   4
 -10   2   6 1794.33 317.142   5
 -10   2   6 1607.86 275.477   4
  10   2  -5 4465.05 349.653   3
 -10   2   5 3679.64 451.145   5
 -10   2   5 4906.07 469.304   4
  10   2  -4 168.197 78.1913   3
 -10   2   4 97.6900 63.3401   4
  10   2  -3 6495.15 467.236   3
 -10   2   3 8418.40 672.682   5
  10   2  -3 6259.37 199.619   1
 -10   2   3 7456.30 576.317   4
  10   2  -3 6887.43 223.221   1
  10   2  -2 2591.97 204.682   1
  10   2  -2 2602.50 312.595   3
  10   2  -2 2591.38 183.611   1
 -10   2   2 2442.95 367.982   5
  10   2  -1 3054.30 267.716   1
  10   2  -1 3197.96 358.471   3
  10   2  -1 3159.42 242.320   1
 -10   2   1 2911.76 255.306   2
 -10   2   1 2650.46 387.804   5
  10   2   0 5079.12 384.076   1
 -10   2   0 5830.48 566.553   5
 -10   2   0 5238.37 360.785   2
  10   2   1 491.917 141.658   1
 -10   2  -1 332.435 163.290   5
 -10   2  -1 423.223 120.684   2
  10   2   2 11366.1 516.674   2
 -10   2  -2 10722.3 773.317   5
  10   2   3 8.19665 47.1361   2
  10   2   4 3801.57 341.732   2
  10   2   5 2888.46 313.467   2
  10   2   6 1377.47 232.310   2
  10   2   7 29.1002 64.3079   2
  10   2   8 4507.17 455.196   2
  10   2   9 461.596 145.870   2
  10   2  10 95.9540 88.5930   2
  10   2  11 2332.47 370.871   2
 -10   3  17 2760.45 457.382   3
 -10   3  17 2332.56 402.559   5
 -10   3  17 2808.37 388.936   4
 -10   3  16 4295.33 560.563   3
 -10   3  16 3761.49 502.450   5
 -10   3  16 3563.84 448.557   4
 -10   3  15 259.411 173.953   3
 -10   3  15-54.0445 66.2068   5
 -10   3  15 219.476 122.310   4
 -10   3  14 3710.86 513.362   3
 -10   3  14 3982.72 506.315   5
 -10   3  14 3678.33 446.169   4
 -10   3  13 930.917 260.592   3
 -10   3  13 593.794 181.393   5
 -10   3  13 730.531 196.261   4
 -10   3  12 119.096 113.859   3
 -10   3  12 44.0494 69.2372   5
 -10   3  12 293.403 128.106   4
 -10   3  11 7106.98 677.661   3
 -10   3  11 5656.53 586.720   5
 -10   3  11 6430.45 568.089   4
 -10   3  10 188.848 130.743   3
 -10   3  10 372.828 165.815   5
 -10   3  10 203.698 100.824   4
 -10   3   9 8708.61 739.077   3
 -10   3   9 9646.00 760.370   5
 -10   3   9 9406.55 674.641   4
 -10   3   8 18522.2 1078.63   3
 -10   3   8 20543.5 1098.40   5
 -10   3   8 18574.5 939.016   4
 -10   3   7 19225.0 1089.05   3
 -10   3   7 21297.8 1108.72   5
 -10   3   7 19196.3 946.022   4
 -10   3   6 15092.9 933.987   5
 -10   3   6 16146.5 868.810   4
 -10   3   5 2087.97 354.440   5
 -10   3   4 806.059 219.399   5
 -10   3   3 2427.25 372.748   5
 -10   3   2 3593.48 449.610   5
  10   3  -1 904.521 184.014   3
 -10   3   1 1202.39 270.836   5
 -10   3   0 1.15599 68.5880   5
  10   3   0 44.0122 37.8294   2
  10   3   1 2909.30 247.513   2
 -10   3  -1 2806.95 405.908   5
 -10   3  -2 1038.35 248.928   5
  10   3   2 1451.79 189.728   2
  10   3   3 2719.60 274.848   2
 -10   3  -3 3365.01 442.990   5
 -10   3  -4 93.8909 108.938   5
  10   3   4 17.0854 48.8887   2
  10   3   5 155.917 84.9912   2
  10   3   6-101.278 75.8138   2
  10   3   7 839.319 191.889   2
  10   3   8 1151.87 232.259   2
  10   3   9 2732.12 357.165   2
  10   3  10-148.985 100.902   2
 -10   4  16-119.807 91.4962   4
 -10   4  15 4974.96 528.144   4
 -10   4  14 451.529 193.726   3
 -10   4  14 349.067 174.657   5
 -10   4  14 221.615 111.798   4
 -10   4  13 134.550 130.746   3
 -10   4  13 138.449 119.745   5
 -10   4  13 89.4139 97.8738   4
 -10   4  12-67.5253 77.2934   3
 -10   4  12 47.6311 80.8909   5
 -10   4  12 174.467 133.685   4
 -10   4  11 5706.97 651.531   3
 -10   4  11 6046.92 634.005   5
 -10   4  11 5989.45 559.868   4
 -10   4  10 442.230 179.380   3
 -10   4  10 353.472 146.654   4
 -10   4   9 6861.74 709.913   3
 -10   4   9 6175.65 625.176   5
 -10   4   9 5544.30 531.198   4
 -10   4   8 375.327 183.087   3
 -10   4   8 517.264 187.549   5
 -10   4   8 495.574 173.343   4
 -10   4   7 813.223 251.023   3
 -10   4   7 834.286 232.834   5
 -10   4   6 76.3045 130.591   5
 -10   4   5 1668.53 323.682   5
 -10   4   4 618.464 197.046   5
 -10   4   3 4507.79 528.263   5
 -10   4   2 633.207 199.570   5
 -10   4   1 12736.8 878.262   5
 -10   4   0 92.4574 91.2985   5
 -10   4  -1-117.261 114.593   5
 -10   4  -2 1.23066 65.2065   5
 -10   4  -3 1577.76 322.584   5
  10   4   3 1518.15 217.976   2
 -10   4  -4 30.4018 62.6568   5
  10   4   4 28.7152 37.6890   2
  10   4   5 4954.00 425.045   2
 -10   4  -5 5099.45 552.001   5
 -10   4  -6 314.980 136.453   5
  10   4   6 4.11387 69.3409   2
  10   4   7 797.014 197.035   2
  10   4   8 118.098 98.4529   2
  10   4   9 236.098 112.474   2
 -10   5  14 1427.76 277.252   4
 -10   5  13 1145.27 260.186   4
 -10   5  12 903.112 224.031   4
 -10   5  11 95.1002 92.0119   3
 -10   5  11 630.076 186.636   4
 -10   5  10 6701.44 744.660   3
 -10   5  10 5365.91 616.516   5
 -10   5  10 5979.57 573.646   4
 -10   5   9 11037.8 946.436   3
 -10   5   9 9793.62 821.637   5
 -10   5   9 10608.0 754.516   4
 -10   5   8-14.5483 118.161   3
 -10   5   8 316.751 168.160   5
 -10   5   7 5064.70 634.042   3
 -10   5   7 5412.42 604.716   5
 -10   5   6 1808.31 382.779   3
 -10   5   6 1880.43 356.005   5
 -10   5   5 6585.19 668.326   5
 -10   5   4 456.070 220.800   5
 -10   5   3 72.6516 116.069   5
 -10   5   2 315.705 130.690   5
 -10   5   1 136.970 152.197   5
 -10   5   0 298.726 152.677   5
 -10   5  -1 2936.56 440.059   5
 -10   5  -2 156.691 136.182   5
 -10   5  -3 5761.68 610.565   5
 -10   5  -4 375.570 152.471   5
 -10   5  -5 1416.82 297.908   5
 -10   5  -6 428.528 163.314   5
 -10   5  -7 2464.58 389.317   5
 -10   6  12 1619.31 316.166   4
 -10   6  11 105.639 106.173   4
 -10   6  10 1047.12 255.735   4
 -10   6   1 1928.99 369.210   5
 -10   6   0 1570.16 337.266   5
 -10   6  -1-162.944 141.828   5
 -10   6  -2 129.660 76.7378   5
 -10   6  -3-263.534 146.427   5
 -10   6  -4 183.432 152.537   5
 -10   6  -5 760.516 233.758   5
  11  -6  -4 2017.11 321.800   1
 -11  -6   3 2205.43 369.780   4
  11  -6  -3 1948.89 333.621   1
  11  -6  -2 4219.33 498.370   1
 -11  -6   2 4743.21 524.304   4
 -11  -6   1 28.0009 52.9065   4
  11  -6  -1 304.006 162.296   1
 -11  -6   0-90.4657 131.322   4
  11  -6   0 76.1749 104.403   1
 -11  -5   6 814.840 222.571   4
 -11  -5   5 998.124 253.100   4
  11  -5  -5 730.524 181.831   1
 -11  -5   4 132.993 132.558   4
  11  -5  -4 30.0590 55.8260   1
 -11  -5   3 3207.15 438.411   4
  11  -5  -3 3256.58 398.019   1
 -11  -5   2 436.364 177.155   4
  11  -5  -2 365.471 140.888   1
  11  -5  -1 4684.79 497.846   1
 -11  -5   1 4517.41 502.241   4
 -11  -5   0 9.72647 89.3773   4
  11  -5   0-139.862 98.6105   1
 -11  -5  -1 393.405 140.680   4
  11  -5   1 400.960 176.338   1
 -11  -5  -2 1106.11 242.295   4
  11  -5   2 1064.59 261.321   1
  11  -5   3-10.7444 104.318   1
  11  -5   4-63.4098 86.5242   1
 -11  -4   9 2172.24 365.169   4
 -11  -4   8 35.9597 71.7299   4
 -11  -4   7 1380.70 290.004   4
 -11  -4   6 751.903 212.221   4
  11  -4  -5-27.9877 42.9176   1
 -11  -4   5-131.270 114.877   4
  11  -4  -4 2627.55 319.082   1
 -11  -4   4 2269.85 359.345   4
  11  -4  -3 1198.67 226.809   1
 -11  -4   3 1176.53 260.526   4
  11  -4  -2 4819.82 459.315   1
 -11  -4   2 4934.82 512.486   4
  11  -4  -1 974.654 218.370   1
 -11  -4   1 1164.35 259.364   4
  11  -4   0 1673.69 298.604   1
 -11  -4   0 1860.39 314.881   4
  11  -4   1 1208.65 254.833   1
 -11  -4  -1 1084.23 240.353   4
  11  -4   2 306.799 146.056   1
 -11  -4  -2 103.789 55.2836   4
  11  -4   3 1190.28 274.535   1
 -11  -4  -3 1307.42 251.704   4
  11  -4   4 2735.01 418.588   1
 -11  -4  -4 3006.81 377.075   4
  11  -4   5 304.515 131.579   1
  11  -4   6 731.772 247.775   1
 -11  -3  11 214.090 104.608   4
 -11  -3  10 3462.55 457.912   4
 -11  -3   9 1535.31 303.628   4
 -11  -3   8 4184.58 495.295   4
 -11  -3   7 9857.04 747.756   4
 -11  -3   6 2033.78 338.805   4
  11  -3  -5 45.1880 37.1059   1
 -11  -3   5-22.3481 91.0867   4
  11  -3  -4 1435.53 233.629   1
 -11  -3   4 1153.82 259.244   4
  11  -3  -3 310.551 101.512   1
 -11  -3   3 222.676 116.764   4
  11  -3  -2 895.138 183.193   1
 -11  -3   2 723.510 207.604   4
 -11  -3   1 373.440 152.895   4
  11  -3  -1 483.978 151.224   1
  11  -3   0 5018.09 462.562   1
 -11  -3   0 4655.93 484.478   4
 -11  -3  -1 3973.06 443.859   4
  11  -3   1 4511.62 466.321   1
 -11  -3  -2 3393.85 407.374   4
  11  -3   2 3550.20 420.769   1
  11  -3   3 128.897 90.1247   1
 -11  -3  -3 4.85470 81.2554   4
  11  -3   4 741.228 226.995   1
 -11  -3  -4 777.631 189.037   4
  11  -3   5 752.149 217.513   1
 -11  -3  -5 1285.77 247.737   4
  11  -3   6 2425.39 397.993   1
  11  -3   7 1771.20 354.055   1
 -11  -2  13 608.192 199.827   4
 -11  -2  12 4173.12 503.099   4
 -11  -2  11 2577.95 396.466   4
 -11  -2  10 3425.38 448.221   4
 -11  -2   9 3900.86 473.220   4
 -11  -2   8 371.050 162.319   4
 -11  -2   7-34.6290 71.5607   4
 -11  -2   6 1256.53 269.823   4
 -11  -2   5 2387.33 362.443   4
  11  -2  -4 3586.40 289.094   1
 -11  -2   4 4091.88 464.325   4
  11  -2  -3 694.903 139.471   1
 -11  -2   3 1461.71 283.972   4
  11  -2  -2 6099.67 431.861   1
 -11  -2   2 5707.47 542.743   4
  11  -2  -1 13.2102 70.2660   1
 -11  -2   1 63.6558 122.791   4
  11  -2   0 1969.09 276.876   1
 -11  -2   0 2082.53 320.857   4
  11  -2   1 1223.45 230.395   1
 -11  -2  -1 1253.34 252.273   4
  11  -2   2 0.93263 41.5453   1
 -11  -2  -2-3.95368 56.8723   4
  11  -2   3 2379.62 350.217   1
 -11  -2  -3 2445.51 346.838   4
  11  -2   4 2606.67 378.094   1
 -11  -2  -4 2579.29 352.570   4
 -11  -2  -5 1719.96 282.284   4
  11  -2   5 1782.03 337.383   1
  11  -2   6 269.282 132.004   1
 -11  -2  -6 496.628 163.784   4
  11  -2   7 1752.03 358.994   1
 -11  -2  -7 1563.96 273.630   4
  11  -2   8-35.0780 112.715   1
 -11  -1  14 1110.43 267.139   4
 -11  -1  13 2949.21 422.896   4
 -11  -1  12 113.754 120.458   4
 -11  -1  11 190.365 116.613   4
 -11  -1  10-63.6862 88.5756   4
 -11  -1   9-31.2810 79.2648   4
 -11  -1   8 368.514 172.548   4
 -11  -1   7 7476.16 633.191   4
 -11  -1   6 1888.03 323.434   4
 -11  -1   5 1161.34 253.330   4
 -11  -1   4 135.378 91.6714   4
  11  -1  -3 1196.76 156.049   1
 -11  -1   3 1294.28 258.387   4
  11  -1  -2 11.1406 47.0721   1
 -11  -1   2-8.08114 97.0596   4
 -11  -1   1 3506.60 423.303   4
  11  -1  -1 3516.73 315.296   1
  11  -1   0 267.843 91.5006   1
 -11  -1   0 408.336 153.230   4
 -11  -1  -1 6199.13 544.357   4
  11  -1   1 5933.55 475.176   1
  11  -1   2 657.500 180.724   1
 -11  -1  -2 118.631 88.9861   4
  11  -1   3 76.3614 75.0970   1
 -11  -1  -3-15.4569 86.1996   4
  11  -1   4 305.113 136.920   1
 -11  -1  -4 240.399 116.584   4
  11  -1   5 2370.88 366.613   1
 -11  -1  -5 2449.45 340.740   4
  11  -1   6 400.724 182.793   1
 -11  -1  -6 108.610 50.7867   4
  11  -1   7 4364.56 534.525   1
 -11  -1  -7 3716.36 413.328   4
  11  -1   8 151.727 117.857   1
 -11  -1  -8 226.103 114.389   4
  11  -1   9-22.8230 134.118   1
 -11   0  15 5539.56 573.439   4
 -11   0  14-123.129 86.1674   4
 -11   0  13-3.53843 72.8644   4
 -11   0  12 167.329 117.637   4
 -11   0  11 5132.93 535.970   4
 -11   0  10-20.0111 75.7438   4
 -11   0   9 307.953 150.573   4
 -11   0   8 5.35661 74.5589   4
 -11   0   7 1636.67 296.146   4
 -11   0   6 220.084 128.531   4
 -11   0   5 10406.0 717.206   4
 -11   0   4 117.028 100.275   4
 -11   0   3 10159.0 711.481   4
  11   0  -2 30.1722 38.2876   1
 -11   0   2-28.9364 53.5601   4
  11   0  -1 2774.30 264.608   1
 -11   0   1 2504.70 358.603   4
  11   0   0 564.800 133.677   1
 -11   0   0 680.652 197.736   4
 -11   0  -1 3619.44 422.255   4
  11   0   1 3647.19 360.800   1
  11   0   2 13.8782 42.9161   1
 -11   0  -2 33.4812 77.9791   4
  11   0   3 9351.57 648.094   1
 -11   0  -3 9264.53 669.647   4
  11   0   4 81.8945 63.2308   1
 -11   0  -4 86.3498 62.9207   4
  11   0   5 788.080 216.674   1
 -11   0  -5 872.005 208.373   4
 -11   0  -6 5.87337 56.1065   4
  11   0   6 104.149 83.4835   1
  11   0   7 204.819 170.014   1
 -11   0  -7 584.822 172.220   4
  11   0   8 25.5168 60.3115   1
 -11   0  -8-64.4697 69.5885   4
  11   0   9 2954.02 471.118   1
 -11   0  -9 3478.21 407.796   4
 -11   1  16 136.549 88.5934   4
 -11   1  15 4063.32 511.590   5
 -11   1  15 4563.87 523.425   4
 -11   1  14 1148.25 252.388   3
 -11   1  14 1719.42 330.884   5
 -11   1  14 1117.84 258.226   4
 -11   1  13 2520.68 374.012   3
 -11   1  13 3015.67 444.545   5
 -11   1  13 2985.81 418.063   4
 -11   1  12 27.6660 97.8329   3
 -11   1  12 102.797 92.3690   5
 -11   1  12 125.957 115.399   4
 -11   1  11 92.5383 87.6380   5
 -11   1  11 184.851 101.642   4
 -11   1  10 29.2200 74.5449   5
 -11   1  10 50.2652 79.9775   4
 -11   1   9 62.8757 110.537   5
 -11   1   9 125.164 63.4491   4
 -11   1   8 170.849 114.522   5
 -11   1   8 376.588 132.485   4
 -11   1   7 7968.86 699.683   5
 -11   1   7 8496.63 655.305   4
 -11   1   6 2089.15 360.779   5
 -11   1   6 2062.19 326.511   4
 -11   1   5 1837.98 342.731   5
 -11   1   5 936.332 226.077   4
 -11   1   4-9.04812 59.8204   4
 -11   1   3 1161.43 245.074   4
 -11   1   2 24.0489 61.9432   4
 -11   1   1 3492.24 419.545   4
  11   1   0 95.3158 65.4003   1
 -11   1   0 218.676 110.166   4
  11   1   1 5656.05 440.004   1
 -11   1  -1 5898.27 541.304   4
 -11   1  -2-16.1279 70.9238   4
  11   1   2 358.360 114.402   1
  11   1   3 11.8439 66.4328   1
 -11   1  -3 95.2117 91.1981   4
  11   1   4 481.151 159.712   1
 -11   1  -4 485.320 157.337   4
  11   1   5 2015.03 336.544   1
 -11   1  -5 2503.49 358.846   4
 -11   1  -6 71.5769 54.4723   4
  11   1   6 77.1572 56.2742   1
  11   1   7 3722.97 498.813   1
 -11   1  -7 3672.25 430.934   4
  11   1   8 678.245 188.100   1
 -11   1  -8 754.796 199.457   4
  11   1   9 129.981 78.9404   1
 -11   1  -9-47.7291 64.3689   4
 -11   1 -10-27.1657 83.6828   4
 -11   2  16 942.041 254.128   3
 -11   2  16 1669.00 344.868   5
 -11   2  16 1645.93 309.705   4
 -11   2  15 52.7599 86.1470   3
 -11   2  15-4.15253 66.3553   5
 -11   2  15 168.582 151.592   4
 -11   2  14 252.170 124.977   3
 -11   2  14 489.893 193.447   5
 -11   2  14 504.703 188.160   4
 -11   2  13 762.543 238.350   3
 -11   2  13 645.330 221.821   5
 -11   2  13 883.317 221.915   4
 -11   2  12 3819.28 495.061   3
 -11   2  12 3579.35 489.431   5
 -11   2  12 3466.61 443.874   4
 -11   2  11 2792.90 415.070   3
 -11   2  11 2510.30 407.886   5
 -11   2  11 2698.91 387.942   4
 -11   2  10 2991.64 433.525   3
 -11   2  10 3147.73 452.606   5
 -11   2  10 2736.36 389.752   4
 -11   2   9 3434.77 470.101   5
 -11   2   9 3757.80 445.700   4
 -11   2   8 466.663 191.682   5
 -11   2   8 583.873 184.597   4
 -11   2   7 118.274 133.763   5
 -11   2   7 96.5319 91.8849   4
 -11   2   6 850.121 242.533   5
 -11   2   6 1133.87 253.678   4
 -11   2   5 2127.07 363.124   5
 -11   2   5 3491.31 426.398   4
 -11   2   4 3160.17 445.622   5
 -11   2   4 3433.48 418.912   4
 -11   2   3 1275.41 284.913   5
 -11   2   3 783.174 201.332   4
 -11   2   2 4850.25 560.325   5
 -11   2   2 6352.13 564.478   4
 -11   2   1 396.814 191.834   5
 -11   2   0 2769.51 431.806   5
  11   2   2 90.7557 63.5525   1
  11   2   3 2368.64 334.569   1
  11   2   4 1856.97 309.273   1
  11   2   5 1869.16 335.188   1
  11   2   6 195.628 117.962   1
 -11   3  16 1359.89 335.943   3
 -11   3  15 630.883 237.745   3
 -11   3  15 215.453 136.782   4
 -11   3  14 2203.09 401.174   3
 -11   3  14 2258.79 381.459   4
 -11   3  13 246.573 155.438   3
 -11   3  13 339.447 159.347   5
 -11   3  13 122.508 111.581   4
 -11   3  12 469.007 189.530   3
 -11   3  12-44.7616 80.8929   5
 -11   3  12 423.625 162.326   4
 -11   3  11 207.005 144.730   3
 -11   3  11 282.536 136.220   5
 -11   3  11 380.121 162.666   4
 -11   3  10 3661.12 503.366   3
 -11   3  10 3065.51 449.807   5
 -11   3  10 3192.51 424.526   4
 -11   3   9 1919.97 383.741   3
 -11   3   9 1879.39 363.383   5
 -11   3   9 1519.32 298.749   4
 -11   3   8 5085.49 577.823   5
 -11   3   8 4689.02 502.384   4
 -11   3   7 9263.19 770.305   5
 -11   3   7 8937.33 686.903   4
 -11   3   6 2285.32 386.670   5
 -11   3   6 2437.87 360.665   4
 -11   3   5-70.3097 100.752   5
 -11   3   5-16.9475 61.1930   4
 -11   3   4 851.531 227.955   5
 -11   3   3 94.9257 101.773   5
 -11   3   2 1152.07 287.661   5
 -11   3   1 586.752 226.733   5
 -11   3   0 4649.47 547.144   5
 -11   3  -1 3453.39 479.690   5
 -11   3  -2 3845.57 499.220   5
 -11   3  -3 206.836 121.453   5
 -11   4  13 1331.65 287.878   4
 -11   4  12 93.2255 90.5223   3
 -11   4  12 236.586 127.508   4
 -11   4  11 258.937 157.175   3
 -11   4  11 782.994 217.842   4
 -11   4  10 320.847 196.917   3
 -11   4  10 418.884 167.963   4
 -11   4   9 2156.72 416.105   3
 -11   4   9 2058.22 385.004   5
 -11   4   9 1872.02 329.713   4
 -11   4   8 43.9880 79.0683   3
 -11   4   8-80.3001 106.773   5
 -11   4   7 1173.65 269.037   5
 -11   4   7 1416.38 277.742   4
 -11   4   6 1045.45 258.656   5
 -11   4   5 110.413 73.7173   5
 -11   4   4 1684.33 346.894   5
 -11   4   3 1087.94 282.555   5
 -11   4   2 5341.15 605.952   5
 -11   4   1 887.805 256.213   5
 -11   4   0 1372.16 306.384   5
 -11   4  -1 1720.92 355.263   5
 -11   4  -2 20.6771 90.6722   5
 -11   4  -3 1766.15 367.723   5
 -11   4  -4 2773.45 436.794   5
 -11   4  -5 640.073 216.212   5
 -11   5   0-1.48514 94.9156   5
 -11   5  -1 783.120 237.692   5
 -11   5  -2 1087.67 261.973   5
 -11   5  -3 224.151 160.290   5
 -11   5  -4 465.282 200.931   5
 -12  -5   1 641.098 208.424   4
 -12  -5   0 963.350 238.456   4
 -12  -4   5 3798.45 490.219   4
 -12  -4   4 192.016 146.354   4
 -12  -4   3 2974.09 428.978   4
 -12  -4   2-78.9939 108.646   4
 -12  -4   1 803.361 210.700   4
 -12  -4   0 1394.05 301.595   4
 -12  -4  -1 3494.38 449.119   4
  12  -4   2-26.5283 54.9517   1
 -12  -4  -2 117.276 126.536   4
  12  -4   3 2406.66 384.749   1
 -12  -4  -3 2036.31 332.834   4
 -12  -3   7 170.116 126.946   4
 -12  -3   6 617.210 222.418   4
 -12  -3   5-104.808 140.736   4
 -12  -3   4 2365.66 383.570   4
 -12  -3   3 4852.81 540.601   4
 -12  -3   2 558.491 166.763   4
 -12  -3   1 124.332 123.884   4
 -12  -3   0 4248.31 490.784   4
 -12  -3  -1 434.778 162.368   4
  12  -3   2 244.746 147.728   1
 -12  -3  -2 15.6158 77.9687   4
  12  -3   3-70.7913 80.6728   1
 -12  -3  -3 74.4874 90.2897   4
 -12  -3  -4 4476.86 482.315   4
  12  -3   4 5479.26 576.937   1
  12  -3   5 9840.95 800.032   1
 -12  -2   9 1540.85 326.727   4
 -12  -2   8 1850.66 347.381   4
 -12  -2   7 1096.87 263.310   4
 -12  -2   6 2699.47 407.506   4
 -12  -2   5 557.217 181.561   4
 -12  -2   4 8375.08 705.161   4
 -12  -2   3 476.215 188.336   4
 -12  -2   2 430.951 178.974   4
 -12  -2   1-342.451 147.821   4
 -12  -2   0 134.164 92.1102   4
 -12  -2  -1 264.071 136.302   4
 -12  -2  -2 2578.36 380.345   4
  12  -2   3 1041.51 240.089   1
 -12  -2  -3 1541.81 311.641   4
  12  -2   4 4.68075 77.0597   1
 -12  -2  -4-8.72692 54.0883   4
  12  -2   5 230.884 135.453   1
 -12  -2  -5-26.8905 59.2985   4
  12  -2   6-10.7906 66.2089   1
 -12  -1  10 2514.62 389.603   4
 -12  -1   9 458.634 184.133   4
 -12  -1   8 8701.67 726.787   4
 -12  -1   7 313.445 117.360   4
 -12  -1   6 1083.47 254.940   4
 -12  -1   5 1916.04 337.885   4
 -12  -1   4 1366.35 298.405   4
 -12  -1   3 572.479 192.731   4
 -12  -1   2 2478.66 380.520   4
 -12  -1   1 707.315 212.085   4
 -12  -1   0 8989.98 707.351   4
 -12  -1  -1 84.6826 116.550   4
 -12  -1  -2 745.658 210.035   4
 -12  -1  -3 441.574 166.470   4
 -12  -1  -4 2406.38 365.209   4
  12  -1   5 92.1312 76.2029   1
 -12  -1  -5-234.088 119.822   4
  12  -1   6 2012.48 350.967   1
 -12  -1  -6 2099.66 343.467   4
  12  -1   7 396.090 174.783   1
 -12  -1  -7 243.715 109.729   4
 -12   0  11-35.3815 69.5227   4
 -12   0  10 3160.75 440.569   4
 -12   0   9-257.623 122.087   4
 -12   0   8-84.5802 85.3336   4
 -12   0   7-28.4899 62.7564   4
 -12   0   6 10268.2 770.240   4
 -12   0   5 265.383 142.620   4
 -12   0   4 3986.91 473.643   4
 -12   0   3 23.8947 59.4279   4
 -12   0   2 2705.42 396.042   4
 -12   0   1 240.507 136.949   4
 -12   0   0 854.219 230.466   4
 -12   0  -1-94.2047 92.1712   4
 -12   0  -2 11618.9 800.187   4
 -12   0  -3 114.730 127.013   4
 -12   0  -4 6169.51 583.974   4
 -12   0  -5 9.95189 133.898   4
 -12   0  -6 3505.60 441.564   4
 -12   0  -7-32.9862 77.5574   4
 -12   1  11 4060.31 505.282   4
 -12   1  10 3214.11 442.637   4
 -12   1   9 699.635 214.570   4
 -12   1   8 8197.99 687.393   4
 -12   1   7 423.431 174.638   4
 -12   1   6 646.197 198.526   4
 -12   1   5 2408.43 369.881   4
 -12   1   4 1373.83 279.994   4
 -12   1   3 656.357 184.526   4
 -12   1   2 2419.17 366.340   4
 -12   1   1 538.754 178.274   4
 -12   1   0 7681.03 656.367   4
 -12   1  -1-86.5598 89.9612   4
 -12   1  -2 837.043 227.864   4
 -12   1  -3 114.337 108.091   4
 -12   1  -4 2429.63 374.735   4
 -12   1  -5 110.063 82.3823   4
 -12   1  -6 2964.68 411.423   4
 -12   1  -7 188.896 97.9721   4
 -12   2  14 58.3314 93.8634   3
 -12   2  13 1794.93 352.941   3
 -12   2  10 2051.00 388.481   5
 -12   2  10 2195.25 359.759   4
 -12   2   9 2329.92 419.234   5
 -12   2   9 1474.17 306.499   4
 -12   2   8 1698.33 356.437   5
 -12   2   8 1671.72 312.811   4
 -12   2   7 1529.53 317.617   5
 -12   2   7 1785.00 328.233   4
 -12   2   6 2850.48 451.660   5
 -12   2   6 2680.19 393.328   4
 -12   2   5 315.768 156.586   5
 -12   2   5 658.661 208.729   4
 -12   2   4 8975.69 786.980   5
 -12   2   4 8441.19 694.641   4
 -12   2   3 788.546 230.205   5
 -12   2   3 790.136 221.015   4
 -12   2   2 672.392 227.619   5
 -12   2   2 878.584 234.442   4
 -12   2   1-100.118 65.4960   4
 -12   2   0 233.897 133.523   4
 -12   2  -1 210.364 126.240   4
 -12   2  -2 2919.16 413.938   4
 -12   3  13 299.321 159.812   3
 -12   3  12 176.385 128.889   3
 -12   3   7-127.445 94.1509   4
 -12   3   6 807.833 262.612   5
 -12   3   6 623.965 199.765   4
 -12   3   5 188.011 153.475   5
 -12   3   5-65.5916 93.7775   4
 -12   3   4 2800.94 447.401   5
 -12   3   4 2692.60 405.549   4
 -12   3   3 4938.59 595.528   5
 -12   3   3 5408.56 558.217   4
 -12   3   2 675.774 265.991   5
 -12   3   1-87.0657 102.642   5
 -12   3   0 4193.50 546.559   5
 -12   3  -1 117.329 108.283   5
[truncated: 7,036 more chars]
