# Supplementary material for: Crystal structure of 4-methyl­sulfanyl-2-phenyl­quinazoline
Source: Acta Crystallogr Sect E Struct Rep Online. 2014 Jul 23;70(Pt 8):o919–20. doi: 10.1107/S1600536814015657 (PMC4158504; doi:10.1107/S1600536814015657)
Supplement: Supplementary file 2 [file e-70-0o919-Isup2.hkl]

#
# h,k,l, Fc-squared, Fo-squared, sigma(Fo-squared), status flag
#
data_I
_shelx_title ' ks1310 in P 21/n'
_shelx_refln_list_code          4
_shelx_F_calc_maximum      192.96
_exptl_crystal_F_000       528.00
_reflns_d_resolution_high  0.7166

loop_
 _space_group_symop_operation_xyz
 'x, y, z'
 '-x+1/2, y+1/2, -z+1/2'
 '-x, -y, -z'
 'x-1/2, -y-1/2, z-1/2'

_cell_length_a    10.1951
_cell_length_b     7.3545
_cell_length_c    16.5300
_cell_angle_alpha  90.000
_cell_angle_beta  102.860
_cell_angle_gamma  90.000

_shelx_F_squared_multiplier     1.000

loop_
 _refln_index_h
 _refln_index_k
 _refln_index_l
 _refln_F_squared_calc
 _refln_F_squared_meas
 _refln_F_squared_sigma
 _refln_observed_status
   2   0   0       4904.76       4788.21        25.87 o
   4   0   0       9946.55       9949.07        42.53 o
   6   0   0        639.82        687.44        14.42 o
   8   0   0         58.69         74.71         4.80 o
  10   0   0        326.61        332.68        10.98 o
  12   0   0          6.85         36.07         9.73 o
   1   1   0        188.26        171.87         3.80 o
   2   1   0       2533.98       2429.60        16.88 o
   3   1   0          1.10          1.29         0.42 o
   4   1   0        262.73        273.10         4.74 o
   5   1   0        802.90        874.69         8.77 o
   6   1   0       1385.33       1350.99        12.42 o
   7   1   0        198.37        204.35         4.54 o
   8   1   0         62.70         45.98         2.48 o
   9   1   0         40.68         28.17         2.13 o
  10   1   0         53.69         66.60         4.16 o
  11   1   0         10.19          9.12         2.24 o
  12   1   0        332.94        352.10        27.64 o
  13   1   0          9.53         20.52         7.47 o
   0   2   0       8107.13       8026.12       196.09 o
   1   2   0       5344.23       5458.09        25.34 o
   2   2   0        188.68        205.84         5.25 o
   3   2   0         67.54         68.05         2.42 o
   4   2   0        514.05        472.25         6.78 o
   5   2   0         98.91        119.16         4.43 o
   6   2   0          4.87         13.65         1.46 o
   7   2   0        196.24        192.93         5.45 o
   8   2   0         50.36         52.53         3.32 o
   9   2   0        549.30        539.97        10.39 o
  10   2   0        220.14        220.21         8.08 o
  11   2   0         80.28         93.01         9.16 o
  12   2   0          8.63          7.38         3.20 o
  13   2   0        175.59        214.41        24.21 o
   1   3   0         10.71          8.76         1.22 o
   2   3   0          0.21          1.08         0.73 o
   3   3   0        637.77        611.15         9.19 o
   4   3   0          1.26          2.11         0.83 o
   5   3   0         92.39         83.83         3.68 o
   6   3   0        142.90        152.99         4.56 o
   7   3   0        249.83        257.16         6.94 o
   8   3   0          1.22         -0.29         0.88 o
   9   3   0          1.85          2.64         1.21 o
  10   3   0          3.15          0.21         1.10 o
  11   3   0        215.84        202.64        12.05 o
  12   3   0        127.75        178.37        15.42 o
   0   4   0        308.94        335.58         9.90 o
   1   4   0          5.76         16.60         1.71 o
   2   4   0        544.83        585.15        11.45 o
   3   4   0        284.22        274.39         8.91 o
   4   4   0         61.75         61.59         4.03 o
   5   4   0        280.72        272.55         7.03 o
   6   4   0        482.15        504.16        11.14 o
   7   4   0        122.06        124.60         4.87 o
   8   4   0        223.43        230.19         7.90 o
   9   4   0        109.96        100.69         5.38 o
  10   4   0          3.68          3.33         1.49 o
  11   4   0         90.67         69.94         7.47 o
  12   4   0         61.44         58.87        12.74 o
   1   5   0        129.68        136.78         4.81 o
   2   5   0         85.77         80.53         3.53 o
   3   5   0        289.55        291.03         7.97 o
   4   5   0         23.25         21.87         2.24 o
   5   5   0         67.95         61.95         3.77 o
   6   5   0          3.80          6.46         1.81 o
   7   5   0         41.68         37.28         3.65 o
   8   5   0        128.37        127.32         6.82 o
   9   5   0         39.74         37.94         5.80 o
  10   5   0          7.73          6.35         2.11 o
  11   5   0          1.49         -1.76         2.29 o
  12   5   0         44.68         40.68        10.07 o
   0   6   0          6.96         59.90         6.57 o
   1   6   0        342.33        347.96        10.03 o
   2   6   0        217.85        224.38         8.19 o
   3   6   0          0.33         26.60         3.28 o
   4   6   0        238.41        242.91         9.85 o
   5   6   0        273.88        284.72         9.65 o
   6   6   0         18.11         17.65         3.09 o
   7   6   0        289.82        292.32        12.89 o
   8   6   0        191.34        188.24         9.53 o
   9   6   0         82.33         81.36         7.99 o
  10   6   0         72.47         72.94         7.93 o
  11   6   0          4.03          0.10         3.52 o
   1   7   0        110.38        110.55         7.57 o
   2   7   0        424.31        440.73        13.92 o
   3   7   0        113.85        119.35         8.39 o
   4   7   0        135.41        140.92         7.78 o
   5   7   0        174.01        202.27        13.52 o
   6   7   0        844.10        895.03        28.73 o
   7   7   0         37.82         45.02         5.65 o
   8   7   0        158.19        162.22        11.40 o
   9   7   0          2.11          5.07         3.60 o
  10   7   0         76.92         64.74        11.94 o
   0   8   0        231.07        239.20        16.00 o
   1   8   0         86.46         83.21         6.63 o
   2   8   0          5.74          3.52         2.04 o
   3   8   0        307.73        303.70        14.45 o
   4   8   0         14.53         19.73         3.84 o
   5   8   0          7.54         10.45         3.69 o
   6   8   0         17.91         15.57         4.10 o
   7   8   0         23.59         20.55         4.68 o
   8   8   0         97.00        112.54        15.69 o
   1   9   0         18.37          9.77         2.96 o
   2   9   0        121.51        139.81        14.04 o
   3   9   0          2.15          8.07         5.28 o
   4   9   0        110.75         86.70        17.07 o
   5   9   0         38.39         38.40         9.37 o
   6   9   0        120.17        111.13        16.46 o
   2  10   0          2.32          4.79         4.60 o
 -11   0   1        115.26        113.40         8.99 o
  -9   0   1        252.30        273.01         8.15 o
  -7   0   1        232.69        221.28         6.06 o
  -5   0   1       2305.35       2282.74        23.11 o
  -3   0   1         22.73         25.36         1.38 o
   3   0   1         43.83         40.12         2.33 o
   5   0   1       1350.06       1582.14        17.98 o
   7   0   1        251.96        249.22         8.12 o
   9   0   1        660.06        605.49        15.14 o
  11   0   1        160.21        153.52        11.58 o
 -13   1   1        201.35        265.59        26.85 o
 -12   1   1         27.51         26.18         5.76 o
 -11   1   1        148.17        148.12         9.15 o
 -10   1   1         12.25          6.83         1.78 o
  -9   1   1         22.15         20.68         1.86 o
  -8   1   1          0.58          0.74         0.76 o
  -7   1   1        378.49        364.59         6.74 o
  -6   1   1         10.00          7.62         1.25 o
  -5   1   1        213.13        227.01         4.96 o
  -4   1   1        182.00        197.39         4.45 o
  -3   1   1       2101.80       2000.02        12.92 o
  -2   1   1         59.64         57.62         1.96 o
  -1   1   1        118.82        111.84         3.62 o
   0   1   1        200.31        206.38         5.26 o
   1   1   1        249.94        248.96         4.14 o
   2   1   1        578.24        553.35         6.36 o
   3   1   1         47.24         53.98         2.09 o
   4   1   1        609.48        688.12         8.89 o
   5   1   1       2314.74       2437.93        15.75 o
   6   1   1          5.40          9.39         1.15 o
   7   1   1        341.03        297.63         6.04 o
   8   1   1         55.56         44.06         2.72 o
   9   1   1         35.60         19.83         2.00 o
  10   1   1        305.51        270.76         9.57 o
  11   1   1        222.65        249.14        10.43 o
  12   1   1          0.76         -0.51         3.62 o
  13   1   1         32.35         37.26         9.99 o
 -12   2   1          1.62         -5.12         5.12 o
 -11   2   1          2.00          4.25         4.19 o
 -10   2   1        122.19        126.26         4.74 o
  -9   2   1        224.40        229.09         7.89 o
  -8   2   1          5.02          2.48         0.94 o
  -7   2   1          0.02          0.55         0.70 o
  -6   2   1          3.18          0.41         0.48 o
  -5   2   1       3003.37       3112.24        25.69 o
  -4   2   1        194.77        201.23         4.28 o
  -3   2   1        155.16        155.79         4.39 o
  -2   2   1         79.72         92.17         3.25 o
  -1   2   1      37231.71      35889.34       339.41 o
   0   2   1       2036.98       2060.02        14.95 o
   1   2   1        402.55        369.32         5.61 o
   2   2   1        193.02        178.24         4.77 o
   3   2   1       1284.74       1262.31        11.59 o
   4   2   1       1749.16       1833.94        14.23 o
   5   2   1         33.77         49.03         2.70 o
   6   2   1        510.10        550.73         9.80 o
   7   2   1         42.30         36.56         2.47 o
   8   2   1         39.91         40.00         3.10 o
   9   2   1        361.66        323.51         9.05 o
  10   2   1         21.71         17.89         2.63 o
  11   2   1         51.07         52.25         7.18 o
  12   2   1         13.46          9.97         3.91 o
  13   2   1        149.05        149.13        19.95 o
 -12   3   1          0.47          0.37         4.46 o
 -11   3   1         11.95         19.81         4.10 o
 -10   3   1         38.28         34.76         4.95 o
  -9   3   1         20.55         14.07         1.57 o
  -8   3   1         30.54         30.87         2.50 o
  -7   3   1        135.91        131.97         4.79 o
  -6   3   1        599.68        607.66         8.85 o
  -5   3   1          0.07          0.51         0.58 o
  -4   3   1        323.95        315.49         7.61 o
  -3   3   1        152.56        155.35         4.20 o
  -2   3   1         84.86         69.35         4.03 o
  -1   3   1          4.68          3.05         0.94 o
   0   3   1       1759.63       1787.23        15.47 o
   1   3   1        271.87        257.18         4.95 o
   2   3   1       1267.20       1186.71        12.86 o
   3   3   1         48.93         50.06         2.65 o
   4   3   1        192.49        193.55         4.98 o
   5   3   1        874.24        862.74        12.09 o
   6   3   1        289.42        305.39         7.88 o
   7   3   1        288.34        278.80        10.98 o
   8   3   1         74.85         80.04         4.59 o
   9   3   1          1.51          2.33         1.44 o
  10   3   1        123.13        127.28         6.98 o
  11   3   1        168.39        170.32        11.28 o
  12   3   1         10.47         10.32         6.70 o
 -12   4   1         38.11         33.92         8.90 o
 -11   4   1         45.66         42.89         5.91 o
 -10   4   1        482.51        494.60        18.54 o
  -9   4   1         47.34         45.67         4.83 o
  -8   4   1          1.44          1.60         1.25 o
  -7   4   1        168.33        161.04         6.01 o
  -6   4   1         28.32         19.63         2.19 o
  -5   4   1         18.72         15.88         2.14 o
  -4   4   1        199.97        176.19         8.37 o
  -3   4   1        242.33        256.05         8.15 o
  -2   4   1        147.09        183.23         7.59 o
  -1   4   1       1511.19       1576.97        16.48 o
   0   4   1       1106.80       1055.04        16.42 o
   1   4   1          0.00          1.88         1.04 o
   2   4   1          0.05          0.92         0.69 o
   3   4   1         11.14          9.91         1.42 o
   4   4   1        596.69        597.49        11.06 o
   5   4   1          0.01          0.45         0.84 o
   6   4   1         16.71         15.98         2.05 o
   7   4   1         51.11         49.59         3.99 o
   8   4   1        709.69        723.46        14.29 o
   9   4   1          7.69          5.60         1.28 o
  10   4   1          0.18          1.67         2.92 o
  11   4   1         64.02         54.89         7.24 o
  12   4   1         96.60        147.56        18.97 o
 -12   5   1         22.34         27.07         8.80 o
 -11   5   1        180.63        194.39        14.93 o
 -10   5   1          9.36          8.19         2.75 o
  -9   5   1         83.09         91.55         6.16 o
  -8   5   1        105.64        114.29         5.95 o
  -7   5   1        953.99        987.46        18.37 o
  -6   5   1        908.69        901.45        14.70 o
  -5   5   1          3.89          1.43         1.68 o
  -4   5   1        126.05        117.92         5.24 o
  -3   5   1        327.28        333.45         7.87 o
  -2   5   1        312.82        295.61         6.22 o
  -1   5   1        228.24        228.89         7.02 o
   0   5   1          6.89          9.80         1.56 o
   1   5   1          6.47          3.69         1.44 o
   2   5   1       1020.02       1022.17        13.71 o
   3   5   1        324.64        335.64         9.71 o
   4   5   1         32.98         36.95         2.97 o
   5   5   1          0.11          2.18         1.20 o
   6   5   1        352.89        348.35        10.27 o
   7   5   1         42.11         45.00         6.92 o
   8   5   1         76.07         79.67         5.15 o
   9   5   1          0.56          2.09         1.61 o
  10   5   1        108.35        113.64         9.40 o
  11   5   1         12.62         21.09         4.86 o
 -11   6   1          5.11          4.05         5.83 o
 -10   6   1         69.05         69.65         7.72 o
  -9   6   1         61.46         62.20         7.06 o
  -8   6   1         34.71         34.99         4.57 o
  -7   6   1         29.13         25.60         6.17 o
  -6   6   1         29.72         29.46         3.28 o
  -5   6   1         33.73         30.47         6.07 o
  -4   6   1        451.67        457.17        10.37 o
  -3   6   1        154.97        157.61         5.65 o
  -2   6   1        503.96        527.83        11.60 o
  -1   6   1        200.48        199.77         7.61 o
   0   6   1         60.54         55.93         3.68 o
   1   6   1         13.62         12.40         2.00 o
   2   6   1        225.62        220.46         9.11 o
   3   6   1          0.03          0.57         1.15 o
   4   6   1        124.56        126.13         7.00 o
   5   6   1        132.55        131.46         7.05 o
   6   6   1         10.81          7.83         4.36 o
   7   6   1         15.97         15.79         3.20 o
   8   6   1         69.55         71.42         5.94 o
   9   6   1         56.17         60.58         8.47 o
  10   6   1          2.42          3.95         4.84 o
 -10   7   1         18.30         18.22         5.86 o
  -9   7   1          0.26          2.57         2.17 o
  -8   7   1          3.47         -0.92         1.93 o
  -7   7   1        122.71        127.08         9.14 o
  -6   7   1        489.02        505.46        16.21 o
  -5   7   1        204.95        196.09        11.86 o
  -4   7   1         46.70         45.73         5.56 o
  -3   7   1        340.93        364.83        15.59 o
  -2   7   1        209.53        204.48         9.39 o
  -1   7   1          8.28          2.59         3.25 o
   0   7   1          0.63          0.55         1.14 o
   1   7   1        124.15        117.11         8.14 o
   2   7   1         15.56         12.59         2.68 o
   3   7   1          8.08          9.73         2.63 o
   4   7   1         36.70         44.41         7.10 o
   5   7   1        107.97         96.45        16.05 o
   6   7   1        320.49        324.00        14.32 o
   7   7   1        155.55        148.49         9.91 o
   8   7   1         67.30         62.54         6.58 o
   9   7   1         79.89         85.76        13.38 o
  -8   8   1          2.55         -5.67         5.67 o
  -7   8   1          0.35         -0.66         2.05 o
  -6   8   1          4.55         -0.05         4.04 o
  -5   8   1        101.15        109.38         9.84 o
  -4   8   1          0.23         -3.47         3.47 o
  -3   8   1          4.39          1.99         1.54 o
  -2   8   1          1.59          1.09         1.76 o
  -1   8   1        255.33        254.40        11.53 o
   0   8   1         10.04         12.34         2.56 o
   1   8   1         27.18         21.34         3.61 o
   2   8   1          1.33          2.75         3.69 o
   3   8   1         80.48         97.66         8.44 o
   4   8   1          8.48          5.46         2.72 o
   5   8   1         56.54         62.84         8.64 o
   6   8   1        141.91        135.66        11.04 o
   7   8   1          0.20         -2.68         2.74 o
  -6   9   1        132.19        142.96        18.31 o
  -5   9   1        257.36        237.69        29.05 o
  -4   9   1          9.02         10.59         4.80 o
  -3   9   1         81.70        110.84        18.36 o
  -2   9   1         18.42          9.16         2.87 o
  -1   9   1         15.42         13.89         3.14 o
   0   9   1         37.35         22.59         6.96 o
   1   9   1        122.09        138.42         9.24 o
   2   9   1          0.23          0.49         2.28 o
   5   9   1        606.58        526.16        36.07 o
   6   9   1         55.35         60.45        12.05 o
  -2  10   1          0.01         -8.20         8.20 o
  -1  10   1        144.58        126.48        19.15 o
 -12   0   2         89.37        114.25        16.72 o
 -10   0   2        319.14        323.15         9.07 o
  -8   0   2         91.57         98.86         4.15 o
  -6   0   2       1072.37       1149.02        14.01 o
  -4   0   2        849.35        905.80         7.87 o
  -2   0   2       4054.20       3954.29        25.43 o
   2   0   2        307.88        334.79         8.95 o
   4   0   2        924.29       1065.66        14.50 o
   6   0   2        135.90        133.56         5.47 o
   8   0   2        936.70        862.16        17.77 o
  10   0   2        259.00        235.00        14.18 o
  12   0   2        435.06        490.65        33.79 o
 -13   1   2          0.51         -1.54         4.45 o
 -12   1   2         86.73        103.38        11.14 o
 -11   1   2          0.80          0.48         1.48 o
 -10   1   2          5.57          7.90         1.22 o
  -9   1   2         10.69          8.40         1.19 o
  -8   1   2        196.19        180.81         4.92 o
  -7   1   2        333.80        320.24         5.92 o
  -6   1   2         57.53         69.74         3.51 o
  -5   1   2        248.48        268.63         4.34 o
  -4   1   2        403.25        360.57         3.81 o
  -3   1   2       1813.68       1771.52        10.97 o
  -2   1   2         55.89         54.16         1.64 o
  -1   1   2       2464.24       2460.91        15.32 o
   0   1   2        256.15        230.94         4.97 o
   1   1   2       4662.10       4591.38        42.07 o
   2   1   2        191.37        196.62         6.24 o
   3   1   2        115.38        108.43         3.08 o
   4   1   2       3560.79       3772.08        22.01 o
   5   1   2        518.88        569.80         8.08 o
   6   1   2       1188.38       1163.46        12.63 o
   7   1   2          1.11          1.00         0.67 o
   8   1   2         20.88         14.26         1.98 o
   9   1   2          0.23          0.67         1.08 o
  10   1   2        304.71        291.09        10.43 o
  11   1   2         12.45          9.01         5.57 o
  12   1   2         26.23         33.37         6.52 o
  13   1   2          4.85         -1.48         4.04 o
 -12   2   2         20.88         27.70         5.09 o
 -11   2   2        232.47        247.02        11.54 o
 -10   2   2        100.98        105.93         4.32 o
  -9   2   2          4.94          1.53         0.81 o
  -8   2   2        542.05        525.65         7.48 o
  -7   2   2        349.48        333.42         5.53 o
  -6   2   2       1052.59        996.80        10.67 o
  -5   2   2       1226.61       1237.32        12.35 o
  -4   2   2         20.37         23.03         1.89 o
  -3   2   2        295.28        296.34         5.48 o
  -2   2   2       1366.32       1349.52        11.62 o
  -1   2   2      22179.87      21889.61       131.52 o
   0   2   2       4918.08       5112.45        24.73 o
   1   2   2       1511.85       1544.71        12.04 o
   2   2   2        110.79        102.43         3.27 o
   3   2   2       1656.68       1698.80        13.61 o
   4   2   2        306.54        363.41         7.22 o
   5   2   2        368.77        371.85         8.23 o
   6   2   2          0.54          1.05         0.95 o
   7   2   2        170.86        187.37         9.06 o
   8   2   2        270.16        242.87         8.92 o
   9   2   2        122.29        115.89         5.67 o
  10   2   2        512.83        471.43        13.61 o
  11   2   2          0.17          1.02         1.25 o
  12   2   2        119.44        115.91        11.83 o
  13   2   2         24.21         37.62         9.85 o
 -12   3   2         18.12         25.37         5.97 o
 -11   3   2         33.24         38.31         5.23 o
 -10   3   2        170.00        175.02        12.74 o
  -9   3   2         13.87         13.75         1.73 o
  -8   3   2        531.48        522.17         8.56 o
  -7   3   2        734.74        726.38         9.30 o
  -6   3   2        252.00        248.79         5.54 o
  -5   3   2        308.05        304.74         6.20 o
  -4   3   2        451.16        433.26         9.63 o
  -3   3   2        713.46        676.13        10.15 o
  -2   3   2         16.32         14.70         1.35 o
  -1   3   2        165.64        176.46         4.83 o
   0   3   2        537.63        556.50         7.68 o
   1   3   2       1595.93       1497.41        12.61 o
   2   3   2          0.50          1.40         0.73 o
   3   3   2       1177.83       1244.85        12.67 o
   4   3   2        460.88        477.58         9.43 o
   5   3   2        181.45        168.04         5.60 o
   6   3   2         34.04         26.40         2.55 o
   7   3   2         10.22          7.03         1.52 o
   8   3   2          7.89          5.80         1.51 o
   9   3   2        177.19        181.14         8.29 o
  10   3   2         55.50         54.30         4.76 o
  11   3   2        158.72        150.95        10.66 o
  12   3   2          6.25          4.00         4.84 o
 -12   4   2          0.09         -3.34         4.59 o
 -11   4   2        204.21        210.86        12.58 o
 -10   4   2         32.51         19.83         3.74 o
  -9   4   2        165.74        164.84         6.21 o
  -8   4   2         53.58         49.00         2.88 o
  -7   4   2        168.92        187.76         6.26 o
  -6   4   2        636.15        657.74        10.64 o
  -5   4   2        623.90        624.72        13.55 o
  -4   4   2        316.52        303.44         8.17 o
  -3   4   2        496.28        549.81        10.84 o
  -2   4   2       2127.26       2314.01        27.33 o
  -1   4   2       2684.99       2756.74        42.72 o
   0   4   2        472.44        463.77         9.08 o
   1   4   2        509.60        505.35         9.70 o
   2   4   2          9.82          9.96         1.49 o
   3   4   2       1331.41       1339.33        15.27 o
   4   4   2         54.76         63.29         3.52 o
   5   4   2        125.36        114.08         4.91 o
   6   4   2         67.28         70.72         3.81 o
   7   4   2        115.39        127.95         5.95 o
   8   4   2          1.62          1.03         1.22 o
   9   4   2        102.89        110.73         6.78 o
  10   4   2          6.26          1.40         1.93 o
  11   4   2          3.82          4.94         2.98 o
  12   4   2          0.27          0.72         3.04 o
 -11   5   2          7.22         16.76         4.66 o
 -10   5   2          9.70         12.07         3.21 o
  -9   5   2        194.09        203.16         8.99 o
  -8   5   2         13.18         13.89         2.20 o
  -7   5   2       1989.13       2038.40        24.38 o
  -6   5   2        259.28        282.54         8.98 o
  -5   5   2        169.40        162.07         7.40 o
  -4   5   2         87.80         87.92         4.67 o
  -3   5   2        797.95        798.28        10.75 o
  -2   5   2         42.79         56.44         2.89 o
  -1   5   2        190.06        199.46         5.45 o
   0   5   2          9.39          8.38         1.35 o
   1   5   2        636.02        591.92        11.10 o
   2   5   2         42.57         47.68         3.23 o
   3   5   2          6.71          4.65         1.17 o
   4   5   2         14.08         15.50         2.10 o
   5   5   2        124.53        112.03         5.39 o
   6   5   2        126.80        126.38         5.90 o
   7   5   2         85.16         89.78         5.38 o
   8   5   2        144.09        124.39         7.42 o
   9   5   2        127.32        129.78         7.77 o
  10   5   2          0.31          3.06         1.96 o
  11   5   2         38.36         45.92         6.21 o
 -11   6   2        191.01        189.32        15.25 o
 -10   6   2         13.75         21.50        10.25 o
  -9   6   2        125.21        131.12        11.41 o
  -8   6   2          1.03          0.49         1.24 o
  -7   6   2         92.36         88.81         5.62 o
  -6   6   2          9.85          9.94         2.68 o
  -5   6   2         49.50         40.94         3.31 o
  -4   6   2          0.11          0.09         0.78 o
  -3   6   2         31.10         27.83         2.23 o
  -2   6   2          0.63          4.16         1.21 o
  -1   6   2        675.26        702.09        14.26 o
   0   6   2          7.99         10.37         1.55 o
   1   6   2         18.53         15.68         2.49 o
   2   6   2          3.30          3.64         1.90 o
   3   6   2        100.43         94.07         5.88 o
   4   6   2        135.00        146.93         7.23 o
   5   6   2          5.01          1.39         1.09 o
   6   6   2          5.22          4.91         1.58 o
   7   6   2        270.53        296.33        13.13 o
   8   6   2         68.42         76.48         6.17 o
   9   6   2         59.78         58.25         5.57 o
  10   6   2          6.41          6.65         2.40 o
 -10   7   2          8.44         19.36         7.62 o
  -9   7   2         24.01         25.40        10.94 o
  -8   7   2         67.08         71.18         6.90 o
  -7   7   2        318.71        330.77        13.37 o
  -6   7   2        188.12        195.72        12.27 o
  -5   7   2         91.50         91.96         6.94 o
  -4   7   2        124.14        122.97         7.29 o
  -3   7   2         36.89         41.49         6.99 o
  -2   7   2          0.68          3.36         1.88 o
  -1   7   2         61.73         63.11         5.25 o
   0   7   2          9.16          9.13         1.58 o
   1   7   2        160.39        156.79         7.32 o
   2   7   2        295.55        283.49        10.98 o
   3   7   2        137.16        132.34        10.61 o
   4   7   2        107.66         97.96        10.08 o
   5   7   2         44.00         41.48         5.19 o
   6   7   2        164.46        157.80        10.03 o
   7   7   2         75.38         72.77         6.89 o
   8   7   2          0.02         -1.61         3.15 o
  -8   8   2        119.89        114.64        16.45 o
  -7   8   2         79.94         61.58         6.87 o
  -6   8   2        227.66        221.36        13.82 o
  -5   8   2         19.97         21.09         4.47 o
  -4   8   2         19.41         15.60         4.94 o
  -3   8   2         30.28         24.09         3.65 o
  -2   8   2        390.11        416.74        14.48 o
  -1   8   2        113.01        117.03         7.85 o
   0   8   2         97.45        100.60         7.84 o
   1   8   2          6.07          5.70         3.19 o
   2   8   2          8.42         13.53         3.51 o
   3   8   2         30.88         23.92         5.57 o
   4   8   2        280.03        302.78        14.44 o
   5   8   2         44.11         41.86         7.12 o
   6   8   2          0.34          4.52         2.60 o
   7   8   2         23.20         23.68         7.65 o
  -6   9   2          3.66         -5.59         5.59 o
  -4   9   2        108.73         92.76        17.71 o
  -3   9   2          1.06          0.54         4.29 o
  -2   9   2         21.18         27.26         5.01 o
  -1   9   2         36.78         29.37         5.05 o
   0   9   2         15.84         15.14         3.10 o
   1   9   2         33.76         39.59         7.15 o
   2   9   2          2.30         -0.46         2.30 o
   4   9   2        288.41        261.50        25.87 o
   5   9   2        115.23        133.89        18.29 o
  -2  10   2          0.82          6.40         3.79 o
  -1  10   2         22.46         40.87        11.40 o
 -11   0   3        362.60        429.00        30.04 o
  -9   0   3        752.66        750.92        15.49 o
  -7   0   3       1822.72       1747.97        17.52 o
  -5   0   3        357.27        347.32        10.96 o
  -3   0   3        707.46        795.00        14.32 o
  -1   0   3         14.18         13.96         1.08 o
   1   0   3         15.29         13.71         2.85 o
   3   0   3        575.66        676.21        14.74 o
   5   0   3       1091.72       1294.60        18.58 o
   7   0   3        362.04        359.61        14.98 o
   9   0   3        993.34        861.33        19.93 o
  11   0   3        396.56        393.13        19.67 o
 -12   1   3         19.50         26.13         5.63 o
 -11   1   3         46.32         51.12         4.95 o
 -10   1   3         22.79         25.54         1.57 o
  -9   1   3        158.44        141.01         4.05 o
  -8   1   3        182.34        185.23         4.28 o
  -7   1   3          0.32          0.77         0.59 o
  -6   1   3         15.14         10.48         0.81 o
  -5   1   3        882.84        877.27        11.15 o
  -4   1   3         10.46          8.52         0.85 o
  -3   1   3         72.42         72.24         2.65 o
  -2   1   3       1585.06       1562.69        15.59 o
  -1   1   3       4357.93       4078.03        21.88 o
   0   1   3       3403.35       3346.45        21.15 o
   1   1   3       2689.55       2583.14        25.86 o
   2   1   3        391.21        389.43         5.71 o
   3   1   3       1084.29       1123.10        13.47 o
   4   1   3         31.26         39.16         2.19 o
   5   1   3        718.86        721.14        10.05 o
   6   1   3          0.12          0.60         0.70 o
   7   1   3          5.33          4.54         0.89 o
   8   1   3          2.22          2.41         1.03 o
   9   1   3        471.85        438.18        11.00 o
  10   1   3         13.39         10.84         3.34 o
  11   1   3          4.48          1.71         1.65 o
  12   1   3          7.49         10.27         6.91 o
 -12   2   3         25.19         28.85         5.14 o
 -11   2   3         39.81         41.09         7.67 o
 -10   2   3        286.76        282.56         9.33 o
  -9   2   3          0.17          0.31         0.39 o
  -8   2   3        364.77        357.52         5.82 o
  -7   2   3        316.62        304.59         5.60 o
  -6   2   3         63.47         59.81         1.97 o
  -5   2   3        731.80        735.20         6.93 o
  -4   2   3        138.54        153.24         3.70 o
  -3   2   3          8.13          6.54         1.58 o
  -2   2   3         87.37         78.93         2.91 o
  -1   2   3        611.72        676.84         9.76 o
   0   2   3       6774.30       6881.41        43.14 o
   1   2   3         93.61         94.19         2.45 o
   2   2   3        729.84        734.50         8.26 o
   3   2   3        274.81        327.78         6.85 o
   4   2   3        314.06        374.08         6.69 o
   5   2   3          0.81          0.98         0.90 o
   6   2   3        431.18        448.68         8.64 o
   7   2   3        396.63        359.60         7.87 o
   8   2   3        396.36        347.01         8.58 o
   9   2   3         22.56         21.96         2.62 o
  10   2   3          0.97          0.46         1.56 o
  11   2   3         80.70        101.26         8.38 o
  12   2   3         45.66         53.86        10.56 o
  13   2   3         47.03         49.47        11.94 o
 -12   3   3        177.50        214.49        13.74 o
 -11   3   3         12.06          8.85         2.58 o
 -10   3   3        104.82        110.65         8.22 o
  -9   3   3        128.13        139.83         3.79 o
  -8   3   3       2905.04       2942.21        18.63 o
  -7   3   3       1168.40       1160.26        10.84 o
  -6   3   3        137.12        143.28         3.82 o
  -5   3   3         11.76         16.76         1.51 o
  -4   3   3       3486.21       3519.77        23.11 o
  -3   3   3        132.12        148.63         4.77 o
  -2   3   3          5.07          3.62         0.76 o
  -1   3   3         61.98         65.51         3.06 o
   0   3   3       2322.02       2305.84        18.67 o
   1   3   3        422.16        390.96         8.03 o
   2   3   3        220.88        226.95         5.40 o
   3   3   3         51.58         51.54         2.83 o
   4   3   3        923.92        924.79        15.01 o
   5   3   3        534.58        516.71         9.32 o
   6   3   3         45.14         40.41         3.63 o
   7   3   3        240.64        246.58         8.07 o
   8   3   3         13.41         14.56         2.34 o
   9   3   3          8.31         11.08         2.50 o
  10   3   3        103.46        120.59         7.25 o
  11   3   3          7.99          4.26         2.29 o
  12   3   3          0.16         -0.09         3.07 o
 -12   4   3        129.68        125.59        18.12 o
 -11   4   3         49.19         49.14         6.18 o
 -10   4   3        188.20        187.74        11.30 o
  -9   4   3          5.33          5.25         1.49 o
  -8   4   3         30.36         29.47         2.77 o
  -7   4   3          2.75          2.85         0.89 o
  -6   4   3       1110.81       1115.39        11.48 o
  -5   4   3         10.21          7.01         1.36 o
  -4   4   3         91.67         90.27         3.05 o
  -3   4   3        232.55        237.41         5.59 o
  -2   4   3      10563.23      10892.43        82.82 o
  -1   4   3       2395.42       2579.96        20.88 o
   0   4   3        456.89        466.89         9.10 o
   1   4   3        338.13        374.19         9.09 o
   2   4   3        266.17        238.78         5.95 o
   3   4   3        348.96        367.51         8.40 o
   4   4   3        153.53        141.10         4.76 o
   5   4   3         96.01         94.44         4.57 o
   6   4   3        161.03        166.56         6.61 o
   7   4   3        152.04        145.38         6.47 o
   8   4   3        493.71        456.87        15.56 o
   9   4   3         12.15         11.03         2.35 o
  10   4   3         68.16         66.72         5.67 o
  11   4   3         35.75         58.74         6.99 o
  12   4   3         73.78         93.33        10.63 o
 -11   5   3        123.60        136.58        12.44 o
 -10   5   3          2.37          1.24         1.86 o
  -9   5   3         71.79         76.51         7.28 o
  -8   5   3        200.12        220.02         8.55 o
  -7   5   3        116.88        110.54         4.61 o
  -6   5   3        744.38        731.51        16.77 o
  -5   5   3         23.05         22.61         1.88 o
  -4   5   3        332.27        310.21         6.42 o
  -3   5   3        112.31        114.32         4.03 o
  -2   5   3        131.65        146.71         4.68 o
  -1   5   3          3.74          3.74         0.95 o
   0   5   3        514.88        496.93         9.28 o
   1   5   3        106.56        102.40         5.10 o
   2   5   3        600.76        608.53        11.42 o
   3   5   3         38.60         35.62         2.84 o
   4   5   3        391.97        392.75        12.01 o
   5   5   3        229.76        224.58         8.37 o
   6   5   3         68.04         61.22         4.49 o
   7   5   3          2.18         -0.02         1.16 o
   8   5   3        120.87        133.86         7.69 o
   9   5   3         39.65         43.54         4.58 o
  10   5   3        211.83        224.77        13.20 o
  11   5   3          5.86          3.46         4.96 o
 -11   6   3        120.77         87.49        10.46 o
 -10   6   3         10.33         17.71         4.27 o
  -9   6   3          9.89          6.39         2.60 o
  -8   6   3         15.57         13.31         4.89 o
  -7   6   3          3.33          5.43         1.81 o
  -6   6   3        231.57        220.93         7.35 o
  -5   6   3         11.38          7.36         1.76 o
  -4   6   3          4.67          4.46         1.02 o
  -3   6   3         18.88        214.81        16.56 o
  -2   6   3       2651.02       2674.77        24.89 o
  -1   6   3         56.40         66.23         4.97 o
   0   6   3          0.06         10.03         3.83 o
   1   6   3        100.55         96.91         6.67 o
   2   6   3        127.05        140.70         9.72 o
   3   6   3        899.60        929.50        21.07 o
   4   6   3        137.75        142.25         6.98 o
   5   6   3        122.25        120.76         6.58 o
   6   6   3         24.95         20.80         2.88 o
   7   6   3        853.84        851.14        28.78 o
   8   6   3         98.31        109.25         7.40 o
   9   6   3          4.18          7.65         2.09 o
  10   6   3          0.39         -3.02         9.36 o
 -10   7   3          3.83          4.53         3.01 o
  -9   7   3        153.52        145.13        13.37 o
  -8   7   3         53.71         55.78         6.90 o
  -7   7   3         25.72         26.13         3.76 o
  -6   7   3        299.90        345.48        31.02 o
  -5   7   3         39.80         48.29         8.04 o
  -4   7   3        119.08        112.55         5.79 o
  -3   7   3         99.99         92.39         6.03 o
  -2   7   3         99.42         99.65         8.26 o
  -1   7   3          2.61          0.92         1.26 o
   0   7   3         51.27         52.93         4.16 o
   1   7   3         19.46         15.75         3.01 o
   2   7   3          8.84          6.15         2.43 o
   3   7   3        278.76        277.37        15.11 o
   4   7   3        253.33        259.29        16.48 o
   5   7   3         16.82         15.58         3.29 o
   6   7   3          0.35          1.65         1.52 o
   7   7   3         61.54         64.52         6.67 o
   8   7   3        139.31        152.21        11.19 o
   9   7   3          8.98         28.86        10.24 o
  -8   8   3         14.40         13.30         6.45 o
  -7   8   3          3.38          3.97         3.08 o
  -6   8   3          0.25          8.18         2.94 o
  -5   8   3          2.39         -1.75         2.82 o
  -4   8   3          0.94         -0.67         1.75 o
  -3   8   3         88.94         64.08         7.08 o
  -2   8   3         90.71         94.90         6.93 o
  -1   8   3         21.77         14.73         2.77 o
   0   8   3         26.70         26.03         4.55 o
   1   8   3         94.63         89.06        18.44 o
   2   8   3         96.85         87.62         9.74 o
   3   8   3        254.15        234.72        16.76 o
   4   8   3         39.39         39.54         8.77 o
   5   8   3          7.02          4.07         6.38 o
   6   8   3        296.49        300.39        26.05 o
   7   8   3        119.71        113.38        15.96 o
  -4   9   3          4.63          5.34         5.24 o
  -3   9   3         19.88         21.43         5.73 o
  -2   9   3          3.11         10.04         3.83 o
  -1   9   3         43.81         42.90         6.11 o
   0   9   3         38.96         41.64         7.51 o
   1   9   3         87.39         78.68         9.87 o
   2   9   3          4.70          5.46         4.12 o
   3   9   3          1.25         -1.54         4.74 o
   4   9   3          1.04          3.16         4.57 o
  -2  10   3          7.90         11.84         6.69 o
  -1  10   3        167.36        160.47        21.85 o
   0  10   3          3.75         -2.22         5.16 o
 -12   0   4        160.74        168.36        20.00 o
 -10   0   4          1.08          0.47         1.18 o
  -8   0   4        213.83        209.40         6.19 o
  -6   0   4       1570.40       1502.58        30.22 o
  -4   0   4        142.89        187.77         7.25 o
  -2   0   4        923.20        955.77         7.85 o
   0   0   4        713.69        724.60        12.03 o
   2   0   4         35.08         34.42         2.90 o
   4   0   4          2.21         23.84         3.47 o
   6   0   4       1524.36       1495.51        22.46 o
   8   0   4        161.06        125.09        11.56 o
  10   0   4          1.10         11.56         7.69 o
  12   0   4        194.73        260.53        24.66 o
 -12   1   4         37.55         57.87         8.62 o
 -11   1   4          3.21          2.03         3.05 o
 -10   1   4         34.10         33.30         2.69 o
  -9   1   4        620.18        616.74        10.17 o
  -8   1   4       1688.40       1631.53        15.56 o
  -7   1   4         47.47         45.58         2.81 o
  -6   1   4        424.92        433.68         7.39 o
  -5   1   4        373.34        387.05         6.39 o
  -4   1   4       1307.40       1264.70        10.56 o
  -3   1   4         38.98         40.63         1.39 o
  -2   1   4        526.41        507.63         6.36 o
  -1   1   4       2714.22       2668.40        15.22 o
   0   1   4       8404.60       7950.22        91.69 o
   1   1   4        107.30        128.97         3.64 o
   2   1   4        820.85        863.01        11.20 o
   3   1   4       1081.30       1129.78        12.66 o
   4   1   4        634.85        618.18         8.89 o
   5   1   4        208.17        213.95         5.71 o
   6   1   4         71.11         63.39         3.45 o
   7   1   4         12.43         14.15         1.76 o
   8   1   4        128.24        109.28         5.26 o
   9   1   4        131.12        121.52         5.77 o
  10   1   4          1.54          1.22         1.26 o
  11   1   4         13.64         15.43         2.94 o
  12   1   4         85.75        102.10        11.04 o
 -12   2   4        326.96        362.19        17.69 o
 -11   2   4        147.65        151.37         8.08 o
 -10   2   4          2.60          4.77         1.48 o
  -9   2   4          5.44          5.01         1.41 o
  -8   2   4         67.48         63.49         3.67 o
  -7   2   4        417.38        406.93         7.52 o
  -6   2   4        330.88        312.33         5.94 o
  -5   2   4         62.44         58.84         2.18 o
  -4   2   4        370.77        441.60         6.43 o
  -3   2   4       3863.38       3934.71        20.32 o
  -2   2   4          0.09          1.04         0.65 o
  -1   2   4        171.58        156.00         5.73 o
   0   2   4         10.73          9.76         1.79 o
   1   2   4         65.07         84.81         2.78 o
   2   2   4        573.23        548.99         8.35 o
   3   2   4        146.42        147.64         4.15 o
   4   2   4        755.08        840.37        10.79 o
   5   2   4          1.22         -0.52         0.78 o
   6   2   4        363.10        351.68         7.95 o
   7   2   4        311.85        294.68         9.96 o
   8   2   4         32.21         27.50         2.55 o
   9   2   4        294.06        267.79         9.85 o
  10   2   4        162.77        166.17        14.15 o
  11   2   4        117.85         99.14         9.77 o
  12   2   4          1.19         -0.14         1.87 o
 -12   3   4         96.54        110.30         9.99 o
 -11   3   4         38.06         50.46         6.22 o
 -10   3   4         32.01         27.04         4.44 o
  -9   3   4         50.47         54.98         2.73 o
  -8   3   4        449.50        439.99         7.49 o
  -7   3   4       1004.46        942.85         9.14 o
  -6   3   4        221.69        206.20         4.22 o
  -5   3   4        137.06        103.16         4.06 o
  -4   3   4        130.00        134.05         4.51 o
  -3   3   4        407.75        473.40         8.61 o
  -2   3   4        601.93        597.86         9.86 o
  -1   3   4        167.43        199.63         5.33 o
   0   3   4        288.67        269.00         6.42 o
   1   3   4         11.82         12.28         1.63 o
   2   3   4          0.86          1.32         0.69 o
   3   3   4       1311.72       1315.54        14.59 o
   4   3   4          5.75          9.88         1.38 o
   5   3   4        145.47        147.52         5.34 o
   6   3   4         86.38         81.79         5.25 o
   7   3   4        217.50        234.35         8.02 o
   8   3   4        201.02        178.39         8.26 o
   9   3   4        267.86        258.07        10.41 o
  10   3   4          1.08          3.45         1.65 o
  11   3   4         34.25         32.23         6.13 o
  12   3   4        177.20        208.57        21.16 o
 -12   4   4          3.06          8.11         6.18 o
 -11   4   4         81.44         96.61         9.57 o
 -10   4   4         28.27         23.09         4.03 o
  -9   4   4          4.11          2.41         0.92 o
  -8   4   4         18.89         16.65         1.51 o
  -7   4   4        219.63        196.09         5.83 o
  -6   4   4         16.20         17.70         2.05 o
  -5   4   4        109.64        113.00         4.81 o
  -4   4   4          9.22          6.57         1.45 o
  -3   4   4       1777.05       1742.72        19.16 o
  -2   4   4        548.21        578.81        12.46 o
  -1   4   4       2303.41       2423.98        23.68 o
   0   4   4          0.11          0.78         0.70 o
   1   4   4        547.24        507.67        10.47 o
   2   4   4       1366.13       1488.57        13.76 o
   3   4   4         14.50         22.10         1.78 o
   4   4   4         55.27         56.47         3.47 o
   5   4   4        163.53        160.12         7.56 o
   6   4   4        221.69        230.11         9.26 o
   7   4   4        657.64        657.06        13.97 o
   8   4   4         41.44         37.20         3.97 o
   9   4   4        132.74        116.90         8.09 o
  10   4   4          1.89          2.27         1.12 o
  11   4   4        112.55        120.69         9.96 o
 -11   5   4          2.10          2.56         2.17 o
 -10   5   4          6.21          5.42         6.56 o
  -9   5   4        345.53        355.86        15.77 o
  -8   5   4          1.56          2.09         1.31 o
  -7   5   4        367.16        368.02        11.75 o
  -6   5   4          0.26          0.35         1.45 o
  -5   5   4       1165.85       1161.20        17.80 o
  -4   5   4        218.38        220.48         6.60 o
  -3   5   4         31.16         28.41         2.46 o
  -2   5   4        150.65        166.29         5.67 o
  -1   5   4        286.56        280.46         7.67 o
   0   5   4          0.92          0.25         0.78 o
   1   5   4        129.84        108.63         4.73 o
   2   5   4        116.17        127.10         4.88 o
   3   5   4       1272.11       1297.37        15.76 o
   4   5   4          3.86          4.71         1.57 o
   5   5   4        295.13        283.69        11.13 o
   6   5   4        100.51        101.23         7.07 o
   7   5   4          5.72          7.02         2.02 o
   8   5   4          0.25          0.77         1.61 o
   9   5   4        214.69        228.64        10.48 o
  10   5   4         24.09         20.36         4.26 o
  11   5   4          9.14          4.04        11.16 o
 -11   6   4         69.79         85.18        13.59 o
 -10   6   4          7.65          7.12         6.77 o
  -9   6   4         40.34         34.70         5.30 o
  -8   6   4          4.94          4.28         1.91 o
  -7   6   4        539.38        543.84        16.06 o
  -6   6   4         47.02         47.95         4.77 o
  -5   6   4          1.08          5.20         1.91 o
  -4   6   4         11.60          5.33         2.47 o
  -3   6   4       2286.82       2328.57        27.58 o
  -2   6   4        854.41        834.61        16.15 o
  -1   6   4         48.88         38.03         3.81 o
   0   6   4         18.14         18.62         4.18 o
   1   6   4        268.17        263.85        13.00 o
   2   6   4        612.08        643.62        20.27 o
   3   6   4        294.01        291.76        14.44 o
   4   6   4          0.99          2.65         1.30 o
   5   6   4        278.74        285.39         9.97 o
   6   6   4         17.11         16.47         4.36 o
   7   6   4       1457.94       1466.22        26.07 o
   8   6   4        155.49        153.31         8.73 o
   9   6   4         33.45         27.55         4.96 o
  10   6   4          8.75          7.75         6.44 o
 -10   7   4         42.95         51.71        11.86 o
  -9   7   4        126.53        141.22        13.11 o
  -8   7   4         60.65         53.97        11.81 o
  -7   7   4         12.98         12.17         3.10 o
  -6   7   4         19.34         14.35         3.34 o
  -5   7   4         36.29         37.00         5.50 o
  -4   7   4          0.03          2.91         2.05 o
  -3   7   4         13.05          6.93         2.26 o
  -2   7   4          0.63          0.26         3.00 o
  -1   7   4          7.54          9.96         2.40 o
   0   7   4        210.13        191.66        14.86 o
   1   7   4         82.08         79.41         7.89 o
   2   7   4          0.04          2.86         2.28 o
   3   7   4        137.73        147.34         9.72 o
   4   7   4         61.29         61.91         8.37 o
   5   7   4         54.74         63.01        14.46 o
   6   7   4         14.25          6.36         2.17 o
   7   7   4          0.86         -2.18         2.18 o
   8   7   4         21.04         27.17         7.83 o
   9   7   4          9.56          8.67         5.73 o
  -8   8   4          0.09          7.37         6.24 o
  -7   8   4         37.41         39.76         5.46 o
  -6   8   4         76.66         77.18         8.22 o
  -5   8   4          0.51         -1.09         2.46 o
  -4   8   4         22.73         52.28         8.78 o
  -3   8   4        489.14        438.91        18.69 o
  -2   8   4        545.95        537.71        20.47 o
  -1   8   4          0.43          1.47         1.79 o
   0   8   4          6.95          1.14         1.79 o
   1   8   4         15.36         12.16         7.69 o
   2   8   4        308.81        350.57        29.64 o
   3   8   4         17.01         15.50         7.47 o
   4   8   4          9.48          9.43         4.07 o
   5   8   4         34.17         23.33         5.05 o
   6   8   4        129.30        124.85        17.18 o
   7   8   4          1.89         -1.15         4.12 o
  -4   9   4         30.92         43.59         7.82 o
  -3   9   4          0.05         -2.58         2.58 o
  -2   9   4         64.93         76.33        16.99 o
  -1   9   4         29.34         32.41         6.75 o
   0   9   4        176.98        163.79        14.81 o
   1   9   4         23.56         25.89         6.67 o
   2   9   4         24.40         29.89         6.52 o
   3   9   4          2.83          7.73         4.52 o
  -1  10   4          4.04          7.67         5.28 o
   0  10   4         63.97         83.15        15.69 o
 -11   0   5        424.64        439.43        30.29 o
  -9   0   5        287.81        293.41        14.87 o
  -7   0   5        145.96        152.38         8.34 o
  -5   0   5        668.90        800.73        15.63 o
  -3   0   5          2.27          1.57         0.50 o
  -1   0   5       1536.22       1441.21        13.09 o
   1   0   5       1853.14       1822.66        21.46 o
   3   0   5        897.39        880.36        14.29 o
   5   0   5        922.43        906.44        17.11 o
   7   0   5        387.81        379.56        12.53 o
   9   0   5         71.98         85.76         6.84 o
  11   0   5         48.25         35.21         6.34 o
 -12   1   5         81.33         91.56        10.53 o
 -11   1   5         56.65         54.29        10.21 o
 -10   1   5        225.11        224.49         7.28 o
  -9   1   5       3100.34       2995.44        25.81 o
  -8   1   5       1635.08       1572.31        16.88 o
  -7   1   5        355.95        341.83         6.69 o
  -6   1   5        217.63        194.31         5.00 o
  -5   1   5       1957.26       1961.87        21.61 o
  -4   1   5        485.55        536.07         5.26 o
  -3   1   5         31.82         33.87         1.43 o
  -2   1   5         16.16         18.06         1.19 o
  -1   1   5       1908.44       1760.24        13.27 o
   0   1   5          1.38          0.79         0.71 o
   1   1   5       1516.05       1572.37        17.61 o
   2   1   5        776.82        798.37        12.11 o
   3   1   5         55.11         47.69         2.68 o
   4   1   5         58.93         70.64         3.32 o
   5   1   5         36.42         40.85         3.33 o
   6   1   5        181.96        172.59         6.43 o
   7   1   5        261.77        251.92         7.31 o
   8   1   5         89.13         90.27         4.98 o
   9   1   5         34.27         34.29         3.64 o
  10   1   5         26.77         18.04         5.85 o
  11   1   5        100.61         98.95         7.39 o
  12   1   5          0.64          0.74         4.17 o
 -12   2   5         13.88         20.98         4.35 o
 -11   2   5        116.75        114.23        16.74 o
 -10   2   5        184.86        186.97         7.28 o
  -9   2   5          0.34          0.18         1.04 o
  -8   2   5        399.86        393.80         8.61 o
  -7   2   5        631.57        628.57        10.33 o
  -6   2   5         29.76         35.44         2.49 o
  -5   2   5          5.37          2.56         0.83 o
  -4   2   5       1853.16       1939.09        12.74 o
  -3   2   5       2139.66       2225.25        16.19 o
  -2   2   5          0.20          1.55         0.70 o
  -1   2   5        249.92        237.54         6.46 o
   0   2   5        170.77        173.41         3.78 o
   1   2   5        170.70        227.02         7.77 o
   2   2   5        262.35        256.21         5.89 o
   3   2   5          8.93          4.59         0.85 o
   4   2   5          4.25          6.10         1.10 o
   5   2   5        349.27        347.42         8.38 o
   6   2   5        316.39        309.90         8.14 o
   7   2   5        261.86        245.45         7.34 o
   8   2   5        329.84        294.91         9.25 o
   9   2   5          1.13          2.04         2.88 o
  10   2   5        140.61        130.04         8.72 o
  11   2   5         63.48         75.34         7.68 o
  12   2   5         12.99          2.18         5.44 o
 -12   3   5          0.55         -0.38         3.48 o
 -11   3   5          2.37          0.00         1.21 o
 -10   3   5         62.70         68.82         6.91 o
  -9   3   5        116.66        121.87         6.37 o
  -8   3   5         68.01         65.88         4.55 o
  -7   3   5        905.44        880.72         9.56 o
  -6   3   5        488.76        476.95         8.32 o
  -5   3   5        200.65        184.65         4.97 o
  -4   3   5          6.03          5.51         1.05 o
  -3   3   5       1034.99       1201.00        14.08 o
  -2   3   5        708.10        682.07         8.93 o
  -1   3   5       2715.53       2764.21        26.44 o
   0   3   5        867.64        896.63        10.65 o
   1   3   5       1592.05       1731.69        14.70 o
   2   3   5       1999.71       2000.13        13.60 o
   3   3   5        198.82        190.73         5.72 o
   4   3   5        951.82        962.13        14.07 o
   5   3   5        125.10        120.86         5.35 o
   6   3   5          0.03         -0.60         1.38 o
   7   3   5         97.75         79.40         6.13 o
   8   3   5        393.28        383.31        13.61 o
   9   3   5          2.34          1.29         2.12 o
  10   3   5          9.89          4.70         3.68 o
  11   3   5         44.27         44.57        11.27 o
  12   3   5        357.26        415.57        33.78 o
 -12   4   5        125.92        160.40        20.70 o
 -11   4   5          0.33         -0.28         2.62 o
 -10   4   5         84.95         66.74         6.66 o
  -9   4   5          8.56          5.86         1.17 o
  -8   4   5        617.83        623.67        10.15 o
  -7   4   5          2.65          2.63         1.02 o
  -6   4   5         25.74         23.75         2.57 o
  -5   4   5         13.99         11.10         1.47 o
  -4   4   5        927.55        932.96        12.30 o
  -3   4   5         28.52         28.02         2.48 o
  -2   4   5         35.47         22.45         2.56 o
  -1   4   5        825.65        891.57        13.24 o
   0   4   5         89.07         84.29         3.98 o
   1   4   5         18.86         20.15         1.96 o
   2   4   5       1169.24       1196.64        14.34 o
   3   4   5        869.98        935.22        11.23 o
   4   4   5         57.53         51.35         2.68 o
   5   4   5         44.92         43.34         3.28 o
   6   4   5       2191.99       2278.11        34.61 o
   7   4   5        237.15        246.51         9.66 o
   8   4   5        202.49        186.00         8.77 o
   9   4   5         16.28         19.16         2.96 o
  10   4   5        209.18        215.61        14.33 o
  11   4   5         11.81         18.22         7.09 o
 -11   5   5         34.58         35.52         6.24 o
 -10   5   5        258.90        256.99        13.91 o
  -9   5   5         33.68         33.67         4.43 o
  -8   5   5          3.26          2.88         2.10 o
  -7   5   5        128.71        117.74         8.65 o
  -6   5   5          1.86          1.60         1.60 o
  -5   5   5          0.01          1.08         1.17 o
  -4   5   5          0.04          1.33         0.93 o
  -3   5   5         50.80         45.00         3.03 o
  -2   5   5        168.50        175.57         6.39 o
  -1   5   5         69.38         75.98         4.39 o
   0   5   5          5.88          6.77         1.30 o
   1   5   5         21.60         21.21         1.99 o
   2   5   5       1167.11       1167.27        16.70 o
   3   5   5          7.13          7.19         1.53 o
   4   5   5        284.86        276.82         8.45 o
   5   5   5         21.33         17.88         4.27 o
   6   5   5        105.94        109.91         6.42 o
   7   5   5         65.90         60.48         5.46 o
   8   5   5        132.39        127.40         8.76 o
   9   5   5          0.27          3.37         1.72 o
  10   5   5         65.69         58.86         8.96 o
 -10   6   5          0.39          0.76         2.80 o
  -9   6   5          6.61         16.72         5.33 o
  -8   6   5         67.39         65.27         5.63 o
  -7   6   5        165.69        161.48        11.39 o
  -6   6   5         18.30          7.31         1.91 o
  -5   6   5          2.49          4.99         1.61 o
  -4   6   5        289.03        286.60         9.83 o
  -3   6   5       1146.44       1132.73        19.52 o
  -2   6   5        860.43        891.59        15.22 o
  -1   6   5         75.81         66.98         6.45 o
   0   6   5        462.57        481.04        21.63 o
   1   6   5        182.49        192.69        10.83 o
   2   6   5          0.87          1.95         1.09 o
   3   6   5         55.13         53.79         5.68 o
   4   6   5         36.67         31.41         3.84 o
   5   6   5         27.30         25.34         3.70 o
   6   6   5         97.07         92.66         7.06 o
   7   6   5         19.15         21.25         3.45 o
   8   6   5        442.17        430.35        18.15 o
   9   6   5          3.85          0.14         2.91 o
  10   6   5         24.52         32.12         9.87 o
 -10   7   5          0.51          0.92         4.63 o
  -9   7   5          6.85          4.22         2.24 o
  -8   7   5          2.44          1.32         5.13 o
  -7   7   5        127.63        114.08         9.76 o
  -6   7   5        109.64        101.83         9.00 o
  -5   7   5        210.74        218.99        10.69 o
  -4   7   5         45.19         34.11         4.24 o
  -3   7   5         26.73         29.57         4.48 o
  -2   7   5         16.33         16.03         2.88 o
  -1   7   5        386.14        373.60        20.81 o
   0   7   5          6.07          5.55         2.45 o
   1   7   5          2.07          1.76         5.09 o
   2   7   5        106.97        104.97         8.03 o
   3   7   5         48.86         57.35         8.69 o
   4   7   5          7.62          7.26         3.33 o
   5   7   5          1.76          1.53         3.42 o
   6   7   5          8.89          6.93         8.69 o
   7   7   5          0.02         -0.98         2.20 o
   8   7   5          0.01          3.99         7.88 o
   9   7   5        150.54        148.37        21.02 o
  -7   8   5         93.86        101.96        11.52 o
  -6   8   5         21.14         24.90         4.89 o
  -5   8   5          9.79         11.53         3.01 o
  -4   8   5        100.64         76.25         8.22 o
  -3   8   5        822.71        758.22        24.69 o
  -2   8   5         16.43         10.07         3.10 o
  -1   8   5         61.10         54.58        12.05 o
   0   8   5         17.13         23.45         5.42 o
   1   8   5        279.36        268.69        17.62 o
   2   8   5          0.89         -0.54         4.96 o
   3   8   5          9.71          3.20         2.94 o
   4   8   5          0.15         -4.34         4.34 o
   5   8   5          0.60         12.97         6.56 o
   6   8   5         28.66         25.38         8.02 o
   7   8   5         26.84         21.67         6.95 o
  -4   9   5         20.30         18.96         5.30 o
  -3   9   5          5.79          1.66         6.79 o
  -2   9   5          6.27         10.40         3.94 o
  -1   9   5         26.62         26.80         6.22 o
   0   9   5          3.79         -1.32         2.66 o
   1   9   5          0.08          2.58         3.28 o
   2   9   5          2.12          3.58         3.58 o
   3   9   5        112.98        115.16        16.52 o
   0  10   5          5.76          1.55         4.63 o
 -12   0   6        378.68        433.61        32.53 o
 -10   0   6          0.10         -2.86         3.15 o
  -8   0   6       1368.23       1371.50        32.76 o
  -6   0   6         79.49        108.89         6.42 o
  -4   0   6       9711.61      10206.80        41.69 o
  -2   0   6         36.76         37.95         1.87 o
   0   0   6        436.56        567.29        10.50 o
   2   0   6        167.82        157.58         6.60 o
   4   0   6        296.22        296.07         9.46 o
   6   0   6       1057.88        997.36        19.82 o
   8   0   6        211.28        209.01        13.30 o
  10   0   6        232.38        205.32        27.73 o
  12   0   6        119.07        148.04        18.65 o
 -12   1   6         44.19         36.60         9.23 o
 -11   1   6         96.26         84.94         8.18 o
 -10   1   6        734.90        765.55        22.72 o
  -9   1   6        889.99        904.48        23.16 o
  -8   1   6       2148.29       2065.43        14.39 o
  -7   1   6        100.11         96.88         3.34 o
  -6   1   6       1316.32       1251.25        11.70 o
  -5   1   6        253.10        260.29         4.77 o
  -4   1   6       1231.22       1467.74         8.57 o
  -3   1   6        153.06        162.33         3.26 o
  -2   1   6       2552.67       2444.83        13.53 o
  -1   1   6        235.06        214.86         3.66 o
   0   1   6       2169.82       2301.68        18.50 o
   1   1   6          1.29         -0.31         0.90 o
   2   1   6       1310.96       1275.49        33.27 o
   3   1   6         88.27         89.54         7.06 o
   4   1   6        101.74        110.59         4.89 o
   5   1   6        147.05        125.59         5.45 o
   6   1   6        654.19        629.15        14.78 o
   7   1   6          9.27          9.30         1.68 o
   8   1   6        283.59        284.45        10.27 o
   9   1   6         58.67         50.20         5.39 o
  10   1   6        152.78        174.69        11.17 o
  11   1   6          8.59          4.83         2.27 o
  12   1   6        110.51         99.89        12.12 o
 -12   2   6        101.00        115.57        10.13 o
 -11   2   6         38.95         46.18         6.21 o
 -10   2   6         75.86         65.92         4.91 o
  -9   2   6        182.98        175.27         7.11 o
  -8   2   6          0.29         -0.12         0.91 o
  -7   2   6        106.30        105.68         3.95 o
  -6   2   6          7.32          4.50         1.06 o
  -5   2   6         12.36         13.06         1.00 o
  -4   2   6        365.78        356.06         5.91 o
  -3   2   6         31.11         18.98         1.60 o
  -2   2   6         80.04         84.45         3.43 o
  -1   2   6        411.90        440.22         6.37 o
   0   2   6        300.26        291.98         7.57 o
   1   2   6       2443.88       2614.87        33.27 o
   2   2   6       1659.40       1759.55        18.05 o
   3   2   6         34.38         29.87         1.92 o
   4   2   6        514.64        483.15         8.50 o
   5   2   6       2148.34       2178.17        21.57 o
   6   2   6       1529.43       1488.42        18.42 o
   7   2   6         16.45         11.75         1.91 o
   8   2   6         33.52         31.05         4.03 o
   9   2   6          1.38         10.79         2.92 o
  10   2   6         59.21         55.38         5.94 o
  11   2   6         14.72         12.85         3.34 o
  12   2   6          1.96         -0.46         2.80 o
 -12   3   6         22.80         28.48         5.46 o
 -11   3   6         93.28         95.20         8.79 o
 -10   3   6        631.03        647.67        16.76 o
  -9   3   6         43.64         48.15         4.02 o
  -8   3   6        183.54        168.36         7.09 o
  -7   3   6         30.86         28.91         1.63 o
  -6   3   6        422.60        408.32         8.62 o
  -5   3   6        140.42        134.32         4.30 o
  -4   3   6         68.60         60.95         3.21 o
  -3   3   6        136.68        184.46         6.40 o
  -2   3   6        177.29        203.91         4.95 o
  -1   3   6        495.61        459.63         8.92 o
   0   3   6          2.58          8.02         1.04 o
   1   3   6        891.33        885.68        21.74 o
   2   3   6        246.20        269.82         8.82 o
   3   3   6        497.04        526.18        10.32 o
   4   3   6         27.94         31.70         3.12 o
   5   3   6        162.44        155.18         6.56 o
   6   3   6        169.47        166.23         9.06 o
   7   3   6        191.96        182.78        10.46 o
   8   3   6         23.62         24.61         3.20 o
   9   3   6         54.64         57.28         5.11 o
  10   3   6          1.05         -2.26         2.26 o
  11   3   6         90.08        102.42        16.81 o
 -11   4   6         32.96         37.74         6.93 o
 -10   4   6          4.53          4.87         2.23 o
  -9   4   6        259.37        276.96        10.30 o
  -8   4   6         14.11         13.48         2.37 o
  -7   4   6         51.14         44.91         3.34 o
  -6   4   6         17.22         15.52         2.06 o
  -5   4   6        336.47        337.92         7.50 o
  -4   4   6         76.98         82.76         3.72 o
  -3   4   6         38.32         27.62         2.80 o
  -2   4   6        297.65        312.06        10.96 o
  -1   4   6        331.06        317.72         6.94 o
   0   4   6        383.64        401.09        10.14 o
   1   4   6        432.74        427.11         8.07 o
   2   4   6        182.92        193.90         5.24 o
   3   4   6          9.93          9.30         1.31 o
   4   4   6        417.56        432.76         9.95 o
   5   4   6         60.31         56.16         4.05 o
   6   4   6        838.90        863.80        21.74 o
   7   4   6       1290.69       1304.03        22.06 o
   8   4   6         87.82         69.78         6.16 o
   9   4   6        157.97        160.28         8.64 o
  10   4   6          0.00          3.86         3.43 o
  11   4   6         26.19         30.90        10.46 o
 -11   5   6         25.14         34.41         9.40 o
 -10   5   6         69.52         83.96         7.17 o
  -9   5   6          3.40          1.22         1.80 o
  -8   5   6          3.32          0.76         1.63 o
  -7   5   6        165.65        178.42         8.39 o
  -6   5   6          2.52          4.32         2.81 o
  -5   5   6         26.66         20.08         2.65 o
  -4   5   6         39.32         36.32         3.28 o
  -3   5   6        196.01        199.74         6.95 o
  -2   5   6          0.96          3.00         1.63 o
  -1   5   6        721.31        716.27        13.41 o
   0   5   6        399.37        391.96         8.25 o
   1   5   6        132.07        114.02         5.14 o
   2   5   6         45.70         49.38         3.70 o
   3   5   6        119.15        106.46         5.52 o
   4   5   6          0.00          1.08         1.54 o
   5   5   6          1.40          1.23         1.96 o
   6   5   6          1.29         -0.34         3.13 o
   7   5   6         47.40         52.66         4.76 o
   8   5   6        147.31        139.41         7.89 o
   9   5   6         10.34          9.20         2.47 o
  10   5   6         17.83         18.10         6.90 o
 -10   6   6          3.74         -2.44         2.44 o
  -9   6   6         92.23        101.94         8.05 o
  -8   6   6         60.64         57.74         5.18 o
  -7   6   6        112.48        113.75         9.11 o
  -6   6   6         64.82         72.78         6.25 o
  -5   6   6          0.03          1.29         1.24 o
  -4   6   6        278.31        289.41         9.98 o
  -3   6   6         49.18        159.12         7.49 o
  -2   6   6        808.11        815.71        19.27 o
  -1   6   6        163.54        171.89        10.37 o
   0   6   6        343.76        373.09        19.53 o
   1   6   6         37.19         32.09         3.60 o
   2   6   6        284.72        279.44         9.68 o
   3   6   6         13.84         21.54         4.08 o
   4   6   6         68.05         68.14         8.41 o
   5   6   6        137.85        128.98        11.78 o
   6   6   6         16.59         12.40         2.55 o
   7   6   6        506.75        507.61        19.49 o
   8   6   6          0.21         -2.37         2.37 o
   9   6   6         77.82         94.23        10.36 o
 -10   7   6        221.13        244.69        24.61 o
  -9   7   6         16.74         27.60         6.02 o
  -8   7   6          2.31          1.38         3.25 o
  -7   7   6          0.39          1.84         2.08 o
  -6   7   6          4.74          7.04         2.56 o
  -5   7   6         62.18         58.81         6.47 o
  -4   7   6          5.65          3.08         1.79 o
  -3   7   6         31.28         35.20         5.55 o
  -2   7   6         64.28         69.71         6.30 o
  -1   7   6         44.62         40.81        10.36 o
   0   7   6         16.59         12.69         6.77 o
   1   7   6        113.24        109.33        10.89 o
   2   7   6        362.33        397.28        20.96 o
   3   7   6        141.98        149.48        22.83 o
   4   7   6         84.96         98.03        14.33 o
   5   7   6          0.02          1.62         4.34 o
   6   7   6         37.22         36.00        11.62 o
   7   7   6         77.48         77.98         9.93 o
   8   7   6        128.60        133.66        13.03 o
  -7   8   6          3.70          4.00         3.39 o
  -6   8   6          0.36         -2.59         2.59 o
  -5   8   6         39.39         40.35         5.18 o
  -4   8   6        833.44        853.62        26.45 o
  -3   8   6        403.60        367.08        21.09 o
  -2   8   6          0.07         -2.91         2.91 o
  -1   8   6        277.30        278.11        20.02 o
   0   8   6        137.82        158.92        13.87 o
   1   8   6         24.17         16.61         5.07 o
   2   8   6          1.11          0.18         2.25 o
   3   8   6         25.61         24.69         5.81 o
   4   8   6         76.26         88.13        11.04 o
   5   8   6         26.38         34.09         9.55 o
   6   8   6        302.86        302.05        27.54 o
   7   8   6         40.05         58.35        12.84 o
  -5   9   6         40.17         47.17        10.34 o
  -4   9   6         20.72         25.71         8.57 o
  -3   9   6        103.75         93.50        11.55 o
  -2   9   6         90.86        113.53        12.53 o
  -1   9   6        241.94        231.81        17.92 o
   0   9   6        180.80        178.22        22.83 o
   1   9   6          4.02         -2.53         4.68 o
   2   9   6         21.57         25.57         8.15 o
 -11   0   7         75.92         69.11        12.51 o
  -9   0   7          1.12          3.45         4.41 o
  -7   0   7        633.01        656.66        18.64 o
  -5   0   7       1954.12       1962.65        13.59 o
  -3   0   7        452.57        518.71         7.64 o
  -1   0   7       1765.91       1799.96        19.52 o
   1   0   7       5314.65       5680.16        38.52 o
   3   0   7        887.06        791.27        24.48 o
   5   0   7       4639.70       4464.31        40.96 o
   7   0   7        175.30        169.50         9.00 o
   9   0   7        116.84        109.63        16.37 o
  11   0   7         14.73         17.12         8.02 o
 -12   1   7         16.91         15.10         4.11 o
 -11   1   7        311.27        337.48        16.12 o
 -10   1   7         42.22         39.88         5.29 o
  -9   1   7       1614.12       1632.49        31.31 o
  -8   1   7          7.32          5.68         1.31 o
  -7   1   7       1055.36       1065.06        11.16 o
  -6   1   7         36.65         30.55         1.69 o
  -5   1   7         16.44         26.47         1.32 o
  -4   1   7         22.31         35.47         1.60 o
  -3   1   7          6.60          1.68         0.54 o
  -2   1   7        279.42        253.42         4.24 o
  -1   1   7        219.12        211.36         3.80 o
   0   1   7        167.62        182.74         3.24 o
   1   1   7       4166.30       4391.36        67.49 o
   2   1   7        336.12        322.15         9.34 o
   3   1   7        296.60        313.47         8.94 o
   4   1   7        124.98        122.79         5.18 o
   5   1   7        734.25        704.25        12.22 o
   6   1   7        200.93        196.41         7.43 o
   7   1   7        434.73        436.70        11.20 o
   8   1   7         18.25         15.86         3.80 o
   9   1   7         39.64         41.26         6.56 o
  10   1   7         66.29         62.53         8.47 o
  11   1   7        173.01        162.31         9.75 o
  12   1   7         13.31         10.82         2.85 o
 -12   2   7         60.46         62.27         7.40 o
 -11   2   7          0.26          1.89         2.20 o
 -10   2   7          0.04          4.39         3.81 o
  -9   2   7        714.94        707.67        12.52 o
  -8   2   7        180.17        182.88         6.03 o
  -7   2   7          0.16         -0.40         0.74 o
  -6   2   7         15.01         18.59         1.50 o
  -5   2   7       2770.97       2851.88        14.88 o
  -4   2   7        146.22        124.48         2.92 o
  -3   2   7         30.27         25.08         1.58 o
  -2   2   7        106.52        100.08         3.15 o
  -1   2   7        345.25        328.19         5.70 o
   0   2   7         12.31          5.41         1.22 o
   1   2   7       1336.69       1386.04        21.05 o
   2   2   7         32.84         48.30         3.05 o
   3   2   7        364.56        355.52         6.40 o
   4   2   7         17.61         17.10         1.67 o
   5   2   7       2433.58       2397.37        23.04 o
   6   2   7       1063.64       1048.21        22.13 o
   7   2   7         78.33         83.41         8.95 o
   8   2   7        174.62        158.67         9.11 o
   9   2   7        145.40        154.81         9.49 o
  10   2   7          0.72          0.87         1.73 o
  11   2   7         59.36         69.17         9.19 o
 -12   3   7          0.28         -0.03         6.28 o
 -11   3   7        372.41        394.65        17.86 o
 -10   3   7        825.04        829.61        17.48 o
  -9   3   7         78.63         73.78         4.52 o
  -8   3   7          1.96          1.96         1.23 o
  -7   3   7         92.14         88.15         3.43 o
  -6   3   7        153.39        149.10         4.87 o
  -5   3   7          7.69         11.78         1.27 o
  -4   3   7        139.71        135.49         4.78 o
  -3   3   7         22.04         17.09         1.72 o
  -2   3   7        892.21        843.90        11.16 o
  -1   3   7        827.22        797.82        16.69 o
   0   3   7         58.94         78.05         3.48 o
   1   3   7        366.34        382.64        12.08 o
   2   3   7          6.04         19.30         3.00 o
   3   3   7         95.48         89.98         3.20 o
   4   3   7          2.61          1.10         1.06 o
   5   3   7        178.43        169.72         7.61 o
   6   3   7          7.43          3.86         1.37 o
   7   3   7         21.25         22.17         3.70 o
   8   3   7         40.38         34.19         3.53 o
   9   3   7         74.33         69.91         6.48 o
  10   3   7         35.61         42.40         8.79 o
  11   3   7         93.54         74.79        14.95 o
 -11   4   7         59.82         56.07         6.79 o
 -10   4   7         34.06         37.16         4.54 o
  -9   4   7         83.52         77.40         6.23 o
  -8   4   7        271.81        263.13         5.93 o
  -7   4   7          4.70          0.93         1.01 o
  -6   4   7         32.05         27.75         2.30 o
  -5   4   7         74.54         81.76         4.00 o
  -4   4   7        359.37        332.60         8.27 o
  -3   4   7          8.67          4.92         1.35 o
  -2   4   7          1.21          2.35         0.78 o
  -1   4   7        167.79        167.96         4.55 o
   0   4   7        381.68        378.93         7.10 o
   1   4   7        163.01        166.54         4.51 o
   2   4   7          7.21          8.63         1.03 o
   3   4   7          0.23          0.51         0.86 o
   4   4   7        817.30        814.08        15.26 o
   5   4   7          1.82          4.00         1.30 o
   6   4   7         20.60         18.76         4.20 o
   7   4   7        243.27        242.10        12.30 o
   8   4   7          0.33          1.65         1.51 o
   9   4   7         28.40         40.56         6.34 o
  10   4   7         19.51         27.35         7.19 o
 -10   5   7        230.36        225.99        11.78 o
  -9   5   7         14.39         18.16         3.57 o
  -8   5   7        106.22        105.53         6.17 o
  -7   5   7         15.11          9.70         2.01 o
  -6   5   7        110.23        113.94         6.51 o
  -5   5   7          0.01         -0.25         1.21 o
  -4   5   7         37.13         38.11         7.49 o
  -3   5   7        337.46        340.88        13.32 o
  -2   5   7       1007.94        979.89        21.94 o
  -1   5   7        324.42        342.32         8.66 o
   0   5   7          0.55          1.63         0.77 o
   1   5   7        105.59        105.92         5.11 o
   2   5   7        447.17        421.75        10.79 o
   3   5   7        302.71        304.39         8.73 o
   4   5   7          0.01         -0.59         1.77 o
   5   5   7          2.65          2.99         2.25 o
   6   5   7        264.02        269.14        13.08 o
   7   5   7        177.80        171.01        10.85 o
   8   5   7         35.50         34.90         5.08 o
   9   5   7          9.14          7.75         2.56 o
  10   5   7         77.01        104.07        16.44 o
 -10   6   7        111.80        102.74        14.98 o
  -9   6   7        106.65        112.61         8.53 o
  -8   6   7         58.53         57.64         6.74 o
  -7   6   7          3.63         -1.16         1.67 o
  -6   6   7        118.09        108.77         6.16 o
  -5   6   7        126.88        124.67         6.64 o
  -4   6   7        147.89        145.93         7.17 o
  -3   6   7         31.11         29.55         3.65 o
  -2   6   7        200.01        204.22        11.29 o
  -1   6   7         37.93         37.53         4.18 o
   0   6   7        291.98        310.94        11.48 o
   1   6   7          0.85         -0.51         2.34 o
   2   6   7         25.52         25.34         2.88 o
   3   6   7         20.35         29.60         5.70 o
   4   6   7        139.96        155.12        13.89 o
   5   6   7         34.67         27.25         7.12 o
   6   6   7         47.44         36.29         7.08 o
   7   6   7         10.30         16.09         3.46 o
   8   6   7         10.62         15.08         4.37 o
   9   6   7         43.94         51.54         7.84 o
 -10   7   7         45.49         36.93        10.27 o
  -9   7   7         18.33         21.44         7.49 o
  -8   7   7          7.16         16.58         4.71 o
  -7   7   7         13.34         24.45         6.16 o
  -6   7   7         31.40         32.76         4.14 o
  -5   7   7          0.04          3.22         1.98 o
  -4   7   7          6.77          3.92         2.05 o
  -3   7   7         48.16         50.75         7.22 o
  -2   7   7          2.31          1.99         1.53 o
  -1   7   7          4.98          4.76         3.37 o
   0   7   7          5.05         26.31         5.84 o
   1   7   7        234.73        237.89        16.25 o
   2   7   7         35.91         45.16         7.53 o
   3   7   7         47.13         47.30        14.12 o
   4   7   7          0.01         -0.13         3.70 o
   5   7   7          0.64          2.21         2.64 o
   6   7   7         68.78         65.17         8.60 o
   7   7   7         88.15         97.37        10.79 o
   8   7   7         37.49         31.94         8.90 o
  -7   8   7         22.46          3.43         3.95 o
  -6   8   7         23.97         19.19         4.91 o
  -5   8   7        281.30        280.90        16.48 o
  -4   8   7          3.67          2.71         3.18 o
  -3   8   7        153.64        107.91        23.01 o
  -2   8   7        195.42        191.00        15.33 o
  -1   8   7         65.42         71.36         9.81 o
   0   8   7         16.24         22.12         5.77 o
   1   8   7         19.90         20.69         6.69 o
   2   8   7        123.57        127.71        13.07 o
   3   8   7         14.54         11.95         4.34 o
   4   8   7          0.84          4.27         4.58 o
   5   8   7         32.47         18.01         6.99 o
  -4   9   7          5.00         14.04         6.10 o
  -3   9   7         66.98         63.30        11.76 o
  -2   9   7         29.48         21.38         6.97 o
  -1   9   7        241.09        239.23        18.63 o
   0   9   7        184.27        188.87        23.37 o
   1   9   7        307.90        351.36        31.16 o
 -12   0   8          0.26         -3.57         3.60 o
 -10   0   8        893.46        881.42        41.65 o
  -8   0   8        240.28        262.40        11.55 o
  -6   0   8       1249.12       1212.30        24.20 o
  -4   0   8        175.83        139.35         4.29 o
  -2   0   8       1069.15       1074.71        13.60 o
   0   0   8       6104.55       6604.71        75.63 o
   2   0   8         78.41         68.66         3.60 o
   4   0   8       4236.82       4052.84        39.73 o
   6   0   8        142.40        144.70         9.75 o
   8   0   8         73.83         77.55         8.98 o
  10   0   8         48.92         58.18         8.07 o
 -12   1   8        343.51        356.55        21.09 o
 -11   1   8          9.55         12.38         3.27 o
 -10   1   8          2.28         -0.06         2.43 o
  -9   1   8        365.29        373.05        13.02 o
  -8   1   8         16.12         14.26         1.44 o
  -7   1   8        108.14        101.73         3.34 o
  -6   1   8         90.21         79.62         3.40 o
  -5   1   8        878.57        950.94         7.45 o
  -4   1   8        489.19        565.29         6.58 o
  -3   1   8       1104.67       1143.76         9.73 o
  -2   1   8        420.01        381.19         6.04 o
  -1   1   8        283.62        319.92         4.95 o
   0   1   8       2954.79       3026.47        60.45 o
   1   1   8        325.49        394.19         6.76 o
   2   1   8        561.04        556.57        11.96 o
   3   1   8          5.02          2.85         1.22 o
   4   1   8        391.10        370.82         9.30 o
   5   1   8         33.62         32.75         2.77 o
   6   1   8        204.58        199.47        10.27 o
   7   1   8         33.39         34.70         3.61 o
   8   1   8         16.47         17.77         3.28 o
   9   1   8          5.09          5.06         1.87 o
  10   1   8        220.32        223.81        17.39 o
  11   1   8         20.93         17.45         6.43 o
 -12   2   8         69.95         73.45         8.22 o
 -11   2   8          9.39         19.91         4.34 o
 -10   2   8          0.64          4.05         2.10 o
  -9   2   8        153.10        157.60         5.57 o
  -8   2   8        167.15        175.86         5.90 o
  -7   2   8          0.26          1.85         0.90 o
  -6   2   8        345.48        343.43         5.73 o
  -5   2   8        734.35        729.96         7.04 o
  -4   2   8         44.57         59.37         2.41 o
  -3   2   8         22.78         23.63         1.58 o
  -2   2   8        342.86        324.86         8.16 o
  -1   2   8         51.78         70.43         2.45 o
   0   2   8       1744.36       1789.03        24.30 o
   1   2   8         53.78         58.93         3.01 o
   2   2   8        263.98        266.54         6.53 o
   3   2   8        191.28        173.54         4.12 o
   4   2   8        638.32        617.81         9.72 o
   5   2   8          9.96         11.54         2.04 o
   6   2   8       1672.77       1658.97        23.14 o
   7   2   8         38.49         38.89         4.35 o
   8   2   8         33.99         36.87         6.67 o
   9   2   8         81.53         79.57         8.24 o
  10   2   8        171.93        195.38        11.48 o
  11   2   8          0.13         -1.48         4.76 o
 -11   3   8        182.87        195.88        12.71 o
 -10   3   8        766.81        807.14        21.64 o
  -9   3   8        439.15        463.88        11.07 o
  -8   3   8        480.70        501.35        11.19 o
  -7   3   8        224.89        215.63         7.58 o
  -6   3   8         12.31         15.83         1.42 o
  -5   3   8        159.62        173.46         4.64 o
  -4   3   8          0.03         -0.22         0.72 o
  -3   3   8       1451.65       1366.82        15.17 o
  -2   3   8          0.29          0.05         0.80 o
  -1   3   8        165.29        167.92         4.28 o
   0   3   8        559.99        561.09        12.72 o
   1   3   8       1291.29       1263.20        33.20 o
   2   3   8          3.29          3.53         2.02 o
   3   3   8         56.20         62.86         4.42 o
   4   3   8        128.68        121.29         4.39 o
   5   3   8        637.62        618.63        14.11 o
   6   3   8          0.30          1.02         1.17 o
   7   3   8        342.57        346.04        14.31 o
   8   3   8          4.40          3.06         1.68 o
   9   3   8        123.15        111.53        11.22 o
  10   3   8         36.67         40.60        10.42 o
 -11   4   8          5.33          0.36         2.01 o
 -10   4   8         22.14         24.19         4.01 o
  -9   4   8        190.29        207.87        10.22 o
  -8   4   8          3.44          2.11         0.81 o
  -7   4   8         48.30         40.20         3.51 o
  -6   4   8        118.26        116.30         4.77 o
  -5   4   8        825.53        798.89        13.99 o
  -4   4   8         23.73         21.95         2.67 o
  -3   4   8        254.65        246.93         7.96 o
  -2   4   8          2.50          2.30         0.91 o
  -1   4   8        276.15        244.90         5.29 o
   0   4   8         43.07         45.01         2.49 o
   1   4   8         14.45         16.64         2.04 o
   2   4   8         14.86         23.63         3.16 o
   3   4   8        154.47        144.99        11.94 o
   4   4   8         41.60         42.88         3.12 o
   5   4   8          8.99          6.28         1.68 o
   6   4   8        111.05        126.32         6.27 o
   7   4   8         36.07         39.18         5.99 o
   8   4   8         27.59         24.06         6.23 o
   9   4   8        179.47        158.95        11.01 o
  10   4   8          1.59          4.99         4.16 o
 -10   5   8          7.83          5.07         2.23 o
  -9   5   8          3.24          1.65         3.33 o
  -8   5   8         16.90         17.88         3.78 o
  -7   5   8          4.93          5.30         1.59 o
  -6   5   8         81.96         79.02         7.26 o
  -5   5   8         59.24         61.46         4.78 o
  -4   5   8         26.78         22.76         3.07 o
  -3   5   8         93.12         80.20         5.56 o
  -2   5   8          6.88          4.64         1.60 o
  -1   5   8          2.91          3.31         1.12 o
   0   5   8         24.77         26.85         2.55 o
   1   5   8        275.35        271.33         7.50 o
   2   5   8          1.85          1.14         0.53 o
   3   5   8          1.27         -0.14         1.83 o
   4   5   8          6.80          5.37         2.62 o
   5   5   8        146.16        140.04         6.18 o
   6   5   8         12.31         10.13         2.91 o
   7   5   8        181.00        193.79        12.93 o
   8   5   8         17.65          8.77         2.86 o
   9   5   8         17.31         16.24         4.32 o
 -10   6   8         18.54         14.52         6.70 o
  -9   6   8         83.12         80.03         7.25 o
  -8   6   8          0.01          3.87         3.09 o
  -7   6   8         28.61         22.07         4.30 o
  -6   6   8        149.46        151.14         8.14 o
  -5   6   8        242.39        240.18        10.35 o
  -4   6   8          9.13         12.81         2.67 o
  -3   6   8         19.80         23.86         9.82 o
  -2   6   8         28.04         26.06         3.59 o
  -1   6   8        113.24        113.97         7.01 o
   0   6   8          6.02          6.00         1.93 o
   1   6   8         65.31         63.55         4.92 o
   2   6   8          3.00          2.99         2.53 o
   3   6   8        328.20        348.71        19.41 o
   4   6   8         71.51         63.95         8.67 o
   5   6   8        118.05        123.47         9.22 o
   6   6   8         23.00         34.85         5.22 o
   7   6   8         34.45         27.37         4.74 o
   8   6   8        115.73        114.63        11.58 o
  -9   7   8          4.64         -1.02         4.05 o
  -8   7   8        106.82        106.77        11.74 o
  -7   7   8         53.56         47.50         8.36 o
  -6   7   8        226.44        231.87        12.86 o
  -5   7   8         57.49         68.29         6.95 o
  -4   7   8        282.63        280.07        14.17 o
  -3   7   8        456.01        477.72        22.71 o
  -2   7   8       1237.49       1242.64        44.07 o
  -1   7   8        982.41       1028.16        37.22 o
   0   7   8         89.33         90.88        10.07 o
   1   7   8         31.92         29.95         5.95 o
   2   7   8        232.90        274.51        43.07 o
   3   7   8         69.45         72.91         9.64 o
   4   7   8          3.00          4.92         2.95 o
   5   7   8          9.03         10.97         3.99 o
   6   7   8         55.71         58.76         8.06 o
   7   7   8          1.33         -3.54         4.43 o
  -5   8   8         65.02         68.28        11.80 o
  -4   8   8          0.67         20.92         5.61 o
  -3   8   8         54.91         38.42         9.52 o
  -2   8   8          1.14         -2.23         2.53 o
  -1   8   8          1.10          1.29         2.46 o
   0   8   8          0.43          6.10         3.33 o
   1   8   8         41.52         39.46         7.54 o
   2   8   8         19.60         16.30         5.11 o
   3   8   8          7.01         21.90         8.60 o
  -4   9   8         85.82        107.25        16.46 o
  -3   9   8         12.04          5.88         3.52 o
  -2   9   8          4.94          1.03         2.37 o
  -1   9   8         94.79        103.69        12.51 o
   0   9   8        619.91        618.53        42.97 o
 -11   0   9          5.15         13.00         6.36 o
  -9   0   9          8.96         14.03         2.98 o
  -7   0   9        119.62        110.27         7.06 o
  -5   0   9         51.47         30.46         2.09 o
  -3   0   9        226.64        224.24         5.60 o
  -1   0   9        740.50        721.14        14.29 o
   1   0   9       1005.45       1126.86        42.67 o
   3   0   9         34.74         37.36         2.81 o
   5   0   9       7895.12       7663.42       178.16 o
   7   0   9        649.10        623.52        22.01 o
   9   0   9        247.53        347.34        31.65 o
  11   0   9        140.92        138.27        13.02 o
 -12   1   9         26.14         24.28         5.90 o
 -11   1   9          0.06          2.42         1.91 o
 -10   1   9          3.59          0.30         1.55 o
  -9   1   9         88.21         96.16         6.67 o
  -8   1   9          5.46          5.64         1.11 o
  -7   1   9         54.36         48.26         2.38 o
  -6   1   9         85.91         87.06         2.64 o
  -5   1   9          4.41          7.29         0.91 o
  -4   1   9        111.39        144.86         3.48 o
  -3   1   9        662.88        652.18         8.43 o
  -2   1   9          2.51          3.97         0.73 o
  -1   1   9        868.18        809.70         9.24 o
   0   1   9       1955.19       2098.36        16.98 o
   1   1   9         71.33         36.40         2.24 o
   2   1   9        257.66        300.51         6.82 o
   3   1   9        186.75        182.93         5.58 o
   4   1   9        380.31        378.74         9.76 o
   5   1   9         20.16         18.36         2.67 o
   6   1   9        277.29        269.89        12.17 o
   7   1   9          0.15          0.40         1.98 o
   8   1   9          1.69          1.32         1.53 o
   9   1   9        174.35        194.75        11.18 o
  10   1   9          2.64         -2.02         2.02 o
  11   1   9          3.00          0.87         2.20 o
 -12   2   9         66.69         74.23        10.68 o
 -11   2   9        146.94        156.63        11.28 o
 -10   2   9         98.02        100.02         7.48 o
  -9   2   9        264.00        269.39         7.32 o
  -8   2   9        193.14        193.35         6.23 o
  -7   2   9         49.52         52.43         3.03 o
  -6   2   9        997.76        920.88        10.32 o
  -5   2   9        130.47        113.39         3.06 o
  -4   2   9        192.61        182.21         5.04 o
  -3   2   9        145.49        146.49         3.88 o
  -2   2   9        992.56        931.74        10.30 o
  -1   2   9       1189.97       1199.83        11.80 o
   0   2   9        605.76        611.01        13.30 o
   1   2   9          0.77          3.10         1.30 o
   2   2   9        403.22        379.46         9.65 o
   3   2   9        614.26        579.25         8.97 o
   4   2   9       1588.60       1581.93        18.72 o
   5   2   9        235.04        218.25        14.48 o
   6   2   9         91.07         85.32         5.28 o
   7   2   9          0.38         -0.73         2.07 o
   8   2   9        138.01        138.98        10.54 o
   9   2   9          0.80          1.28         1.70 o
  10   2   9         23.80         21.86         4.97 o
 -11   3   9         65.73         71.51         7.00 o
 -10   3   9        388.60        388.98        15.12 o
  -9   3   9        184.12        196.49         8.16 o
  -8   3   9        164.73        184.74         6.84 o
  -7   3   9         29.06         20.38         1.69 o
  -6   3   9        186.47        194.06         4.76 o
  -5   3   9        317.47        326.81         6.39 o
  -4   3   9        619.21        608.09         8.70 o
  -3   3   9         14.33         39.30         2.65 o
  -2   3   9        132.42        133.39         4.23 o
  -1   3   9        272.24        283.26         5.53 o
   0   3   9        839.15        864.62        19.07 o
   1   3   9        234.99        227.17         8.64 o
   2   3   9        141.64        147.38         6.14 o
   3   3   9         43.35         54.87         3.98 o
   4   3   9        271.02        256.61         8.23 o
   5   3   9        209.99        195.56         7.60 o
   6   3   9        460.67        474.82        11.85 o
   7   3   9        167.61        178.81        13.82 o
   8   3   9         52.44         60.79         8.38 o
   9   3   9         15.47         19.23         5.02 o
  10   3   9        105.92        115.90        11.93 o
 -11   4   9         61.86         86.83         7.81 o
 -10   4   9        261.82        259.24        12.78 o
  -9   4   9         41.31         45.29         4.35 o
  -8   4   9          0.47         -1.12         1.65 o
  -7   4   9         79.83         73.42         4.38 o
  -6   4   9       1086.27       1074.25        14.47 o
  -5   4   9          3.53          2.01         1.18 o
  -4   4   9         69.14         61.40         3.88 o
  -3   4   9        188.72        180.66         5.17 o
  -2   4   9         27.64         23.64         2.02 o
  -1   4   9        787.58        812.52        10.04 o
   0   4   9        127.94        126.17         5.44 o
   1   4   9          1.15          0.55         1.26 o
   2   4   9        481.06        482.26        16.42 o
   3   4   9        185.95        175.87         8.83 o
   4   4   9        786.94        806.63        28.34 o
   5   4   9         40.20         39.48         2.78 o
   6   4   9         34.46         32.95         3.13 o
   7   4   9         54.63         53.27         6.09 o
   8   4   9        123.20        137.34        15.32 o
   9   4   9         35.02         19.59         8.32 o
  10   4   9         12.34          9.97         4.75 o
 -10   5   9        387.63        440.86        17.35 o
  -9   5   9          0.07         -2.32         3.17 o
  -8   5   9        302.22        310.79        30.50 o
  -7   5   9        247.26        210.58        15.64 o
  -6   5   9         20.70         13.16         2.02 o
  -5   5   9         81.88         88.74         4.72 o
  -4   5   9        871.47        871.40        16.00 o
  -3   5   9        586.53        593.63        13.51 o
  -2   5   9       2050.06       2026.85        20.39 o
  -1   5   9         65.50         64.00         3.92 o
   0   5   9        362.24        344.05        10.10 o
   1   5   9          2.24         -1.00         1.51 o
   2   5   9        279.69        289.79        13.30 o
   3   5   9          2.25          2.29         2.73 o
   4   5   9         91.32         97.53         7.49 o
   5   5   9          0.01          1.74         3.33 o
   6   5   9         85.35         93.10         7.89 o
   7   5   9         22.22         24.26         7.24 o
   8   5   9         83.56         81.10         7.91 o
   9   5   9         10.60          6.18         2.92 o
  -9   6   9         25.58         29.93         5.34 o
  -8   6   9          4.21          4.14         5.95 o
  -7   6   9          7.15          7.11         3.91 o
  -6   6   9        354.16        346.93        22.40 o
  -5   6   9          5.35          3.61         2.20 o
  -4   6   9          0.04         -1.30         1.30 o
  -3   6   9        141.78        155.58         9.69 o
  -2   6   9          8.18         12.32         2.97 o
  -1   6   9         48.28         51.71         7.68 o
   0   6   9          0.15         28.93         6.27 o
   1   6   9         85.63         87.97         7.39 o
   2   6   9         57.68         56.59         7.87 o
   3   6   9        255.21        277.46        17.83 o
   4   6   9         29.76         33.49         6.46 o
   5   6   9          8.72         10.15         2.75 o
   6   6   9        116.62        119.53         9.42 o
   7   6   9          0.77         -3.97         4.08 o
   8   6   9        150.54        169.48        20.35 o
  -7   7   9         32.48         30.95         6.93 o
  -6   7   9          2.05          2.24         1.73 o
  -5   7   9        193.28        216.69        12.58 o
  -4   7   9         48.02         59.15         5.76 o
  -3   7   9         17.30         12.75         3.22 o
  -2   7   9         18.90         22.03         5.27 o
  -1   7   9       1075.52       1074.45        34.66 o
   0   7   9        350.83        338.98        19.84 o
   1   7   9         16.09         27.43         5.86 o
   2   7   9          0.02         -0.93         2.14 o
   3   7   9         92.26         85.69        11.18 o
   4   7   9         67.09         71.18         9.96 o
   5   7   9         55.69         65.58        11.40 o
   6   7   9          1.06         -3.01         3.82 o
  -5   8   9          3.80         -1.95         5.81 o
  -4   8   9          0.06         -2.84         3.36 o
  -3   8   9        110.92         95.35         9.15 o
  -2   8   9         26.30         22.36         4.50 o
  -1   8   9        146.14        138.21        13.37 o
   0   8   9          1.27         -1.56        10.03 o
   1   8   9          4.99          2.24         2.55 o
   2   8   9        213.72        220.24        17.74 o
  -4   9   9          7.96          6.79         5.36 o
  -3   9   9        206.26        207.61        23.38 o
  -2   9   9         43.21         30.49         9.38 o
 -12   0  10        112.94        133.47        18.60 o
 -10   0  10        320.69        318.84        25.68 o
  -8   0  10         52.65         58.74         7.72 o
  -6   0  10        664.71        630.18         9.58 o
  -4   0  10        176.61        179.77         5.91 o
  -2   0  10        401.69        358.44         8.26 o
   0   0  10          4.00          3.65         2.51 o
   2   0  10        216.31        186.18         5.68 o
   4   0  10         44.24         33.95         5.44 o
   6   0  10        119.63        110.78         8.79 o
   8   0  10        100.65        119.39        11.85 o
  10   0  10         16.10         37.68         6.55 o
 -12   1  10        118.43        120.88        14.77 o
 -11   1  10          0.53          0.34         1.96 o
 -10   1  10          7.16          7.98         2.27 o
  -9   1  10         71.72         71.64         5.89 o
  -8   1  10          1.55          1.65         0.67 o
  -7   1  10          0.02          0.32         0.56 o
  -6   1  10         19.61         16.67         1.07 o
  -5   1  10        273.02        277.86         5.37 o
  -4   1  10        831.51        813.94        13.82 o
  -3   1  10        352.37        350.12         6.99 o
  -2   1  10         99.01         85.46         3.25 o
  -1   1  10          6.37          5.64         0.78 o
   0   1  10        388.89        338.48         6.80 o
   1   1  10          5.85          5.50         1.01 o
   2   1  10          8.57          3.18         1.00 o
   3   1  10          0.24          2.29         0.80 o
   4   1  10        364.85        327.49        11.74 o
   5   1  10         18.83         15.87         2.52 o
   6   1  10        620.98        605.60        18.68 o
   7   1  10         22.27         19.60         3.48 o
   8   1  10         67.11         67.57         6.40 o
   9   1  10         75.19         72.65         6.95 o
  10   1  10         31.82         50.57         9.00 o
  11   1  10          0.03         -1.15         3.53 o
 -12   2  10         78.86         89.99        11.15 o
 -11   2  10        134.23        129.64         9.05 o
 -10   2  10         15.87         15.65         3.13 o
  -9   2  10         66.06         67.45         4.31 o
  -8   2  10         86.74         81.50         4.78 o
  -7   2  10        182.97        176.34         4.40 o
  -6   2  10        494.10        450.79         5.94 o
  -5   2  10         31.55         30.72         1.90 o
  -4   2  10        104.57         94.42         3.29 o
  -3   2  10         41.14         35.40         2.10 o
  -2   2  10        927.65        877.43        10.03 o
  -1   2  10        370.29        389.71         6.40 o
   0   2  10        259.68        315.55         8.67 o
   1   2  10        270.70        267.11         9.18 o
   2   2  10        218.56        205.76         7.42 o
   3   2  10        708.44        738.86        18.67 o
   4   2  10       1882.54       1853.30        15.21 o
   5   2  10        203.59        204.00         8.29 o
   6   2  10        269.05        250.49         9.14 o
   7   2  10         91.63         98.28        10.31 o
   8   2  10          0.87          1.17         4.23 o
   9   2  10         64.29         72.12         9.58 o
  10   2  10          8.59          6.37         3.37 o
 -11   3  10        114.97        140.97         9.64 o
 -10   3  10         10.92         11.48         2.76 o
  -9   3  10         38.18         44.23         3.97 o
  -8   3  10         31.10         16.88         2.12 o
  -7   3  10        236.82        196.86         5.46 o
  -6   3  10         20.74         20.68         1.91 o
  -5   3  10          3.28          3.56         0.83 o
  -4   3  10         24.42         24.59         1.97 o
  -3   3  10        960.61        909.92        10.63 o
  -2   3  10         62.14         61.13         2.62 o
  -1   3  10       1181.94       1180.86        11.71 o
   0   3  10        171.29        151.89         7.13 o
   1   3  10        393.93        399.14        12.43 o
   2   3  10          4.05          5.49         1.55 o
   3   3  10        148.05        128.98         5.98 o
   4   3  10          5.66          4.95         2.00 o
   5   3  10         21.08         23.79         5.53 o
   6   3  10         59.13         61.24         6.53 o
   7   3  10        124.30        117.81        11.68 o
   8   3  10          9.88         11.13         4.65 o
   9   3  10         31.21         25.41         5.81 o
  10   3  10          2.60         -4.26         4.26 o
 -11   4  10         14.45         15.78         5.40 o
 -10   4  10         17.73         13.22         3.41 o
  -9   4  10        118.67        121.53         7.09 o
  -8   4  10         18.84         16.54         2.28 o
  -7   4  10        866.82        868.98        11.66 o
  -6   4  10          3.04          3.42         1.06 o
  -5   4  10         24.84         25.23         2.26 o
  -4   4  10         67.48         62.53         3.59 o
  -3   4  10        296.70        291.06         6.35 o
  -2   4  10          2.71          1.95         0.86 o
  -1   4  10        390.56        384.07         5.80 o
   0   4  10         30.27         29.15         3.88 o
   1   4  10        337.63        346.53        13.78 o
   2   4  10         47.59         40.52         4.87 o
   3   4  10       1245.26       1305.96        23.60 o
   4   4  10        184.92        170.67        13.27 o
   5   4  10        115.63        122.85        12.84 o
   6   4  10          4.68          0.71         5.22 o
   7   4  10        209.36        226.26        20.57 o
   8   4  10          0.20         -2.54         2.54 o
   9   4  10          2.70          1.32         2.65 o
 -10   5  10        254.93        244.00        13.04 o
  -9   5  10        323.27        340.08        12.50 o
  -8   5  10         41.67         57.24         6.65 o
  -7   5  10         11.82          7.31         1.67 o
  -6   5  10        634.80        595.16        13.24 o
  -5   5  10        272.49        266.61         9.09 o
  -4   5  10         10.48          8.06         2.01 o
  -3   5  10        190.14        187.95         8.60 o
  -2   5  10        907.48        890.36        14.90 o
  -1   5  10       1674.97       1688.01        19.09 o
   0   5  10         26.79         22.19         3.52 o
   1   5  10        114.74        108.82         8.08 o
   2   5  10         36.00         36.32         6.08 o
   3   5  10        344.21        357.64        19.52 o
   4   5  10         77.57         79.07         6.70 o
   5   5  10        172.17        184.07        10.64 o
   6   5  10          0.34         -0.90         1.70 o
   7   5  10         78.81         70.41         9.70 o
   8   5  10        106.67         86.57        14.32 o
   9   5  10        208.21        248.71        24.26 o
 -10   6  10         49.45         44.22        10.80 o
  -9   6  10         18.90         22.01         6.83 o
  -8   6  10          1.12          7.47         4.05 o
  -7   6  10        207.45        207.28        12.80 o
  -6   6  10          1.60          4.40         1.88 o
  -5   6  10          9.15          8.77         1.88 o
  -4   6  10         53.82         52.03         5.20 o
  -3   6  10        120.46        117.63         8.64 o
  -2   6  10         17.59         17.60         4.83 o
  -1   6  10        193.27        185.85         9.87 o
   0   6  10          0.34          2.23         1.30 o
   1   6  10        417.37        413.55        23.65 o
   2   6  10          1.70         -2.25         2.92 o
   3   6  10        899.68        899.17        32.57 o
   4   6  10          0.23          2.39         2.42 o
   5   6  10          9.28          9.62         3.82 o
   6   6  10         63.58         78.57        13.75 o
   7   6  10         13.45         28.67         9.25 o
  -9   7  10          8.45          2.31         3.22 o
  -8   7  10         58.63         55.05        11.00 o
  -7   7  10          0.60          2.21         5.63 o
  -6   7  10         85.64         76.15         8.66 o
  -5   7  10        100.16         96.70         7.46 o
  -4   7  10        177.85        183.24        11.84 o
  -3   7  10        177.59        171.27        13.61 o
  -2   7  10          1.26          2.30         2.00 o
  -1   7  10        464.55        472.14        23.31 o
   0   7  10          5.73          8.81         5.35 o
   1   7  10         18.85         16.20         4.60 o
   2   7  10          1.00          4.47         3.16 o
   3   7  10         93.18         87.18        11.06 o
   4   7  10          3.00          2.48         2.94 o
   5   7  10         26.76         18.04         6.76 o
  -5   8  10          6.10         18.53         8.08 o
  -4   8  10         30.99         27.11         5.51 o
  -3   8  10          9.70          1.26         3.79 o
  -2   8  10        102.74        102.46         9.81 o
  -1   8  10          9.55          5.65         3.11 o
   0   8  10          6.37          1.65         2.93 o
   1   8  10          0.00         -1.89         3.26 o
  -3   9  10         23.07          9.85         5.24 o
 -11   0  11        211.20        216.75        22.63 o
  -9   0  11         94.67         92.20         8.96 o
  -7   0  11       1924.64       1799.88        21.18 o
  -5   0  11          0.18          0.72         0.75 o
  -3   0  11       1650.66       1553.50        17.51 o
  -1   0  11         22.59         11.87         1.27 o
   1   0  11       1235.00       1275.30        24.75 o
   3   0  11          0.07          4.88         2.01 o
   5   0  11        103.16         99.15         7.89 o
   7   0  11        267.19        261.69        22.91 o
   9   0  11          5.78          9.10         3.25 o
 -12   1  11        129.21        171.46        21.34 o
 -11   1  11          4.24          6.38         2.44 o
 -10   1  11         49.77         51.12         7.05 o
  -9   1  11          9.59          5.26         2.22 o
  -8   1  11        105.77         88.90         3.53 o
  -7   1  11         20.31         19.14         1.96 o
  -6   1  11          0.42          1.18         0.55 o
  -5   1  11        529.73        499.50         7.62 o
  -4   1  11        137.89        132.64         4.21 o
  -3   1  11         15.87         17.86         1.71 o
  -2   1  11        190.12        182.37         4.38 o
  -1   1  11       1698.20       1661.85        12.55 o
   0   1  11          4.49          6.70         1.01 o
   1   1  11        408.00        465.50         7.92 o
   2   1  11        127.06        123.60         4.59 o
   3   1  11        305.93        273.05        10.09 o
   4   1  11         85.50         86.88         4.18 o
   5   1  11       1050.66       1039.11        20.70 o
   6   1  11        250.40        246.75        12.62 o
   7   1  11         18.28         17.90         5.47 o
   8   1  11          6.70          3.95         2.75 o
   9   1  11         13.16         10.07         6.67 o
  10   1  11         14.65         16.15         7.91 o
 -11   2  11        109.27        111.84         8.48 o
 -10   2  11         35.85         46.62         5.14 o
  -9   2  11         11.57         13.31         2.04 o
  -8   2  11        198.28        178.30         6.22 o
  -7   2  11        481.35        473.08         7.11 o
  -6   2  11          7.82          7.74         1.04 o
  -5   2  11          1.43          2.11         0.75 o
  -4   2  11        119.91        117.91         4.11 o
  -3   2  11          0.68          1.78         1.07 o
  -2   2  11         18.12         15.53         1.48 o
  -1   2  11          0.47          1.15         0.38 o
   0   2  11        342.01        353.03         9.57 o
   1   2  11          8.38          7.58         1.61 o
   2   2  11        161.22        182.41         9.31 o
   3   2  11          3.93          6.86         2.10 o
   4   2  11        981.84        954.73        11.72 o
   5   2  11         96.13         93.18         4.94 o
   6   2  11        241.01        237.87         8.83 o
   7   2  11         91.49         87.80        10.22 o
   8   2  11         19.48         20.83         5.16 o
   9   2  11         12.26         13.35         7.64 o
  10   2  11         83.50         98.50        15.66 o
 -11   3  11          8.29         11.12         2.78 o
 -10   3  11        269.74        274.32        12.86 o
  -9   3  11         49.78         45.49         4.03 o
  -8   3  11        215.37        201.44         7.30 o
  -7   3  11        162.45        123.20         3.44 o
  -6   3  11        278.82        262.72         6.00 o
  -5   3  11        721.12        712.37         8.89 o
  -4   3  11        738.73        705.37        17.59 o
  -3   3  11       1484.08       1485.75        13.78 o
  -2   3  11        898.54        885.72         9.86 o
  -1   3  11         14.57         20.36         2.12 o
   0   3  11         29.56         26.49         3.19 o
   1   3  11          1.77          3.25         1.90 o
   2   3  11        204.60        210.02        12.81 o
   3   3  11          0.25          1.81         2.17 o
   4   3  11         91.62        114.09        10.90 o
   5   3  11         33.96         26.09         5.43 o
   6   3  11         39.68         42.27        11.22 o
   7   3  11          0.43          3.89         2.80 o
   8   3  11        466.59        502.55        25.61 o
   9   3  11          1.20          4.62         4.37 o
 -11   4  11         13.48         21.19        11.07 o
 -10   4  11        224.07        242.87        12.63 o
  -9   4  11          5.01          4.80         2.15 o
  -8   4  11         11.13         11.11         2.20 o
  -7   4  11        102.55         89.08         3.87 o
  -6   4  11          5.04          5.12         1.56 o
  -5   4  11        102.05        100.56         4.56 o
  -4   4  11        273.26        251.17        10.90 o
  -3   4  11         10.88          9.45         1.32 o
  -2   4  11        740.05        728.79        10.87 o
  -1   4  11        137.94        129.97        10.29 o
   0   4  11        404.10        402.86        18.59 o
   1   4  11         51.78         49.71         6.76 o
   2   4  11       1187.44       1189.63        28.32 o
   3   4  11        461.99        493.45        14.12 o
   4   4  11        282.72        285.90        11.60 o
   5   4  11         80.50         63.92         8.59 o
   6   4  11         42.14         46.12         7.65 o
   7   4  11          1.19          2.42         2.84 o
   8   4  11         41.74         51.98        11.39 o
   9   4  11          0.08          0.49         4.41 o
 -10   5  11         25.42         12.08        11.30 o
  -9   5  11          9.58          8.33         2.05 o
  -8   5  11          2.85          0.63         2.52 o
  -7   5  11         58.16         51.41         5.02 o
  -6   5  11         23.48         26.99         2.64 o
  -5   5  11          0.87         -0.55         0.97 o
  -4   5  11         44.80         41.43         3.37 o
  -3   5  11         15.60         14.52         2.07 o
  -2   5  11       2287.18       2278.87        20.59 o
  -1   5  11        154.75        146.84        10.08 o
   0   5  11        161.71        164.75         9.75 o
   1   5  11          2.21          2.56         2.50 o
   2   5  11        281.07        251.06        16.42 o
   3   5  11          6.86         12.30         3.33 o
   4   5  11         66.75         81.44         9.88 o
   5   5  11          0.73          4.61         3.46 o
   6   5  11          2.59          1.44         2.74 o
   7   5  11          8.51          6.13         4.22 o
   8   5  11        115.85        111.73        16.61 o
 -10   6  11          3.43          4.46         4.48 o
  -9   6  11         38.32         29.44         5.56 o
  -8   6  11        198.95        198.31        10.83 o
  -7   6  11        206.56        221.50        13.40 o
  -6   6  11         21.55         15.24         2.68 o
  -5   6  11          3.74          5.68         3.83 o
  -4   6  11        229.43        248.42        12.61 o
  -3   6  11        152.77        165.66        10.49 o
  -2   6  11        244.92        240.11        15.57 o
  -1   6  11        152.22        140.18        12.15 o
   0   6  11         23.23         17.23         4.65 o
   1   6  11         95.00         94.78        13.41 o
   2   6  11        367.91        402.19        21.98 o
   3   6  11        255.40        237.05        17.31 o
   4   6  11         64.30         53.33         8.36 o
   5   6  11         24.78         28.25         6.40 o
   6   6  11         46.60         55.99        11.75 o
  -8   7  11          3.89         -0.05         2.45 o
  -7   7  11        107.71         95.88        14.39 o
  -6   7  11         25.49         29.39         5.00 o
  -5   7  11         75.94         84.08         7.05 o
  -4   7  11         10.41          5.63         3.13 o
  -3   7  11         14.93         20.07         5.18 o
  -2   7  11        469.20        479.70        23.55 o
  -1   7  11         25.78         23.30         5.63 o
   0   7  11          0.76          1.77         2.50 o
   1   7  11         14.20         13.56         4.31 o
   2   7  11         22.73         29.55         7.19 o
   3   7  11         21.96         24.77         8.97 o
  -4   8  11         14.99         16.31         6.94 o
  -3   8  11          0.77          5.15         5.21 o
  -2   8  11        187.35        178.29        21.09 o
  -1   8  11          0.13          2.86         3.23 o
   0   8  11          0.40          1.51         3.18 o
 -10   0  12          1.71          1.44         5.11 o
  -8   0  12        623.97        610.81        18.25 o
  -6   0  12          3.91          8.99         1.60 o
  -4   0  12          0.18         -0.02         0.89 o
  -2   0  12         16.31         11.71         2.22 o
   0   0  12        246.83        229.02         8.70 o
   2   0  12        325.81        364.21        12.21 o
   4   0  12         36.64         32.29         3.19 o
   6   0  12        391.46        404.83        28.63 o
   8   0  12         13.93          4.12         3.06 o
 -11   1  12          0.13          3.81         2.21 o
 -10   1  12        139.39        154.15         9.32 o
  -9   1  12          0.07         -0.53         1.13 o
  -8   1  12        209.10        169.94         5.12 o
  -7   1  12         73.35         65.46         2.58 o
  -6   1  12        930.54        923.24        12.03 o
  -5   1  12          8.75          7.65         1.01 o
  -4   1  12       2192.42       2172.04        21.23 o
  -3   1  12        315.57        305.57         6.64 o
  -2   1  12        566.85        546.04        10.12 o
  -1   1  12         73.74         76.23         2.84 o
   0   1  12        252.30        251.07         6.17 o
   1   1  12          0.04         -0.16         0.55 o
   2   1  12         52.10         46.29         3.05 o
   3   1  12        379.06        385.21        10.97 o
   4   1  12        101.41        103.08         4.63 o
   5   1  12        532.11        508.81        10.61 o
   6   1  12        174.57        148.57        13.22 o
   7   1  12         56.21         61.90         5.95 o
   8   1  12         21.75         19.40         5.11 o
   9   1  12        101.83         92.13        11.37 o
 -11   2  12        139.76        158.70        10.16 o
 -10   2  12          0.02         -0.99         1.55 o
  -9   2  12          2.93          2.94         1.17 o
  -8   2  12        824.85        793.89        13.41 o
  -7   2  12         38.16         35.32         1.57 o
  -6   2  12        148.62        142.66         3.92 o
  -5   2  12        253.47        253.83         6.86 o
  -4   2  12        222.59        211.58         5.79 o
  -3   2  12        679.57        663.83        10.86 o
  -2   2  12         39.38         36.50         2.45 o
  -1   2  12         13.69         14.37         1.37 o
   0   2  12        778.00        803.75        16.73 o
   1   2  12        359.62        324.07        12.58 o
   2   2  12        249.01        268.21        11.76 o
   3   2  12          3.92          1.63         1.51 o
   4   2  12         46.22         40.99         4.99 o
   5   2  12         29.95         27.28         3.31 o
   6   2  12        229.23        225.12        16.53 o
   7   2  12          0.54          2.23         2.51 o
   8   2  12         15.47         23.71         8.75 o
   9   2  12          4.47         -5.95         5.95 o
 -12   3  12          3.20          7.45         5.44 o
 -11   3  12         12.09          8.04         7.44 o
 -10   3  12          7.41          5.19         1.87 o
  -9   3  12          0.08         -1.21         1.21 o
  -8   3  12          4.16          7.11         1.88 o
  -7   3  12        281.89        254.79         5.42 o
  -6   3  12        188.74        178.26         5.93 o
  -5   3  12         56.57         56.34         3.02 o
  -4   3  12         36.91         35.38         2.38 o
  -3   3  12       2646.87       2644.01        19.48 o
  -2   3  12       2415.85       2357.31        15.61 o
  -1   3  12        162.55        155.58         6.71 o
   0   3  12        439.37        490.85        17.38 o
   1   3  12        441.70        393.32        14.63 o
   2   3  12        137.21        120.68        11.27 o
   3   3  12        164.05        180.89        13.59 o
   4   3  12        515.66        494.57        23.11 o
   5   3  12          0.65          1.63         2.51 o
   6   3  12          2.55          1.62         3.96 o
   7   3  12        217.30        232.73        17.36 o
   8   3  12         53.19         49.24         8.46 o
   9   3  12         10.01         10.83         4.51 o
 -11   4  12          0.40          6.45         3.12 o
 -10   4  12          0.10          0.39         2.02 o
  -9   4  12        253.27        277.12        10.78 o
  -8   4  12         12.73         16.95         2.87 o
  -7   4  12          9.73         13.42         2.72 o
  -6   4  12         24.06         24.52         2.29 o
  -5   4  12        423.49        434.48         9.59 o
  -4   4  12          1.34          6.56         1.04 o
  -3   4  12        187.80        194.40         5.37 o
  -2   4  12        128.77        133.16         4.62 o
  -1   4  12        182.53        177.95        12.45 o
   0   4  12          0.64          6.66         2.76 o
   1   4  12        182.56        169.71         6.08 o
   2   4  12          0.44          1.39         0.85 o
   3   4  12        926.21        865.92        18.12 o
   4   4  12        247.84        250.93        17.20 o
   5   4  12        335.99        354.96        41.27 o
   6   4  12          4.89          6.99         6.96 o
   7   4  12         27.91         29.37         9.13 o
   8   4  12         39.22         52.95        11.13 o
 -10   5  12         26.36         38.14         9.46 o
  -9   5  12        184.90        222.01        14.29 o
  -8   5  12          7.72          5.76         2.12 o
  -7   5  12         54.95         58.36         6.56 o
  -6   5  12         99.04         90.28         4.90 o
  -5   5  12        403.60        390.97         9.79 o
  -4   5  12         18.09         21.30         2.53 o
  -3   5  12         66.69         68.78         4.75 o
  -2   5  12         45.22         43.97         2.99 o
  -1   5  12         74.62         68.67         6.21 o
   0   5  12         47.01         37.52         4.90 o
   1   5  12          8.18          9.37         2.38 o
   2   5  12          0.01          0.10         1.92 o
   3   5  12         10.74          5.65         4.52 o
   4   5  12          2.15          3.50         2.77 o
   5   5  12          1.19          1.61         4.62 o
   6   5  12         47.21         55.98        11.98 o
   7   5  12        410.20        474.13        34.57 o
 -10   6  12         59.88         68.38        13.35 o
  -9   6  12         10.58         33.72         9.18 o
  -8   6  12         58.48         62.07         8.04 o
  -7   6  12         27.07         30.93         4.20 o
  -6   6  12         46.98         41.78         4.65 o
  -5   6  12         28.09         30.58         3.24 o
  -4   6  12         19.71         24.40         3.14 o
  -3   6  12        459.10        463.87        17.78 o
  -2   6  12         73.66         88.08         9.75 o
  -1   6  12          0.12          1.02         2.12 o
   0   6  12         34.67         30.64         6.02 o
   1   6  12        238.61        247.89        17.24 o
   2   6  12        246.62        253.73        17.89 o
   3   6  12        199.37        193.31        16.03 o
   4   6  12         27.43         24.22         6.29 o
   5   6  12         39.95         33.21         9.19 o
  -8   7  12         30.23         18.36         6.71 o
  -7   7  12         30.83         36.30         9.42 o
  -6   7  12          2.50         12.43         5.31 o
  -5   7  12         35.65         35.50         4.69 o
  -4   7  12          0.20         -0.47         2.36 o
  -3   7  12         13.77         16.22         4.64 o
  -2   7  12        164.69        170.56        14.43 o
  -1   7  12         72.35         74.78        10.00 o
   0   7  12         44.56         41.61         7.36 o
   1   7  12         23.31         19.27         5.32 o
   2   7  12        261.83        248.82        18.71 o
  -4   8  12         39.53         40.58         9.99 o
  -3   8  12         22.26          3.44         3.77 o
  -2   8  12        159.28        132.23        18.74 o
  -1   8  12          3.97          5.23         4.79 o
 -11   0  13          0.26         -0.15         3.08 o
  -9   0  13        649.39        650.36        28.20 o
  -7   0  13        106.70         99.66         4.43 o
  -5   0  13        166.99        157.99         6.62 o
  -3   0  13         61.56         53.18         3.18 o
  -1   0  13       1218.20       1220.69        20.07 o
   1   0  13        890.24        903.80        20.69 o
   3   0  13        292.13        266.07         8.21 o
   5   0  13        296.90        309.08        14.27 o
   7   0  13          0.99          8.01         5.74 o
 -11   1  13        128.87        120.70         8.71 o
 -10   1  13          1.21         -1.71         1.71 o
  -9   1  13        148.76        133.41         6.95 o
  -8   1  13        108.70         87.81         4.44 o
  -7   1  13        701.16        642.53         8.48 o
  -6   1  13         58.33         55.25         2.89 o
  -5   1  13        579.28        561.16         8.90 o
  -4   1  13        387.92        382.86         7.27 o
  -3   1  13       3109.94       3029.97        20.00 o
  -2   1  13        248.47        252.79         5.56 o
  -1   1  13        338.26        328.99         6.08 o
   0   1  13         31.16         29.37         2.53 o
   1   1  13        303.02        261.42         7.22 o
   2   1  13         14.33         14.84         2.68 o
   3   1  13        175.09        189.24         6.95 o
   4   1  13         48.53         45.70         3.11 o
   5   1  13        212.78        212.06         9.99 o
   6   1  13        106.54        134.75        13.16 o
   7   1  13        382.10        395.02        23.32 o
   8   1  13         11.96          7.52         4.69 o
   9   1  13         14.64          9.08         5.53 o
 -12   2  13         41.49         75.80        14.90 o
 -11   2  13         22.15         30.96         4.63 o
 -10   2  13        103.05        103.54         7.92 o
  -9   2  13        119.41        122.28         8.16 o
  -8   2  13        104.89        119.23         5.19 o
  -7   2  13         73.98         56.41         2.43 o
  -6   2  13        170.64        178.52         5.91 o
  -5   2  13        110.40        100.47         4.10 o
  -4   2  13        201.01        206.76         5.95 o
  -3   2  13         16.61         13.96         1.71 o
  -2   2  13          2.70          1.47         0.89 o
  -1   2  13        310.33        301.51         9.09 o
   0   2  13        196.65        200.63        10.04 o
   1   2  13        481.40        478.42        15.81 o
   2   2  13         33.16         24.59         3.80 o
   3   2  13         16.05         10.87         4.74 o
   4   2  13        181.77        180.66        10.59 o
   5   2  13        233.04        194.27        15.29 o
   6   2  13        211.48        232.34        17.44 o
   7   2  13          1.29          4.43         3.66 o
   8   2  13         11.97         22.54         8.04 o
 -12   3  13         23.62         12.64         6.75 o
 -11   3  13          8.22          9.38         3.33 o
 -10   3  13         29.06         29.19         4.27 o
  -9   3  13         67.27         68.03         6.26 o
  -8   3  13         48.03         51.12         4.32 o
  -7   3  13        342.42        339.34         6.66 o
  -6   3  13        100.12        105.16         3.72 o
  -5   3  13        436.93        419.65         9.80 o
  -4   3  13          2.58          2.93         1.12 o
  -3   3  13        655.78        646.40        12.08 o
  -2   3  13         84.27         76.62         3.93 o
  -1   3  13         14.99         23.04         4.76 o
   0   3  13         63.50         63.81         7.74 o
   1   3  13         31.90         24.51         5.04 o
   2   3  13         30.68         43.13         7.79 o
   3   3  13          0.11         -1.66         2.98 o
   4   3  13        504.31        533.47        33.85 o
   5   3  13         34.56         29.12         6.21 o
   6   3  13        117.70        133.86        13.23 o
   7   3  13         55.29         59.09         9.12 o
   8   3  13         27.72         34.00         9.79 o
 -11   4  13         44.37         56.23        12.16 o
 -10   4  13          1.05          4.99         2.77 o
  -9   4  13          4.11          2.61         2.45 o
  -8   4  13        248.78        247.55        10.07 o
  -7   4  13         26.70         32.17         4.69 o
  -6   4  13         29.34         32.11         2.71 o
  -5   4  13          6.55          7.48         1.73 o
  -4   4  13        652.14        654.18         9.98 o
  -3   4  13          7.26          3.13         2.61 o
  -2   4  13        159.27        150.87         3.37 o
  -1   4  13         10.59          8.02         4.78 o
   0   4  13        125.43        139.45        11.83 o
   1   4  13         53.34         50.09         7.68 o
   2   4  13          0.17          2.52         2.17 o
   3   4  13         61.50         61.92         9.45 o
   4   4  13         29.49         26.25         9.45 o
   5   4  13         67.22         75.91         9.96 o
   6   4  13         19.11         16.80         4.73 o
   7   4  13        195.51        231.46        24.19 o
 -10   5  13         41.40         48.36        10.99 o
  -9   5  13          0.16          1.04         1.89 o
  -8   5  13         18.67         15.67         2.87 o
  -7   5  13         15.68         17.83         3.25 o
  -6   5  13        176.63        181.98         7.90 o
  -5   5  13         22.05         17.12         2.68 o
  -4   5  13         79.83         85.31         5.51 o
  -3   5  13         11.20         10.17         1.87 o
  -2   5  13          0.10         -2.25         2.73 o
  -1   5  13          0.29          0.80         1.63 o
   0   5  13         74.65         76.62         7.19 o
   1   5  13        171.41        168.23        14.13 o
   2   5  13        149.40        149.61        13.68 o
   3   5  13         36.81         21.89         5.47 o
   4   5  13        152.12        160.09        14.94 o
   5   5  13          2.88          6.30         4.04 o
  -9   6  13          0.39          0.35         2.36 o
  -8   6  13         68.24         57.73         7.67 o
  -7   6  13          1.04         -1.32         2.70 o
  -6   6  13         60.12         64.91         7.45 o
  -5   6  13          7.84         13.17         2.93 o
  -4   6  13         44.69         48.48         5.82 o
  -3   6  13         78.83         85.50         8.02 o
  -2   6  13         41.22         57.22         9.81 o
  -1   6  13        123.32        113.46        11.49 o
   0   6  13         45.49         38.88         7.06 o
   1   6  13         84.18         74.12         9.86 o
   2   6  13        276.08        263.77        18.79 o
   3   6  13        282.73        291.93        20.18 o
  -7   7  13          0.17         -3.13         3.71 o
  -6   7  13         14.02          5.37         4.88 o
  -5   7  13         10.10         17.14         7.64 o
  -4   7  13         26.88         32.19         5.99 o
  -3   7  13        168.59        168.45        14.24 o
  -2   7  13          0.26          5.58         1.98 o
  -1   7  13        146.63        148.15        14.16 o
   0   7  13          2.93          2.47         2.46 o
   1   7  13         22.31         20.32         7.83 o
  -3   8  13         94.30         89.51        15.17 o
  -2   8  13          2.58          7.66         6.40 o
 -10   0  14         29.28         33.13         6.00 o
  -8   0  14        128.94        119.38        14.25 o
  -6   0  14        722.73        701.03        14.14 o
  -4   0  14        195.96        197.19         6.55 o
  -2   0  14        333.95        315.14         6.94 o
   0   0  14       1273.18       1268.37        25.40 o
   2   0  14         15.97         14.30         2.89 o
   4   0  14        313.42        309.54        13.86 o
   6   0  14         18.48         10.69         4.44 o
 -11   1  14         50.96         53.52         5.75 o
 -10   1  14         45.45         48.76         5.42 o
  -9   1  14         81.22         72.30         5.21 o
  -8   1  14        798.97        791.56        13.82 o
  -7   1  14          3.76          2.75         0.76 o
  -6   1  14        262.35        248.14         7.04 o
  -5   1  14        547.41        530.24        11.66 o
  -4   1  14       3722.66       3693.19        23.32 o
  -3   1  14        998.08        994.59        12.37 o
  -2   1  14        160.22        159.03         4.78 o
  -1   1  14          0.45          3.01         1.08 o
   0   1  14        297.32        262.45         7.59 o
   1   1  14         20.77         13.60         1.78 o
   2   1  14        151.45        177.72         5.75 o
   3   1  14         41.92         44.94         3.88 o
   4   1  14         10.03          6.89         2.12 o
   5   1  14          9.83          3.31         3.28 o
   6   1  14        574.15        627.67        29.21 o
   7   1  14          0.00         -1.78         4.18 o
   8   1  14         14.03          8.27         5.28 o
 -12   2  14          7.62          2.46         3.96 o
 -11   2  14         13.54         16.52         3.87 o
 -10   2  14        115.14        112.04         8.33 o
  -9   2  14        227.02        213.22        10.80 o
  -8   2  14         15.63         22.31         2.74 o
  -7   2  14         11.36          6.79         0.99 o
  -6   2  14        173.70        167.84         5.95 o
  -5   2  14         75.89         71.09         3.58 o
  -4   2  14         87.75         78.47         4.21 o
  -3   2  14        138.25        131.58         5.16 o
  -2   2  14        260.73        261.28         7.35 o
  -1   2  14         14.04         16.57         3.22 o
   0   2  14        395.08        402.20        14.76 o
   1   2  14          2.01          3.78         1.68 o
   2   2  14        117.47         96.67         7.54 o
   3   2  14         17.74         22.52         4.02 o
   4   2  14        184.63        201.12        31.82 o
   5   2  14         18.89         14.76        15.97 o
   6   2  14         85.51        109.18        12.20 o
   7   2  14         42.51         37.50         7.61 o
 -11   3  14         84.42         94.28        11.67 o
 -10   3  14        143.48        165.67        10.43 o
  -9   3  14          4.79          4.76         2.05 o
  -8   3  14        113.30        106.23         6.52 o
  -7   3  14        275.23        283.73         8.97 o
  -6   3  14        146.38        134.96         4.09 o
  -5   3  14        116.90        120.05         5.60 o
  -4   3  14        157.89        150.43         6.19 o
  -3   3  14        147.16        155.57         6.58 o
  -2   3  14        114.15        112.47         4.46 o
  -1   3  14         23.90         21.44         4.87 o
   0   3  14          2.17          2.89         4.21 o
   1   3  14        226.95        233.35        15.65 o
   2   3  14        121.64         72.62         9.16 o
   3   3  14        108.58         98.02        10.85 o
   4   3  14        289.38        302.84        19.46 o
   5   3  14        296.34        343.55        21.22 o
   6   3  14        433.46        467.59        41.47 o
   7   3  14          2.92          6.14         4.68 o
 -10   4  14         19.76         13.44         3.58 o
  -9   4  14        321.16        354.27        14.91 o
  -8   4  14          5.20          5.01         1.65 o
  -7   4  14         26.72         27.47         3.66 o
  -6   4  14          3.92          5.01         1.41 o
  -5   4  14         90.92        102.46         5.37 o
  -4   4  14          2.61          4.39         1.56 o
  -3   4  14          7.49          5.67         1.12 o
  -2   4  14         13.98         13.48         3.01 o
  -1   4  14        417.32        430.01        20.78 o
   0   4  14         30.36         30.93         5.97 o
   1   4  14         21.04         23.22         8.53 o
   2   4  14         12.99         20.56         5.19 o
   3   4  14        204.66        209.19        16.22 o
   4   4  14        125.58        142.94        13.79 o
   5   4  14        216.16        238.29        18.40 o
   6   4  14         17.71         21.64         8.21 o
 -10   5  14         70.72         60.29        11.71 o
  -9   5  14         51.22         83.59        10.25 o
  -8   5  14          7.24          4.29         1.71 o
  -7   5  14         32.35         32.89         4.21 o
  -6   5  14         54.18         50.53         5.00 o
  -5   5  14         15.17         19.65         2.78 o
  -4   5  14        114.58        106.57         8.30 o
  -3   5  14        224.02        234.43        12.53 o
  -2   5  14        134.17        122.22        11.30 o
  -1   5  14        266.54        256.38        16.75 o
   0   5  14          2.96          5.33         2.94 o
   1   5  14        105.55        113.82        11.71 o
   2   5  14         61.67         63.64        14.58 o
   3   5  14        871.91        811.02        33.24 o
   4   5  14          2.77          6.66         3.64 o
  -8   6  14         21.78         23.77         7.63 o
  -7   6  14          0.33          1.47         3.35 o
  -6   6  14         76.82         70.89         9.99 o
  -5   6  14        109.95        120.34         9.25 o
  -4   6  14         85.16         86.00        10.04 o
  -3   6  14         28.28         26.53         5.96 o
  -2   6  14         61.09         55.01         8.54 o
  -1   6  14         31.47         40.19         7.09 o
   0   6  14         54.91         55.41         8.50 o
   1   6  14          6.40          4.09         3.22 o
   2   6  14        214.41        225.36        17.91 o
  -6   7  14        189.95        208.58        23.01 o
  -5   7  14         19.09         21.92         8.51 o
  -4   7  14         21.62         19.67         4.60 o
  -3   7  14         10.21         15.56         4.71 o
  -2   7  14          2.01         -0.05         4.24 o
  -1   7  14          6.11          9.25         4.35 o
   0   7  14        129.78        132.44        19.54 o
 -11   0  15        208.59        233.93        24.22 o
  -9   0  15         55.19         52.12        15.70 o
  -7   0  15        481.54        475.43        17.08 o
  -5   0  15        414.75        419.65        10.05 o
  -3   0  15        110.90        119.42         6.71 o
  -1   0  15        567.09        552.28        17.62 o
   1   0  15        156.99        133.76         8.55 o
   3   0  15        365.60        374.55        27.81 o
   5   0  15        280.57        341.75        28.47 o
   7   0  15         15.18         23.35         8.20 o
 -11   1  15        133.64        182.53        15.45 o
 -10   1  15          4.41          4.18         1.80 o
  -9   1  15        291.74        278.76        12.15 o
  -8   1  15        199.63        187.98         6.93 o
  -7   1  15        169.33        170.95         6.05 o
  -6   1  15          0.00          0.39         0.89 o
  -5   1  15        530.76        538.38         9.96 o
  -4   1  15       1414.56       1453.13        15.06 o
  -3   1  15        302.02        290.50         6.89 o
  -2   1  15        407.69        400.83         8.19 o
  -1   1  15         97.03        102.18         5.15 o
   0   1  15        190.03        186.94         7.39 o
   1   1  15          5.30          0.31         0.93 o
   2   1  15        216.64        196.57         7.96 o
   3   1  15         61.53         53.93        10.41 o
   4   1  15          7.10          7.03         6.79 o
   5   1  15       1063.60       1118.03        31.78 o
   6   1  15          9.27          7.37         4.50 o
   7   1  15          3.69         18.54         7.53 o
 -11   2  15          2.49          2.11         2.10 o
 -10   2  15        146.38        164.76        10.08 o
  -9   2  15          4.24          1.25         1.46 o
  -8   2  15          0.01          2.37         1.22 o
  -7   2  15        178.23        192.91         7.35 o
  -6   2  15         14.18         15.47         1.78 o
  -5   2  15        226.74        230.56         6.67 o
  -4   2  15         18.36         12.61         1.80 o
  -3   2  15         62.72         65.22         4.45 o
  -2   2  15        435.49        442.05         9.70 o
  -1   2  15        331.66        315.62        13.32 o
   0   2  15        122.23        128.19         8.56 o
   1   2  15         19.62         22.65         3.58 o
   2   2  15        163.68        167.62        10.31 o
   3   2  15        146.91        137.88        13.14 o
   4   2  15         57.40         58.71         8.88 o
   5   2  15         79.01         81.63        10.79 o
   6   2  15        139.81        154.72        18.83 o
 -11   3  15         24.15         15.51         8.77 o
 -10   3  15          0.81          3.59         4.46 o
  -9   3  15         77.01         85.16         9.13 o
  -8   3  15         52.35         52.11         4.51 o
  -7   3  15         49.41         44.41         4.47 o
  -6   3  15         54.14         46.32         3.30 o
  -5   3  15        414.75        423.77        10.85 o
  -4   3  15        305.30        313.85        10.13 o
  -3   3  15          0.04          6.54         1.46 o
  -2   3  15        179.69        176.97        10.15 o
  -1   3  15         22.20         18.09         4.24 o
   0   3  15        195.80        177.45        13.69 o
   1   3  15         62.22         70.18         9.03 o
   2   3  15        581.58        563.78        25.86 o
   3   3  15        153.79        140.53        13.60 o
   4   3  15         17.57         23.15         6.94 o
   5   3  15         23.66         21.68         7.53 o
   6   3  15          6.53          5.76         5.25 o
 -10   4  15        214.24        210.08        22.30 o
  -9   4  15         18.61         14.80         3.80 o
  -8   4  15          0.18         -0.09         1.40 o
  -7   4  15          1.11          2.60         2.50 o
  -6   4  15        124.56        120.14         8.12 o
  -5   4  15         13.48          8.85         1.94 o
  -4   4  15         44.78         39.07         3.73 o
  -3   4  15         29.29         24.98         4.01 o
  -2   4  15        181.27        184.36        13.62 o
  -1   4  15          1.50          3.65         4.71 o
   0   4  15         75.28         67.92         8.95 o
   1   4  15         15.54         10.37         3.59 o
   2   4  15         69.68         79.50        10.28 o
   3   4  15          0.00          1.01         4.78 o
   4   4  15         34.16         35.78         7.07 o
   5   4  15         14.63         15.57         6.67 o
  -8   5  15        181.77        209.06        15.52 o
  -7   5  15         22.07         28.61         7.58 o
  -6   5  15        427.95        433.97        21.91 o
  -5   5  15         35.77         40.53         5.27 o
  -4   5  15        172.18        181.40        11.18 o
  -3   5  15         14.14         13.58         3.04 o
  -2   5  15         35.31         35.93         6.42 o
  -1   5  15          0.27         -0.45         3.85 o
   0   5  15        195.68        203.27        15.75 o
   1   5  15         28.47         24.85         6.10 o
   2   5  15        128.18        128.95        13.44 o
   3   5  15         30.36         42.33        13.17 o
  -7   6  15         19.72          8.22         4.51 o
  -6   6  15         96.76        123.82        17.03 o
  -5   6  15         29.87         24.37        11.32 o
  -4   6  15         26.79         25.85         4.65 o
  -3   6  15          8.63          9.75         3.65 o
  -2   6  15        131.49        145.25        13.44 o
  -1   6  15          3.21         -0.13         2.24 o
   0   6  15        244.78        260.51        18.71 o
   1   6  15         47.61         56.06        14.03 o
  -3   7  15        131.64        114.68        17.04 o
  -2   7  15         61.64         50.15        11.66 o
  -1   7  15         28.42         38.92        10.71 o
 -10   0  16         53.71         33.46         8.70 o
  -8   0  16          8.44         14.96         4.13 o
  -6   0  16        146.01        152.27        13.61 o
  -4   0  16        569.09        558.90        15.41 o
  -2   0  16         31.92         32.48         3.54 o
   0   0  16         28.12         43.45         5.12 o
   2   0  16         93.74         93.19        14.02 o
   4   0  16         39.75         35.55         9.20 o
   6   0  16        425.42        435.91        34.74 o
 -11   1  16          9.02          5.77         3.74 o
 -10   1  16         22.67         25.43         5.13 o
  -9   1  16          8.72         10.82         2.61 o
  -8   1  16         55.27         51.08         4.35 o
  -7   1  16          4.14          2.81         1.05 o
  -6   1  16          6.70          8.54         1.41 o
  -5   1  16         91.52         88.11         4.17 o
  -4   1  16        292.29        293.10         8.55 o
  -3   1  16          0.85          0.71         0.79 o
  -2   1  16          4.62          2.06         0.76 o
  -1   1  16         62.56         60.40         3.40 o
   0   1  16         80.70        103.54         5.09 o
   1   1  16         62.60         50.11         5.13 o
   2   1  16        252.77        221.14        11.90 o
   3   1  16          8.75         15.52         4.61 o
   4   1  16        318.90        333.72        17.19 o
   5   1  16         17.43         16.72         5.87 o
 -11   2  16         55.75         60.33         9.40 o
 -10   2  16         47.03         49.52         5.79 o
  -9   2  16         21.99         21.89         3.84 o
  -8   2  16        131.73        126.85         8.12 o
  -7   2  16        242.29        232.53         9.89 o
  -6   2  16        153.70        161.73         6.18 o
  -5   2  16         55.94         47.04         3.39 o
  -4   2  16         63.61         59.96         4.07 o
  -3   2  16        263.69        279.82         9.31 o
  -2   2  16        381.78        347.94         9.46 o
  -1   2  16        229.33        213.60        14.92 o
   0   2  16         41.73         40.35         5.03 o
   1   2  16         62.61         72.83        11.41 o
   2   2  16        187.21        191.88        15.50 o
   3   2  16         67.40         44.73         7.79 o
   4   2  16         30.15         33.89         6.74 o
   5   2  16          0.77          1.07         4.86 o
 -11   3  16         37.63         57.43        14.19 o
 -10   3  16        140.64        162.31        12.13 o
  -9   3  16        342.18        368.06        14.95 o
  -8   3  16          8.75          8.38         1.95 o
  -7   3  16        179.70        186.58         9.08 o
  -6   3  16        180.54        187.24         7.60 o
  -5   3  16       1604.98       1578.56        23.95 o
  -4   3  16         20.50         18.66         2.63 o
  -3   3  16        360.09        372.57        14.99 o
  -2   3  16          3.17          1.77         5.19 o
  -1   3  16        235.24        231.50        15.77 o
   0   3  16          7.45         14.81         4.18 o
   1   3  16        205.18        244.87        17.22 o
   2   3  16          8.11         10.82         4.81 o
   3   3  16         76.01         75.32        10.35 o
   4   3  16        355.11        383.54        23.36 o
 -10   4  16          0.05         -3.86         3.86 o
  -9   4  16         26.72         18.33         4.95 o
  -8   4  16         13.64         15.16         5.64 o
  -7   4  16        109.63        124.44         7.17 o
  -6   4  16         41.19         39.03         6.43 o
  -5   4  16         48.25         45.12         6.18 o
  -4   4  16         80.79         80.00         7.27 o
  -3   4  16        267.56        269.12        13.46 o
  -2   4  16         32.98         35.80         6.41 o
  -1   4  16        530.55        576.14        25.75 o
   0   4  16        157.10        157.49        16.96 o
   1   4  16         91.03        100.26        11.28 o
   2   4  16          3.57          4.86         3.47 o
   3   4  16        215.64        248.15        18.82 o
  -8   5  16          0.10         -2.39         3.72 o
  -7   5  16         66.62         70.17        12.28 o
  -6   5  16          1.43         -0.71         2.55 o
  -5   5  16        560.57        581.05        25.87 o
  -4   5  16         75.39         83.35         7.77 o
  -3   5  16         74.72         84.90        12.72 o
  -2   5  16         62.82         69.17        11.18 o
  -1   5  16         49.09         58.32         8.87 o
   0   5  16          4.22          2.25         2.81 o
   1   5  16        157.94        179.40        15.84 o
   2   5  16         21.48         16.44         8.69 o
  -7   6  16         39.55         42.05         9.94 o
  -6   6  16          3.73         13.54         5.34 o
  -5   6  16          0.02          1.56         2.44 o
  -4   6  16         21.08         12.21        11.44 o
  -3   6  16         40.04         49.91         7.91 o
  -2   6  16         89.97         96.99        11.03 o
  -1   6  16         28.39         19.15         7.99 o
   0   6  16          4.97         -3.96         7.53 o
  -3   7  16         28.19         26.78         8.98 o
  -2   7  16         15.50         19.81         7.87 o
  -9   0  17         86.48         78.46        12.84 o
  -7   0  17        300.99        330.35        15.65 o
  -5   0  17         96.91         90.22         8.47 o
  -3   0  17       1589.43       1602.49        27.98 o
  -1   0  17         45.77         51.70         5.77 o
   1   0  17        450.69        450.22        31.11 o
   3   0  17         55.26         58.23        12.24 o
 -10   1  17         25.04         24.38         4.61 o
  -9   1  17         71.34         74.65         6.40 o
  -8   1  17         86.11         82.69         6.46 o
  -7   1  17          5.80          4.01         1.53 o
  -6   1  17         39.64         31.25         3.72 o
  -5   1  17         99.39         99.21         4.93 o
  -4   1  17          9.68          6.25         1.49 o
  -3   1  17        151.63        144.99         5.37 o
  -2   1  17         18.82         14.06         2.46 o
  -1   1  17        330.24        350.61        15.69 o
   0   1  17         24.30         20.80         3.52 o
   1   1  17        776.07        758.85        28.66 o
   2   1  17         99.61         91.71        16.88 o
   3   1  17        198.84        202.42        15.79 o
   4   1  17        163.23        178.10        13.11 o
 -10   2  17         56.54         61.40         7.33 o
  -9   2  17          0.59          1.82         1.58 o
  -8   2  17         54.49         51.85         5.24 o
  -7   2  17         42.30         44.88         4.36 o
  -6   2  17         96.16         82.33         5.06 o
  -5   2  17        344.68        340.94        10.10 o
  -4   2  17          2.94          4.11         1.35 o
  -3   2  17          0.13          0.50         1.03 o
  -2   2  17        165.01        189.49        17.77 o
  -1   2  17        124.46        121.01        11.87 o
   0   2  17         25.40         25.10         6.09 o
   1   2  17         11.00         15.88         5.56 o
   2   2  17        102.77        133.98        19.50 o
   3   2  17         23.11         31.32         6.66 o
   4   2  17         18.15         17.17         8.59 o
 -10   3  17        104.03        111.75        10.08 o
  -9   3  17          4.32          0.39         2.43 o
  -8   3  17         26.94         22.38         3.61 o
  -7   3  17         59.81         65.84         5.52 o
  -6   3  17        372.86        380.14        13.35 o
  -5   3  17        422.69        414.47        13.50 o
  -4   3  17          5.37          4.62         2.13 o
  -3   3  17         87.47         86.39         7.43 o
  -2   3  17         54.22         66.15         8.40 o
  -1   3  17         19.41         24.79        11.45 o
   0   3  17         64.22         66.31        12.04 o
   1   3  17        112.30        111.11        14.85 o
   2   3  17         44.87         48.24         8.26 o
   3   3  17         27.58         27.70         6.47 o
  -9   4  17          2.11         -0.96         4.46 o
  -8   4  17        233.17        246.95        18.84 o
  -7   4  17        114.85        156.55         9.56 o
  -6   4  17         39.81         46.38         7.52 o
  -5   4  17         41.60         39.97         5.16 o
  -4   4  17        121.31        127.09         9.62 o
  -3   4  17          0.41          2.72         2.02 o
  -2   4  17        207.48        192.51        15.06 o
  -1   4  17          0.94          0.81         3.51 o
   0   4  17        145.85        151.93        14.01 o
   1   4  17          0.19          3.30         3.46 o
   2   4  17        106.63        110.64        12.69 o
  -8   5  17         54.21         48.73        11.99 o
  -7   5  17         21.08         16.67         6.96 o
  -6   5  17        915.26        918.51        45.51 o
  -5   5  17         81.95         66.53         8.99 o
  -4   5  17        210.50        219.64        17.24 o
  -3   5  17          1.66          2.95         5.12 o
  -2   5  17          3.08          4.35         7.81 o
  -1   5  17         78.59        105.19        11.78 o
   0   5  17         84.73         89.55        11.19 o
   1   5  17          0.05          5.28         5.40 o
  -6   6  17         15.19         19.54         7.36 o
  -3   6  17         12.97          9.51         5.20 o
  -2   6  17        260.88        297.76        28.11 o
  -1   6  17         64.47         82.38        15.24 o
 -10   0  18          0.02         -1.45         5.56 o
  -8   0  18        148.48        182.06        13.45 o
  -6   0  18        389.96        389.17        32.56 o
  -4   0  18          2.72          3.50         1.98 o
  -2   0  18        235.89        243.67        22.07 o
   0   0  18         28.63         44.43        10.07 o
   2   0  18         29.27         44.62        10.84 o
 -10   1  18         24.93         29.35         8.47 o
  -9   1  18          0.07          4.69         2.01 o
  -8   1  18         26.02         22.04         4.07 o
  -7   1  18         15.09         13.36         2.57 o
  -6   1  18        140.83        128.38         6.43 o
  -5   1  18         13.43         11.59         2.07 o
  -4   1  18         31.88         27.53         3.01 o
  -3   1  18         60.03         64.35         4.81 o
  -2   1  18        400.65        431.48        30.40 o
  -1   1  18         66.15         69.49         8.79 o
   0   1  18        592.80        594.68        25.65 o
   1   1  18        111.71        106.36        11.21 o
   2   1  18        152.40        149.27        13.59 o
   3   1  18          1.09          1.15         2.32 o
 -10   2  18          5.28          8.37         2.73 o
  -9   2  18         35.00         34.98         4.68 o
  -8   2  18        267.03        306.49        12.91 o
  -7   2  18          0.02          0.78         1.29 o
  -6   2  18         20.55         26.34         3.37 o
  -5   2  18         22.14         25.71         3.38 o
  -4   2  18        590.00        557.15        15.29 o
  -3   2  18         49.83         51.74         5.76 o
  -2   2  18        256.17        290.19        28.66 o
  -1   2  18        137.00        139.71        13.04 o
   0   2  18        116.02        143.25        13.75 o
   1   2  18        114.93         95.35        11.49 o
   2   2  18         35.58         44.64         8.04 o
   3   2  18          0.15          8.40         3.36 o
  -9   3  18         46.20         44.77         7.90 o
  -8   3  18          8.92         11.00         3.26 o
  -7   3  18        195.41        204.70        11.78 o
  -6   3  18         88.44        107.63         8.42 o
  -5   3  18          0.47          3.59         1.81 o
  -4   3  18        347.76        363.55        24.29 o
  -3   3  18         10.33         17.88         3.50 o
  -2   3  18          0.88          2.97         3.10 o
  -1   3  18          2.92          6.25         3.87 o
   0   3  18        416.48        413.52        23.48 o
   1   3  18          0.01          3.57         3.18 o
   2   3  18          0.91          2.75         3.28 o
  -9   4  18         30.71         33.17        10.15 o
  -8   4  18         34.04         45.93        11.18 o
  -7   4  18          2.68          1.71         3.04 o
  -6   4  18          9.14          9.14         3.46 o
  -5   4  18         10.47          8.21         6.95 o
  -4   4  18         17.52         12.37         5.45 o
  -3   4  18        274.69        296.19        18.65 o
  -2   4  18         11.48          6.13         6.88 o
  -1   4  18         66.70         75.58        10.19 o
   0   4  18          0.00         -1.02         2.82 o
   1   4  18        281.04        324.85        32.38 o
  -7   5  18        148.75        163.58        14.21 o
  -6   5  18        248.60        253.54        24.71 o
  -5   5  18         15.33          6.36         4.04 o
  -4   5  18         11.76         20.10         5.54 o
  -3   5  18         28.30         25.59         6.62 o
  -2   5  18        146.44        125.39        18.77 o
  -1   5  18        161.13        204.89        24.51 o
   0   5  18         12.57          9.81         5.61 o
  -3   6  18         50.21         64.10        13.23 o
  -2   6  18         37.39          7.52         4.32 o
  -9   0  19        185.92        181.27        20.57 o
  -7   0  19         87.50         80.54        12.51 o
  -5   0  19        333.42        336.04        23.18 o
  -3   0  19        426.86        459.69        47.30 o
  -1   0  19        167.24        199.47        21.11 o
   1   0  19        114.55        100.78        15.91 o
 -10   1  19         21.13         11.30         6.01 o
  -9   1  19         69.90         60.18         9.50 o
  -8   1  19         63.30         72.82        13.30 o
  -7   1  19        327.91        330.80        17.65 o
  -6   1  19         33.07         31.88         4.36 o
  -5   1  19        205.41        206.67         9.40 o
  -4   1  19         13.60         13.53         2.87 o
  -3   1  19         23.00         21.93         3.25 o
  -2   1  19         32.92         36.10        12.89 o
  -1   1  19        377.02        372.58        20.65 o
   0   1  19         16.25         11.89         4.08 o
   1   1  19         26.63         22.21         5.59 o
   2   1  19        162.86        154.70        12.56 o
  -9   2  19         38.90         27.99         8.37 o
  -8   2  19         12.66         -4.61         8.95 o
  -7   2  19          5.51         12.34         5.68 o
  -6   2  19         14.94         19.22         4.95 o
  -5   2  19          7.82         12.67         3.08 o
  -4   2  19        366.13        355.91        15.51 o
  -3   2  19         79.20         81.89        10.54 o
  -2   2  19          0.71         -2.94         2.94 o
  -1   2  19        117.25        116.22        12.43 o
   0   2  19        145.91        166.62        15.09 o
   1   2  19         35.92         33.26         9.96 o
   2   2  19         35.63         42.80        13.08 o
  -8   3  19          6.36          7.57         4.77 o
  -7   3  19        110.85        132.58        17.70 o
  -6   3  19         13.25          9.29         8.03 o
  -5   3  19         52.48         53.39        13.75 o
  -4   3  19         40.31         42.58         6.47 o
  -3   3  19         10.00          6.75         2.93 o
  -2   3  19        401.28        506.58        25.38 o
  -1   3  19        218.18        237.48        17.84 o
   0   3  19        133.83        127.02        13.61 o
   1   3  19          0.01          0.89         3.89 o
  -6   4  19         85.30         93.78        10.71 o
  -5   4  19         19.97         19.32         5.38 o
  -4   4  19         34.86         49.79         6.19 o
  -3   4  19         56.08         46.42         7.90 o
  -2   4  19         83.42         73.50        12.78 o
  -1   4  19         18.89         34.35        10.84 o
   0   4  19        117.65        107.33        18.96 o
  -6   5  19         20.75         18.36         7.04 o
  -3   5  19         29.02         28.92         8.91 o
  -2   5  19         55.06         51.24        11.65 o
  -1   5  19        189.13        207.78        25.66 o
  -8   0  20         15.47         31.74         8.21 o
  -6   0  20        106.13        120.08        16.61 o
  -4   0  20        196.27        210.92        21.07 o
  -2   0  20        482.14        552.00        35.84 o
   0   0  20        357.39        372.76        31.07 o
  -8   1  20        384.11        431.05        22.58 o
  -7   1  20         15.46         22.28         7.35 o
  -6   1  20        188.16        198.19        13.82 o
  -5   1  20          0.46          4.75         2.34 o
  -4   1  20         14.74         14.62         2.86 o
  -3   1  20        103.90        114.99         9.67 o
  -2   1  20        221.61        227.27        13.91 o
  -1   1  20         66.35         64.22        13.89 o
   0   1  20          0.29          0.90         2.15 o
   1   1  20         47.61         69.70        16.85 o
  -8   2  20          8.54          6.92         3.68 o
  -7   2  20        168.50        208.91        22.28 o
  -6   2  20         23.63         23.46         9.86 o
  -5   2  20          0.26          4.50         6.02 o
  -4   2  20        146.91        153.83        10.56 o
  -3   2  20         11.98         10.68         4.19 o
  -2   2  20        131.55        127.00        12.93 o
  -1   2  20         25.38         31.44         6.66 o
   0   2  20        103.47        116.81        13.26 o
  -6   3  20         64.01         64.31        14.53 o
  -5   3  20          8.44          5.76         3.39 o
  -4   3  20          4.60          7.38         3.02 o
  -3   3  20        375.16        373.44        21.86 o
  -2   3  20        264.22        319.20        20.70 o
  -1   3  20         10.54         10.04         5.61 o
   0   3  20         52.33         47.69        13.37 o
  -6   4  20         69.75         59.18        11.57 o
  -5   4  20        653.17        677.65        40.12 o
  -4   4  20          2.93          6.32         5.61 o
  -3   4  20        155.31        138.40        19.35 o
  -2   4  20         75.09         81.52        15.42 o
  -1   4  20         57.57         66.51        14.79 o
  -5   0  21        163.45        177.96        19.68 o
  -3   0  21        182.55        231.70        23.45 o
  -1   0  21        149.42        199.53        22.92 o
  -8   1  21         77.56         91.13        15.00 o
  -7   1  21         88.32         86.15        13.89 o
  -6   1  21         11.99          5.76         2.61 o
  -5   1  21          0.56         -3.88         3.88 o
  -4   1  21          9.87          2.68         2.27 o
  -3   1  21        530.54        566.61        22.01 o
  -2   1  21          1.24          0.77         2.63 o
  -1   1  21         10.00         14.83         4.13 o
   0   1  21          6.96          4.82         3.52 o
  -7   2  21          6.21          3.16         3.72 o
  -6   2  21        345.26        310.50        27.35 o
  -5   2  21         89.60        104.44        10.55 o
  -4   2  21        197.15        194.81        12.20 o
  -3   2  21        277.01        268.36        19.01 o
  -2   2  21         10.23          8.91         3.92 o
  -1   2  21        307.57        332.16        33.64 o
  -6   3  21         30.95         22.17        10.54 o
  -5   3  21         32.75         25.42         8.63 o
  -4   3  21         17.60         41.00        10.68 o
  -3   3  21         12.36          5.20         4.26 o
  -2   3  21         30.04         42.86        11.57 o
  -1   3  21          2.96          0.55         4.78 o
  -2   4  21         19.31         26.47         9.93 o
  -4   0  22        156.42        182.87        21.07 o
  -5   1  22          0.11         -1.78         4.85 o
  -4   1  22        258.72        338.25        29.02 o
  -3   1  22          2.97          2.18         2.75 o
  -2   1  22          7.58         -1.99         3.49 o
  -5   2  22         16.02         18.87         7.44 o
  -4   2  22         13.66         21.20         7.71 o
  -3   2  22         29.65         43.89        11.51 o
  -2   2  22          7.82         -5.50         5.52 o
                                                
